# Supplementary material for: Prophage-Derived Regions in Curtobacterium Genomes: Good Things, Small Packages
Source: Int J Mol Sci. 2023 Jan 13;24(2):1586. doi: 10.3390/ijms24021586 (PMC9862828; doi:10.3390/ijms24021586)
Supplement: Supplementary file 1 [file ijms-24-01586-s001.zip]

Archive with 16 entries (16 files):
- Figure S1.jpg
- Figure S10.jpg
- Figure S11.jpg
- Figure S12.jpg
- Figure S2.jpg
- Figure S3.jpg
- Figure S4.pdf
- Figure S5.JPG
- Figure S6.png
- Figure S7.jpg
- Figure S8.jpg
- Figure S9.jpg
- File_S1.fasta
- File_S2.fasta
- File_S3.fasta
- Table_S1.xlsx
