# Supplementary material for: Prophage-Derived Regions in Curtobacterium Genomes: Good Things, Small Packages
Source: Int J Mol Sci. 2023 Jan 13;24(2):1586. doi: 10.3390/ijms24021586 (PMC9862828; doi:10.3390/ijms24021586)
Supplement: Supplementary file 1 [file ijms-24-01586-s001.zip › File_S1.fasta]

>C_albidum_DSM_20512||1
GCGCACGACAGAAGATGAGCCGGCGCCCCGGGCGCCTACCAGGAGGACCGCGTGACGAACCGCACCCGCGGCAAGGGCGAGGGCGCCGTCTACCGAGTCCCGGCCGACAGCGCACTCCCCCTTGAGTACTGGACGGCGAGCGTCGAGCTTCCTTCCCGTGACGGGAAGCGCCGCCGGAAGGTCGTCCGGTCGAAGGACAAGGCGACCGTCCTCAAGAAGCTCCGGGCCTTGCAGCGCGACCTCGAGCGCACCGGCGACCTGCCGACCGCATCGATGACCCTCGAGGCCTGGCTCAAGAACTGGTTCCACCAGATCGCAGTCGAGCGCGTCGGGCCGAAGACGGCGACGACGTACCACTCGCTCATCAAGCAGCACATTATCCCCGCGATCGGGGGCGTGCGGCTCGACAAGCTCGAGCCCGCCCACGTCCGGCGGCTCCGTGACGCGATCCTCGCGAAGGGCCGCGCACCGTCGACCGCGCTGCAGGCGCACCGCATCCTCGCGACGGCGCTCCGCGATGCTGAGCGGGAGGGCCGCGTGACGCGGAACGTGACGACCCTCGTCGACGCGCCGAAGCGCGGCCGGGTGTCGCTCGTCACGCTCGACGCCGCGGCAGGAGTCCGGATCCTCGAGCACGCCGCTCGTGAGGACGTCCGCCTCGGTTCACGATGGGCAGCAGCGCTCCTCACCGGTGCGCGCCAGGGAGAAGCCCTCGGACTCGAGATCGACCGCGTCACCGATGTCCTGGACCTCTCGTGGCAGCTCCAGCGGCTCACGTGGTCGCACGGTTGCGCACTGACAGCCGGCGGGCCGGCGCGATGCGGTTCCGTGCGCGGATCCGACTGCCCCGACCGCTACCTGCGCACCCCTTCGGACCGCGAGCACCGGCACCTCACGGGGGGTCTGTGGCTCTCGAGGCCGAAGTCCGCGGCCGGATGGAGGGTGCTTCCCCTCGTCGAGCCGCTGCGCTCGATCATGGAGCGTCGCATCGTAACTGCGGCGTCCGAGCCGAACCCGCACGGCCTCGTGTGGACTGCGGAGCCCAAGCGTGATGCGAATGTGGAGACGCCGCGTCCGCTGGACGGCGCACCGATCGATCCGCGAGCAGACAATGAGGCTTGGCACGCGCTCCTCTCTCGCGTCGGCGTTCCCGACGCGCGCCTGCACGACGCCCGGCACACCACCGCGGACCTGCTCTGGGAAGCAGGCGTGTCAGAGGCGGTCATCATCGAGATCCTCGGGCACTCGTCGATCAGCATGTCGCGCCGGTACCGGTCTCGGGGCAACCAGGTGCTCCTACGCGACGCTCTCTCCAAGGTCAGCGCCCTGCTGACGGCGGACGTTCCACCAGACGCGCCACATCTTGCCGCTCACGCCTAGCTCGGCGGCGATGCGGGCGCCGTCCTGCGTCCATCGGCACAGCTCCCAGGCGCGTTCTTCGTCGACGAGGCGCTCGGCGGCGTAGCGGTCAGCCTGGACCTCGTGCTTCGGCTGGTCGTCCGTGTGGCCGAGGTCGGCGTGGCCGATCTCGTGTGCGAGCGCAGCGCGGTCATGGACCGCGCGCATGTTTTCACGGATGACGATGAGCCGGTGGTCGGGGTACCAGAACCCGTTGGCGGTGCGGATCCTGCGGTGGATGACCTCAACGCCGAGCTCTGCAGCGTGTTCGTACGGGTCGTACAGGCCTCTCACCACTCCCCAGGGTCAGTCGGTTTCGTCGGTCTCCGATTCGGGGTCAACCTCCGTAGCGGCGCGGCGCTCGGTGGTGGTCCGATCGATCTCATCCGCGGTCCAGTCGCGCGGATGAAGGTGAGTCACATTCTGCGCGGCGACCTCTGACACTCGCTGCTCCTCGGCAGCCATGCGCTGCGCTCGCCCGAGTGCATCGGCGTAGAGCTGGTCGGCCGGCTGGTTGAGTGCCTCGGCGATGCGCTGGAACGACTTCGCGGGCATGTCGACCTGGGCTTCGAGGTACCGGGTGATCGTCCTCGAGCTGATGCCGGTCGCGCGTGCGAGGGCTTCCTTGCTGGTGCGCCGCCCCATCGCTGCTGAGATCACGTCAGCGAGAGCGTGGTTGATGAAGTCTGCGGCGTCTGGCACATCCCCAGAGTAGCGGGCTAAATCGGCAGATTTGTCCGTATTCGGGTCATTTGCGCTTGTGCTGGACACATCTGTCACGTACTCTGACACATGTGTCCAGATCATCCACAGCCTCGCAGCTCGGCCAGCGCATCGACGCAGCCATCGTCGCTCGGGGCACCGACACGGAGACCGTCGCAAGAGCCGTCGGCATGCCGGTCGTCGAGTTCGAGAGCCGCCTCAGATCAGGCGACATCTCGATGCCCGACATCGTGCGTGTCGGCGGCTTTCTGCGTATGGCTCCGACTGACCTCTTCGGAGTTGCCGCATGAACACCGCACCTGTCCTGGAGAAGTTCTCCTACTCGGTCGCGAACCTCGCCGCCCTCGTCGACGTGTCCAAGGACACGATCACCAAGGCGATCGACTCGGGCGCCCTGACCGCCAGATACCCCACCGCTGCCGGACGCAAGCCGATCATCTTCCGCGACGACGCGATCGAGTGGCTCAAGAACCTCCCGACCGAGAAGCCCGCGCCGGAGAAGACGGGGGCAGCAGCATGAGCACTCTCGGCATCTTCCACCACGACTACACCGACCTCCGCGCCGGCATCGACGACAACGGGCAGCCGTGGTTCGCCGCGGCCGACGTCGCGAAGTTCCTCGGGCACGCCAGCGCGAAGGACATGGTCCGCTCGCTGGACGACGACGAGAAGGGTGGGCGTCTCGTGCCCACCCCTGGCGGCGAGCAGGAGCTCACCGTCGTCACCGAGGCTGGCCTCTACCGAGCGATCATGCTCCGGCAGACGGGCCGGATGGCGGAGGCTCAGGCCACCGCGATCAAGGCTTTCCAGCGCTGGGTCACTCACGAGGTGCTCCCGAGCATCCGCCGCACCGGCTCGTACTCGGCGCCGGTGCAGTCCGACGACGAGATCGTCGCCCGGGCGCTGCAGATCACCGCGGCCCGTGTGCAGGCGCTCGAGGCGAAGGTCGCTGAGGACGCCCCGAAGGTGCTCTTCGCTGACTCCGTCGCGACGTCACAGACCGCGATCCTCGTCGGTGACCTCGCGAAGATCCTCAAGGGCAACGGCATGGACATCGGCGGCACGCGGCTGTTCGAGCTGCTCCGCAACGACGGGTACCTGATCCGCCGGCAGGGCACCGACCGGAACATGCCGACGCAGAAGGCGATGGAGCTCGGCCTGTTCCGGGTCAAGGAGACCGCGGTCACGCACTCCGACGGGCACGTGACGATCTCGAAGACGCCGAAGGTCACCGGCAAGGGTCAGGCGTACTTCGTGAACCGCTACATCGGCCAACCGACGCGGCAGGCGGTGGCGTCGTGAACCGTACCGCCGAGCGTCTCTTCGTCCTCCTGCTCGTCGTCCCGGCGGTGCTCATAGCCGCGGCCTGCGTGATGCTCGCGATGGGCGGTGGGGTCCTGTGAAGACCGTCGCCGCTCTCGTCGCTGCCGCGTTCGTCGCCGCCTGGTTCGCGTCCGTCGCGGACACGTCCTCCCTGCTGTGGGGTGCGCTCGTGTGGGCCGTCGTCGTCCTGTACGTCGCGGCGCTCCTCCGCCTCCACGCCGTCATCAACGCCCCGGGATCCGACGAGTGACCGCCCCGCACGGCGTCCTCTGCGGTTGCGACGTCTGCTGGACCGCTGCCGATCTCGACGACGACCGTCTCGGCAAGGCCATCGCCCGCGCCGCCGAGGCCGACGATACGGACCCCTGCGACTGATCTGAGCAGCTTCCCGCTCTCGGTCCCCTCCACCGTCGACAACGTGCCCCGACCTGGGAGCGCGTCATCAGCCAACCCCTCAAGGAGAACCATGACCACCACGACCCCCGCCCCGCTGCGGATCATCGGCCTCAACGTCGAGAACTACAAGCGCCTCACCGCCGTCGAGATCAGACCGGACGGCGACGTCGTCCTCATCGGCGGCCGGAACGCCCAGGGCAAGACCTCCGTCCTCGACGCGATCTACGCCGTGCTCAAGGGCGGCGCCGCGGCTCGCGAGACCGTGCAGCCGATCCGCGACGGCCAGGACACCGCGATCGCTCGCCTCGACATCGGCGACGAGCACGGGAACACCGTCTACGTCGCTACGCGCCGGTGGACGAAGGACGACGCCGGCACCCTCACGGTCGAGTCCGCGGACCACGCACGGTTCTCGTCCCCGCAGAAGCTCCTCGACGGGATGCTCGGCGCGATCACCCTCGACCCGCTCGCGTTCACCCGGATGGACGCGAAGGCCCAGCTCCGGACCCTCATCGACGCGCTCGGCGACTCGCTCGGCTTCGACCCGGCCCAGCTCGACAAGGAACGGAAGGGCGTCTACGACCGCCGCACCGAGGTCGGCCGGGAGGTGAAGCGCCTCGAGGGGCAGCTCGCCAGCTACCCCGCCGCGGACCCGACGGTCCCGGCCGAAGAGGTGTCCGCCGCGGAGCTCGTCGCGAAGGTCGACGCGGTGTCCCGGCAGAACCGTGCGATCGACGCGGCGATCGAGACCGCCCGGCAAGCGCGCGCCGACCAGCAGCGCGCCGCCGACGCCCTCGCAGCCGCGCAGAACGCCCTCACCGCGGCCACCGCGCGCGCCTCGGAGACCGTCGCGGCCGCCCGTGCACTCGGCGAGCGGGAGGACGCGCAGGGGTACCTCGACCAGCTCGGCGAGATCGACCACATCAACGAGCAGGTCCGGCAGCAGCGCGACCGTGCCGCGGTCGCCGCGGAGCTGTCCGACCGGAAGCAGGAGCAGGCGCAGCACACGCTCAAGCTCGAGGAGATCGACCGGCAGAAGGCCGACGGGATCGCCGCCGCGAAGCTCCCCGTGCCCGGCCTCGGGTTCGACGCAGACGGGGTCACCCTCAACGGCATCCCGTTCTCGCAGGCGTCGACCGCCGAGCAGGTGCGCGTCTCGACCGCCCTCGCGATGGCCGGCGACCCGACGATCCGCGTGATGCGCATCGACGGCGGCGAGTCCCTCGACTCCGAGTCCCTCGCGATCGTCGAGCAGCTCGCCGCGGAGAAGTCGTACCAGGTGTGGATCTCCCGGGTCGACGAGTCCCGCTCGGTCGGGTTCACCATCGAGGATGGGACGGTCGTCGCGTGAGCGCCGCCGAGGCGCACGCAGCCCTCGAGGTCGCGCGTGAGCACCGTCGGAACGGCCACGACTACGACGCCGCGCAGGCGACGGCTCTCGCGCAGGTGCACGCCACGCTCGCCCTCGCTGACGAGCAGCGGACCGCGAACCTGATCGCCGCGTTCGAGCGGGACGCGATCTCCGCCCCGGCTGCCAACTGCACGACCGCGGAGCGGCACGCGTACTGGAACGGCATCGCCGACACCATCACCCAGAGGCTGGGCCTCGCATGAGCGCCTCGTCCTGGCGCGATCGCGTCATCGTCGACGGCTCCGACCGCGACCTGTGGCTCGCCGCCCGCCGGCAGGTGATCGGCGCGTACGACGCCAAGAAGCTCGCCCGACCGGCGAGCGTCGAGAAGTACCTCGCGTCGAAGCTCGCCGAGAAGTCGTTCACGGGGAACGCGTACACGGAGGAGGGGCACCGCTGGGAGCCGCTGATGCTCGCCTACGCGGGCATCCCGCAGAACAGCGCGCTGATCCACTCCCCGGACGAGCCCGGCCACGCGGCGACCCCGGACGGGCTCCGCGTGAACCCGGACGGACGACTCACGCTCGCCGAGTGCAAGGCGCGTCTCGGCCGCATTACCGACGGCCCGGAGCGGGAGGAGTGGCGGCAGCTCGCGTGGCAGTTCCGCGTCCTCCCCGAGGCCGACGAGATCGAGTTCCTGTGGGTCGAGCTCGTCCGGACGCCGGACGGCGAGTGGGACCTCCGCGAGGGCCTTCACGGCATCCCCCGTCGCCTCGTCGTCACCCGGGACCACCCGAAGGTCGTCGAGGCGCTCGATCTCATCCTCCCCATCGCCACTGACCTTCTCGCGCGGCTCCGCGTCGCGCTGACCTACGAACGGAGAGCCGCATGACCACCACCGAGGTCACCACCCTCCCGGCGAACGGCGACGTCTCGACGTGGACGCCCGCCGAGAAGGCGATCGCCGACGCCGCCGGACTCGTCTTCACCCACACCTACGGCGACCGGCAGGGACAGCGCGAACCCGCGCCGAGAGCCGTCGTCGAGAAGTTCCTCGCCCTCTCCCGGCAGTCCGGCCTCAACCCGCTGTCCAACCAGATCTGGTGCATCGGCCGCCTGTCGAAGGGCCGCGTCGAGTGGGCGGTGCAGACCGGCATCGACGGGTTCCGGCTCGTCGCCGACCGGTCCGAGAAGTATGCCGGCCAAGACGAGGCCGAGTGGATGACCGACAAGGGCGAGTGGGTCGACGCGTTCATCCCGAAGCTCCACGGCGGGCAGCCCCTGGCGGCCCGCGTCCGGGTCTACCGGTCCGATTGGGACCGGCCCGCGGTCGGCGTAGCCGAGTGGGGCGCGTACGTGCAGACGAAGCGCGACGGCGCGCCGACGGAGATGTGGGCGAAGCAGGGCGCGGGGCAGCTCGCGAAGTGCGCCGAGGCGCTCGCGCTCCGCAAGGCGTTCCCGATGGACCTCTCCGGCCTGTACACGTCCGACGAGATCGCCGCAGCGCCCGAGCAGCACGTCGAGGTCGCCGGGCCGTCGCGGGACTGGTCGGCGGAGATCGCCGCGGCGGCCACGCACGAGGAGGTCGAGGACCTGCTCGACGCCGCGGACGACGCGGGCGAGCGCACGGAAGCGGTCCGCACGGCGGCGATGACGCGGCACGGCATGCTCGGCGAGCCGACGCAGCCGGATGAGATCGTCGTCGAGCCGGAGCCCGCCGCCGAGGCTCCCGCCCCGGACGTCGCCCCGGCCTCGCCGGCCGACCTGTCCGACGCCGACTGGCTCGCACAGGCCGAGGCCGACGTCCTCCGGAACGGCGGCCAGCCGTGAGCGCGCAGGACATCGCCCGGATGGACACGGGCGAGATCGTCGAGTACGAGCCCGTCACGCCGATGGAGCTCGAGTTCATGATCCGCGAGCTCGGCGCCCGGCTCGAGAACGCCGTCCCTGTGCTCAAGGAGCTGTGGGCCGCGCGGTACTCCGCCGAGCGCGCGCTCATCGAGGAGAAGGCGAAGGCCGTCCTCCGCTCCGACGCCCGCACCATCACCGAGAAGCGCGCCGAGGCGGACCTCGCGACGATGACGTTCCGCCGGGACTTCGACGCTGCGAAGGAGACGCTCCACGCCGCCGAGGAGCTGCAGAAGGCCCTCGCGTCTCGGCTGATGGGGCTGCAGAACATCAACAAGGTGCTCGGCCACGCCTACGGCGCGAGCCGCTGACCAGGAGAACCACCATGCCCGAACAGCTCCCTCCGCCGCTGCCCGGCCTCGACGACGTCGAGACCGGCAGGTGGACCCTCGTGCTCCCGTACGAGACGCCGCCGCTCACGGCGAACCAGCGAATCCACTTCATGGCCCGCAGCCGGCACGTGAAGACGCTCCGCGGCACCGCCGCGATGCTCGCCCGCGCCGCCCACATCCCCGAGCTGCCCGCCTGCCGCGTCACCCTGACGTGGTTCGTGCAGACCAGACACCGTCGCGACGCCGACAACGTCGTGCCGACGCTCAAGGCCGCGTGTGACGGGCTGGTCGACGCGGGCATCGTGCCGGACGACACCCCGAAACTGATGGCGAAGCTGATGCCCGTCATCACGCATCGGCCCGGCGTCCGTCAGTCGCTCGAGCTGCTCATCGAGGCGGTCCCGGCATGATCCCGAAGTCTCTAGGCGCTGAAACCCTCCAGCCTCACCAGAAGCTCTCGCCCCTCGTCGTCCAGACGGCTGCCGTTCGTGAGCGTCGCGTCCCGGAGCATCGTGACGTACGGCTTGCCGTCCGCCTGCAGGTTCTGCTGAGCGGTCCAGTGGACACGGCCGTGCCCAGGAACGTCGGTCTGCCCGTTGATGAATCGCGTCTTTGCCATGTGGCGACCCTACCCACGGGCGCCGACGCCGAGGTCCGGCGGTGATCGGCCCGAAGGTCGACCGGCCGACCGTGACGGACGCGCGTCGGGCGTACGCGATCGCGACCGAGCGCGACGGCGAGTTGTGCCAGCGGTGTCTGCGGGACTGCGGGCCGCTCGCTCGGGATCACCGGCAGAACCGGATGCCGGGGAACACGGTCGCGTCGAACCTGAACTGCCTCGGCCTGGCCTGCCACATCTGGAAGACCGAGCACCCGCGGGCTGCGCTCGAGGACGGGTGGGCGGTGCCCCGGTGGGCGGACCCGCACGAGTGGCCCACCCGGAGGTGGTTCCGGACGGAGGTCGGAACGCTCCGGGCCGGGTGGGCGCTCCTGGACGACGAGGGCGGCGTGCACGAGATCAGCGCCGCGAAGGCGCGAAGACGGATGGAAGGAGGAGTGCCGTGAGGATCAGATCGACGAAGCCGGAGTTCTGGCGGTCGGAGCGCATCGCGTCGGTGACGTGGGACGCGCGGCTCGTTCTCAAGGGCCTCGAGTCGTTCGTCGACGACAACGGGGTGGGTCGCGACGACCTGCCTCTGATCGTCGGTGACCTGTTCCAACGCGACCTAGTTCGCGAGCCTTCGCGAACCCTCGCGAGGGTGTCGGAAGCGATCACCGAGCTGCACACGGCAGGTCTCGTGCACCGCTACGACTCCGACGGCACCGCGCTGCTGTTCCTATCGTTCTGGGAGTCAGTGCAGCGCGTCGACAAGCCGCAGGCGGGACGTTTCCCCAGGCCAGACGGCACTTTCAACTACAAGGACTCGCTCATTCGCGAGCCCGACGCGACTTCTCGCGAATCCTCGCGAACCCTCGCGCCTGGAACAGGGGAACAGGGGAACAGGGGAACAGAGGAGCAGGGGAACAGAGAGACCCCGCGCAAGCGCGGGACACGGGTCGACGAGCACTGGGTTCCCGACGACGAGCTGATCGCGCAGATGCGTGACGAGTGCCCGGGCGTCGACCTCCGCGCCGAGCACCGCGTGTTCGTCGACTACTGGATCGCGCAGCCCGGGCAGAAGGGCGTCAAGACCGACTGGCCCGCGACCTGGCGGAACTGGATCCGCCGGAAGGCCGGCGACACCCGCCCCGGCCGCGGAGCGCAGCAGTCCCGCGGCCAGCAACGGCAGGACGAGCTCCTCGCGTTCGCCACCGCAGCGGACCACCCCTCCGACATCCGACAGGAGATCACCTCGTGAACGAACCCGAAGTCCGCCGGCTCCTCAGCCTGATCTCCGGCGGCTACGACAACCGCACCCTCACCGCGATCACCGCCGAGGTCTGGACGATGGAGCTCGCGGACACCGACTTCGACATCGCCTGGCAGGCGGTCCGGAACCACTTCCGGAAGCCGTCGCCCCGCGAGTACCTCAGCCTCGACGTGCTGCTCGAGCAGATCCGGGTCGACACCCGGCAGACGCCGGGCGCGATCGAGGAGGACGTGCGGTCGGCGAAGGCTCGGGGGCTGATCGAGGCGTCGTGGCCGGCACGGCAGGCGCTCCCCCGTCCGGTCGCCGCGAGGCTCGCGCAGGCCCGGCAGCAGTTCGCGGAGAAGGCCGCCGCGATCGAGGCCGGCACGGTGACGGACGGCCGCCCGCTCGAGTTGGGGACGGTCGGCCGGAAGGTGCCGGAGCCGTGACCGACGACGCGTGGGCGAACTTCATCGCGCAGCTCGACCCGGCCGCCCTCGAGCGGGAGCGGATGCGGGTGCACGGTGACCTCGACGCCGAGCGGCCCGGCTCTCGGCAGGACCACGAGATGCGGTTCGCCCACGACTACGTCCGGCAGGACTTCTGGGCGCGGATGCGCGGCGAAGTCGAGCGGCGGACGGTCCGCAGCCAGTTCGAGGACGCCGACCGAGAGATCCGCGCCCGCGGCTTTGACCGGGGCATCCCGACGGCGGACGACAGCGACATCGAGGCGGCCATCCGGTCGTACTCGCAGAGACAGGCGGCAGCAGCCGCAGGAAGGCACGCAGCATGAGCAAGGCAACGATGACCGTGGAGGGCTGGGCCGTCCAGCCCCGTGACAACCGGACGCAGGCGGGCAACCGTGTCGTGTCCGTGCGGGTCGCGCACTCGTGGTCGAAGAAGCTCGACACCGGCGGATACGAGAACGTCGGCGGCACCACGTGGGCAGAGGCCGCGTTCTGGGGTGCGGATGCCGACTACGTCGCATCGCGCGTCACGAAGGGCACCTACGTCACGCTGTCCGGCGACCCCGAGGTGCAGACGTACGAGGGCCGCGACGGCGTCGGCGTGACGGTGATCCTCCGGAACCCGACGATCGGCATCGACGACCGTCGCAGCCGCGTCGACGGGCAGAGCGGCCGTGGGGCGGCTGTCGGCAACCCTGCCGCCGCCGGGACACCGCGCGAGCCGTGGAGTCCGCAGACGGGCGGTCAGCAAAACCAGGGCTGGCCCACCCAGCAGCCGGGACAGCAGGGCGGCGGCGCGCAGGGGCAAGACATTTGGAGCCAACCGAACGGGGATTACCAGGACGAGACGCCTTTTTGAAAAGGCAGATTCCTAGGGAATTCCGTTTGTGAGCGATAGAATGGAACGGCCCCCGGGAGTGCTGGACACACTCAACCGGGGGCCTGACCCGCTCACTTGATTCAGCAAGGAGGGGCTGCGATGCAGTCTACCCAGAAACTCCCAACCCAGTTCCTCGCGAAGGTCGCATCTGTCGAGACCGACGGCTGTTGGCTGTGGACCGCCTCGGTGAACAACGAGGGCTACGGGAAGTTCACGCAGCACGGCGTCAAGCACTACGCGCACCGGTTCTCCTACGCGGCACTGGTCGGGCCGATCCCGGAAGGGATGTTCGTTGATCACATCTGCTTCCAACGAAATTGCGTCAACCCCGCGCATCTGCGGCTCGTGACACCAAAGCAAAATAGCGAGCATCGCGAAAAGGCGCAGGCCAATAGTAAGAGTGGTGTCCGCGGGGTGACCTGGCACAAGAAACGAGCTAAATGGCGAGTGTCAGCGGGTAGCGGGGGCGTCCACTTTCATGGCGGCTATTTCGACTCGTTGGAAGAAGCCGCAGCGGCCTCGACCGCACTCCGGCAGACCGTCTTTACTCACGACGACCACCGGGAGGCGTCATGACGCTGACGCAGGGCAACGACCTCGGTGGGTACGACTTCGCCGACCCGAAGTCCCCGACCTACCTCATCGCGGCCGAGCAGCGGGCCGCCCGTGCACGACAGCTCCGCGAGGAGCACGACACCAGGAGAGATCAGTGACCGACACCACCGACCGGCGCACGAAGCGCCGCTACGCACACGAGCTGTTTCCCGCGGGCGATGAGTGGGAGGTCCGTCCCCTCGCCGTGGAGGTGCCCCGCCTCTACGCCCGAGCGATGGGCTTCGAGGTCGACGGCACCGGCTGGTACGACCTCCTTGACATCGGTTCGGCCGAGGGCAGCCGCAAGGCGGGCAACCGGACGCTGCAGCTCATCGACTGCCGCCAGATCGCGTTCCTCGCCGACGCCCTCGCGCAGGGCCTCACCGGCGACGAGGCCTGGACTTGGGCGGAGGAACACGCGAGGGACGAGAGCGGCGAACTCGCATGGGAGCGCGCCGAGCACTACGGCGTCCGCCCCGAGCTCATCAAGCCGTACCCGTGCGGCCCGGAGCCGGACCACCACGACCACTTCACCGACCAGGAGAACCGCTGCGGCATCGTCACACGCGTCGACGGTCCCGAGTCCGCCTGCTCCACCTGCACCGAACCGATCCCCGCCGAGGAGGCCGCACCGTGACCATCACCCCACCCGAGGTCGACGACGAGCTGACCGTAGCGCTGCTCGTCGAGCGCGCACGCCGCCGCCTCACCGAGGCCCCCGAGCTCGTCGAGTACGTACGCATCCGCCGGCTCCCCGGCGGCGCCATCCGCGACGGCCAGCCCCGCGCCCCGTCCCGCACCCCGCCCGCCCCGCTGCACGTCGGCGCCCTCGACGACGCCGACGCCCTCTACGTCGACCTCGTCGGCCACGTCCGCCGATGGGGACGGGACCTGTCGGTCACGACCCTCAAGGTCGCGCTCCGCTCCGGCCAGTGGACCGCCGACGGGGTGCTCCTCGGGTTCCGGTCGACCACCACCCCGCCGGGCGCCGCCGAGCTGACCCGCGACCTCACCGACTGGCTGCTCCTCCACCTCGACCGGATCGCCGCGCACCCCGGCGGCCCGGAAGCGCTGTGGGACCTCGCGCACGCCGTCGAGCTGGTCTACTCCCGGTTCCCGCTCGAGGCCCGCCCCGACCGGCCGCACTGGAAGCGGCCCTGCGAGCAGTGCGGCGAGTTCGCCGTCACCGCCGACTGGTCCCCGGATGCGGAGATCCGCGACGTCACCGTCTGGTGCGAAGCCTGCTCCCACGTCCTCGTGTCCACCGACTCCGCCGGCACCGTCCACGTCCGCGGCACCGAGTCCCCCGACCAGCGCGCCGCCGGCCGGAAGGTCGCCCGCATCGTCCGGCAGATCGCTGTCGGCACGTCCGTCCCCCGGATCGAAGGAGCACCCGCATGAACGAGGACCTGGTCGTCTTCATCGTTTTGGCCGTCTGCGCGACGGCGATCATCTGCACCTGGATCGCGAAGGGAGGCGACGAGCGATGAGCGTCACCGACTGGTCCGACCTCGACGGACGCAAGCGATGCCCCGTGTGCGGCCGGTACATGCGCCGGGTTCACGGCAAGCCCGGCGACGCGTTTGGGACCTGGACGTGCTCGAACGACGCCGTCGACCACGAGACGGGGGACTGACCATGGCTGACCTCACCTGGGGCGGGAAGCTCGCCGTTGACCACGACGACGCGTTCGTACATCTCGAGGTCCCGATCGAGGGCGGCGTCTCTGTCATCGCTATCGACCCCGACGTCGCGCGCCGTGTCGGCCGGGCCCTCATCGTCCACGCCGAGGCGCTACTGCCACAGGAGGTGGCTCGTGGATGACCCCTGCACCCCGTCGACGGAGCACGTCCGCGCGGTGTATGCCGCCCAGCACGGCGCGATCCTAACGGACGAGCACGGCCGCGAGTTCGACCGGTGGCTCGAGCAGCACGACCGAGAGCAGCGCGCAGCCGCGTCCGAGGCGATTGAGTCGCTCCGGAACACGCTCGCCCTGTCGTCGCGCGACTGGAACACCTACGGCGACGTGGCCTGGCTCTGGGGCGTCCTGCTCGGGTGGGAGGACGACGATGAGGACTACCTGCCCGGGGTCGCTGCTCAGTGGCGGTGGAGCGAGGCGCAGGTCGCCCGCCTTCGCCGGCTCCGCGCGGCCCTCGTCCCGTATCGGCTCATCGGGTGACCGGACTCGACGAGCACGAGGACTGGATCCTCCTCTCCGACGCCGCCCGGCGAGTGAAGCGCGACCCCCGCGTGCTTCGCCGCTGGGCGGCCGAGGGGATGCGCACTCGGACGATCAACGGTGCCCGGTACACGAAGCTGCGGTACGTGTTCCTCTGGAATCGGGAGCACGGCCGCCGCACCCGGAACCAGTGACACCCGAACGGGGCACGCGGACATGCTTCGGCTTAGTCCGCGCGGGGTGATATGCTTCGCATGCATCACGACTCGGCCCGGACACCTGTCCGGGCCGTTCGTGTATCCGGCGTAGCTCAGTGGCAGAGCGATCGCGTCGCGGGTTCGATTCCCGTCGCCGGAGCAGCCCCGCCTCGGAACCGAGTCCCGAGACATGCGAGCGGGGACACAGGATGGTGACCTAGCACCCGCAGCACACCGCGCCTGCGACAACAACCGCGGTTCGACGTGGCGCTTGAGCACCGCCACGAGGTTCGAAGATCGGGGTTCGAATCCCCAGCCTCCCGTCGCCGGTTCGGCCGAGACGCGGGCGAAGCACAGCGGCACAGTGCAGCGAACCTCGACACCCGGCAGCATGCGCGGACGCGCGCTCCTCGCCGGGGCTCACCACACTTCCTCGTGCCCGCCGACACGCACCGCTACCGCACACGCCGCGACCGGACAACCGCAGCCCAGCCTCGCTGCACTCGTGCCCGCCCTGAGCGGAACCGTCCGGGACGTCGCAAGCGAACCACCGCACGCGGCGCGAGCACGGGGAACCCCTCTCCGGGGAAGGGCGTCAACGCGTGTCCCGCCATGCACGCGAAGGTGCGCCGCAGTACGGCCGCTGATTCTCCCGGCCGAGACGACCTGCGCCCTACCCCCGGGAACTACCTCAGAAGCCGATGACGCGCGGCGGCTGCGAGCTGAACTCCTCGAACACGAAGATGAACGGGCAGCCGGCGCCACCCACCCAGTGGAACGTGCTCGACTTCCAGGTCAGCTCGTGCACTCCCTCGTTGAGGAACGCCGCCACGGTGCTCGGCGTGCTCTCATCGGGCAGACCGACCGTGATCCCCTTCGTGTCGAGACCCGGACCGTAGATGCGTACTCGCTTCGCCATACCCGCACGCTACCGGTGAGGAGACTCCGATGGTCGGTCTGAACCTCGGCGCCGAGTTCAACGCCGCCCTCGCTGCCCTCGCCGGCTGGGACCCGGACACCATCGACCCCGCGTCCGTCGACGTCCCGTTCGTGAACCTCTCCGGGGATACCACCACCGTCCGCGCGACCGTCACCGCGACGATCCCCACCGCCGCCCTCACGCAGCTCATCGCTGAGCACGTCCACCCGGACACGGCGTGACCGACGACCCCTACCTCTCCTCGCACCGGGTGAGGAGCAACCGCAGACCCGAACCGCCCCTGCACCCCGAGACCATCGCGGAACTCGACCGGGTCATGGACGACGTCATCGAAGACCGGAGCTGACCATGCACAAGCACGTCACGATCACCGTGGACGGTGAGGACCTCGTCCTCGTCGGCGGACAGCAGACCACCGGGCACGTGCTCGAGGTCGCTGGACTTCACCCGGACCGGTACGACCTGCAGCGGGTGCTCCCCGACGGCAGCTCCGTCACCCTCACCGGCAACGTCACCCTGACCGACGGCGACGAGTTCGTCACCGCCCGGATCTCCACGACCACCGCCTGACGATGCGCTACCACCTGACCCGCCTCCCGATCATCGTGTGGGGCGTCACCGTCTGGGCGCTGCTCCCCGTCCTCCCCCACCCCTGGGGAACCCGGTACCTCCTCGCGTACCTCCGCACCGCGTACCGGTGGCGTCTAAACCACATCCCCTCCCGCGCACGCCTCGTCGCCCGCTGGGAGACCGAACGCACCACGAACCACCGCTGACCCCTTCGATGAGCGCCCAGGCGGCGCACGGAGACGAGAACCATGACCGACGAGACCGAGCGCCCTGTCCCGGTACAGGACCCCGTAGTGCACGCGCGAGTCCGAGCTCTCCACGCGGCGGGCAAGGGGCGGAACGCGATCGCTGAGGAGCTCGGCCTGTCGACGGCGACGATCTCCCGAGTCGCGAAGCTGCTGGGTCTCGACTTCGCCCGCGCGCAGACCGCGACGGCGACCGCGGCGAAGGTCAGGACACTCAAGGAGCGACGCGCTGCCATCGTCGACCGGCTATACACGCGCACCGAGTTCAACCTCACCCGCCTCGAGGCCGAGTCGTTCAAGACCCTGGTCCGTGGTGAGGGTGGCGCCGAGTACGTCGACACGCTCGACTTCGTCCCGCCTGAGCACGAGCGTGCCCTCGTCGGGACGATCCAGACCGCTCTCACCGCGGCCGCGAAGCTCGAGCTGCAAGACGGCGACCAGAAGGCTGACGACGCGAAGTCGCTGCTCCGGAACCTCGGAGCGGCGCTGCAGGCCATCCCCGACGAGGACTGATCATCCTCCCGAGCGCTTGGCGCGGATGCGCTCAAGACGGGCAGGGTCCTGAAACACCTCGGTCAGCACGGAGCCCATCAGGGCGAGAATCTCCTCCGCGTCTACCGGTTCCGGAGCAACGTCGATGTCACCGTGGGCCATATCGTTGCCCGCGAAACGCACCTCATGTGCTTGAGCAGCGATTGCCGGACGGATGAGTTGCCCGTCACGCATCGCGTTGATCTTCGCCGCCAAGGTTCCGTCGGTGATGCCCTTCTCCTTGGCAGTCGCCTCGATCACCGTTCGCGCCATCAAGATCGCTGCCATGTGGTTACCGACGGCAGCACTCGCGTAGGCCTCCTTCGCGGCACGGCCGATGCTCTGCGGCACGTCGACCACTTCGGGCGTTTCGGCGGCGAGGGGCAGCCAGATCAAGGACCGCCCGTATCGCGCAACTGCGAGGTTGACCTGATCGAGACTCTCGGTAGACGAATAGCCATTGCCCGTCACGTCCGTGCCTGCCCCTTCCCCAACTAGCAGCTTCCAGCAGTTGTCGCATGTTGCGGCGACACGGAACTGGGTTCCCTGCTTATAGACGCGACCCCAGCGTGGAGTCACGTGACTGTTTTTCTTGCAGTAAGGGCAGAGCGTGGAAGCCATTCGGACATTGTGACCGATCCTCGGGGGTGAGTGGTGCCGCTCGGCTCGTTCGTCCGGTCCCCGTTCTCCGGGAAGCAGCTTCGCAGCATCCGCGACTGCACCGCGTCGGTGAACATCTGGGACGGCTCGATCCGTGCCGGCAAGACGCTCGTGTCGCTGTTCGCGTGGATGATCTTCATCGCCGACGCCCCGCCCACCGGTGAGGTCGTCATGATCGGCCGGACCCGGGAGTCGATCGCCCGCAACATCTTCGGCGTGCTGCAGGACCGCACCCTGTTCGGTGACCTCGCTGACCAGGTCGTGTACACGCCGGGTGCGCCGACCGGGTACATCCTCGGCCGCCGCGTGCACGTGATCGGCGCCTCCGACGTCAAGGCCGAGAAGACGATCCGAGGCATGACCGTCGCCGGCGCGTACGTCGACGAGGTCACCGTCATCCCCGAGGAGTTCTTCACCCAGCTCCTCGGCCGCATGTCGGTGAAGGGCGCCCGCCTGTTCGGCACCACGAACCCCGACAACCCGGCGCACTGGCTCAAGCGGAAGTTCCTCGACCGCATCGCCGAGCTGCCCGACTGGCGGTACTTCCAGTTCCGGATGACCGACAACCCCTCGCTCACCCCCGAGTTCATCGCCGCGAAGCACCGCGAGTTCACCGGCCTGTGGTTCCGACGGTTCATCCTCGGCGAGTGGGTCGCCGCTGAGGGCGCCGTCTACGACATGTGGGACCCCGACCGGCACGTCATCCGCTTCGACGCCATGCCGCCGATCCGCCGGTTCCTCGGCGTCGGCATCGACTACGGCACGAACCACGCGACGTCCGCGATCGCGCTCGGCCTCGGCTACGACCGCCGCCTGTACCTCATGGACGAACTCCGCATCGACGCCGCCCAGTCGCAGCATCGGTTCACCGACTCCGAGCAGGCACGCCTCGTGAAGCAGTGGCTCCCGAAGCCGCACATGCCAGAGGAGTACGGCCTCAAGCCGGAGTGGATGATCGCCGACCAGGCAGGTGCGTCGTTCCGCGAGGAGCTGTCCCGCGACCGGCCCGGCGAACCGCCCGTGCACACGCACGCCGCGGACAAGGACGTGAAGTACGGCATCAGCACGATCGCGTCCCTCCTCGGCGACGACAACCTCCGCGTCTCCGACCGCTGCCAGGGCTTCATCACCGAAGCCCCCGGCTACTCGTGGGACCCGAAGCGTGTCCAGGCCGGACACGACGAACCGATCAAGGTCGCCGACGACTCCCTCGACGCCTGCCGGTACGTCGTCACCACGCTCGAGCACCAGTGGCGCTCCGAGCTCCGCACGCTCACACTCTCACGATGAAGGAGGCGACCATGCCGCTGCCCGCTGGTGGACCGAAGGTGGCGTGGCCGCCGCAGCGTCTCGCGATCGTCCTCGACAAGGTCCGCGAGTGGGACGCCTGGTGGACGGGCGACCTCGACCGGCTGCAGGCCGTGTACGGCGGCATCACCGCCCCACAGGGTCCCGGCGGGTCGTTCTACCGATCCGACACCGGCCGCGCCGTGGTGAACGCCGGACGGGCGATCAAGCGCTGGTTCGTCGGCGAGACCTACACCGCGACGGAACGGAACACGAAGGTCCCCGTCCCGATCGCGGCTGAGATGTGCCAGGCGTCGTCGGACCTGCTGTTCTCCGACCCGTTCACCGTCACCGTGAAGGCGCAGAAGACGCAGGACCGGCTCGACGAGATCCTCGATGACGACTTCCACACCACCATCGCGGAGGCCGCGGAGCTCGCGGCAGCGCACGGCGGCGTGTACCTCATCACGTCGTGGGATCAGGACGTCGCACCGCAGGCGTTCCCGACCGTTCGGCACGCCGACGAAGCCGACCCGGAGTTCCGGTTCGGCCGGCTGCAGGCGGTCACGTTCTGGTCGATCGTGCAGCAGACGCAGGGCACCGTGTGGCGGCACCTGGAACGCCACGAGCAGCAGAACGGCCGCGGCGTGATCCTCCACGGCCTGTACCAGGGCACCGAGGACACCCTCGGCGTGCAGGTCGGCCTCGGCACCGTCGACGCGACCGCGCCGCTCGCCGTGCACCAGGACCTCAACCTCGAGGGCACCATCGACACCGGCTCCCCGGGCCTCGCCGCCGTGTACGTGCCGAACCAGACCCCGAACCGGATGTGGCGCCGCGACCCGGTCGGCCGCAACCTCGGCCGCTCGGACCTCGACGGCACGGAACGCCTCATGGACGAGCTCGTCGAGACGATGTCCGACCTCGGCCGCGCACGCCGCGCCGCCCGCGCCCGGGTGCTGCACTCGAAGGCGCTCGCGAAGTCCCTCGGCCCCGGTCAGGGGTCGGTGATCGACACGGCGCAGGAGACGTACGTCGGCGTCGAATCGCTGCGGGACGCGAAACTGTCCGACCTCGTGCAGACCGTGCAGCCCACGTTCGACCCGACCGGGTACCTCACGACCGCACGAGCGCTGCTCGAGCAGATCGTCGAACTCGCCGGCTACTCCGCGCAGACGTTCGGACTCGACACCGGCGGATCCGGTGCCACGAAGGGCGGCGGCGGCCGGACGGCGACGGAGGTCGAGTCGAGGGAGCGGCGGTCCCTGATGACCCGCGGCCGGAAGCTGCGCGAGTGGAAGCCCGCGCTGCACCGGTTCGTCGAGAAGCTGCTCCTCGTCGACGCGTACGTCTTCGCGACGGGCGCGGCCGACGTCACCGACCTCGCGCTCGAGTTCTCCGACGGCGTGCAGGACACCCCGCTCGCCCTCGCACAGACCGCCCTCGCCCTGTATCAGGGGCAGTCCGCGTCGGTCGAGGAGCGTGTCGCGATCCTGCACCCCGACTGGCAGGACACCGAGGTGCAGGAGGAGGCCGCGCGGATCCGCGAGGAGTTCGCGCTCGGCGCCCTCACCGACCCGGCACTGACCAGCTTCGACGCGAACCAGGGGGCCACCGGTGCCGACGAACCAGGAGCCGACGCAGAGCCGTCCGACGGCTGACGCTGTCGCCGCGCTCGTCGCGCTCCACATCGCCGCCGAGTCGCACCTCCTCGACACGATCACGGAGATCCTCCGCCGGTCGGGGTCGCTCGCGTCCGCGCTGCCCGGCATCCGCCGCGTCATCCGGCAGGTCGTCCAGCAGCTCACCGCACGCACCCCGGCGCTCGTCGACGAGGTCATCGACGGGGAGCTGCTGGACGGCGCGGCGACGGCCGAGCGGGAGGTGCTGGCGTACATCGTCCAGCTCACCGACGGTGGAGCGCAGAAGGCGATCGAGGGCCGCATCCGCCGGGTGCTGGGCCGGGAGCTGCCGGCGGGCGCGTCCAGGGGGACGCCCGGCGGCATCCCACCCCGCAAGCCTCCGGGCTCGGCGCTCGTCCCGGCGGGGCGGCCGCGGGACTTCGACTTCGGCGTGCCGACGTCGGTGCGGGCTGAGGCGGCGATCCGTGAGTCCCTGGTCTCCGACCTGCAGGACGTCCGCCGCCGTATCACCCGCCTCGACAACGACATCTACAAGGTGCTCGCCCCGCAGGCGGCCCGCGTGCAGGTGCTCGACGTCGAACTCACCCCGGCGCAGGCGCAGGCGATCGCGTGGCGGGACTTCACGTCGAACGGGATCACCGGGTTCACCGACAAGTCCGGCCGCGAGTGGTCGCTGTCGGCGTACACGGAAATGGCGGTCCGGACGTCGGCGGCGCGCGCGTTCAACGCGGCGCACCTCGAGCGGATGCACGCGATCGGGGTCCGCTACTTCACCGTCTCCGACGTCGGTTCCCCGTGCCCGCTGTGTCTGCCGTGGCAGGGCGCTGTCCTCACCGACGGCCCGGTCGTCGCGGCTGAGATGCACGTCGACGCGACGATCGCTGAGGCCCGCGCACGGGGCCTGTTCCACCCGAACTGCCGCCACTACCTCACCGCCGTGTTCCCCGGCATCACCACGCTCCCGCCGCGGCAGGAGTGGACGCCGGCGCACGAGGCCCGGTACCGCGCCGTCCAGAAGCAGCGCCGCCTCGAGCTGGCGGTGCGGAAGGCGAAGCGGCAGCAGGAGAACGCGCTCGACGGCGACATGACCGCCGAGGCGAAGGCGAAGGTCCGGGCGGCGCAGAAGCGGCTCCGCGACCACGTCAACAGCCGCGACGACCTCGCACGCAACTCGCGGCGCGAGCAGCCGCACCTCCGCGACGCGTACGCGCAGATCCCGATCTTCACCAGCTGAACCCCAGGAGGCCACCATGAGCACGTTCCGCAAGAAGCCCGTCGAGATCGAAGCGCAGCAGTACACGGACGCGAAGTCCGGCTCCGAGATCATCCAGCGCATCCTCGACGCGGACGGCTCAGCTTCACTGCACTGCGTTGACCCGGACGAGCAGGACCACGGCGGCCACACCATCCGCATCCGGACCCTCGAGGGCGACATGCACGCCTCGCTGGGTGACTGGGTCATCCGCGGCGTGCAGGGCGAGTTCTACCCGTGCAAGCCGGACATCTTCGCCGAGACGTACGAGCCGGTCGAGCGGTGATCCTCGGCGTCGGCGCGACCGTCATCCACCAGGAGCGCGTCTGGACCGTCGTCGCGACGTCCGCGCACTCCCGGTTCCTGCAGTCCCTCGACGGCTGCTGTAACACCCGCGTCGACGTCGAGCAGCTAGCGCCCGCCCCATGAGGCCCAGCCGTCCCGCACACGATTCGCTGCCGAAGCCGATCACCGTCGCCTCATCGCCAACGTCGTTCAACACGACATCGCCGATCGTGGCAGGTCGTTCGAACGGCCAGACGTAGGCGTACCCGTGCATCCCGGCTCCGTCGAGCCTCGCAAATTGGTTGAAGCTCACCCGCACGATCGGCATCCCGCCCGACGTCCAACGCATGTCGAGCAGTCAACACCAACCGGACCAGACGTCCGGCCCACCCGAGGAACCCAGGAGGCTCCCGTGACCCGCACCGTCCCCACCACACTGCCCGTCGTCGCCGACCGTGACGGCCTCGCCGTCATCGGCCGCACCCGACACGACCTCATGGGCATCCGCTACAACGGCGACACCGGCGGCAACGCCCCCGCCGGGCAGGGCGGCGTCACCCCTGGCGCCGCGGCCGCCACCGGCGCCGAGCAGACGCCGCCCGCGGGCACGCAGGCCACCGAGGCGACTACGAGCACGACGACGGCCGACACCGAGGCGCAGGACGTCGCGTCGCTCCCCGCGTGGGCGCAGAAGGTCATCACCGACACCCGCGCCGAGGCCGCCCGGTACCGCACCGGCTCCGAGACCGCAGCGAAGACCGCCGCCGAGAAGGCGCAGCAGGAGCTCGTCGACAAGATCGCGATCGCCGCGGGCCTCAAGCAGGCCGAGGCGCAGGACCCCGCGAAGCTCGCCGCAGCCGTGCAGCAGGCCCAGGACGCCGCGAAGGCCACCGAGCGTCGCCTCGCCGTCTTCACCGCCGCCGCGGACACCGCGCAGGCGAACGCGCTCCTCAACCGACTCGACTTCACGAACTCCATCGCCGGGCTGGACCCGTCCGATGGTCCCGCGTTCCAGGCCGCCGTCAAGGCAGCCCTTGACGCGGACCCCTCGCTCAAGACGACCCGGGCGGTCGGGACGAGCACGGTCACCCCCGAGGCAGGAAGCCCCGAGAGCGGACCGATCACCGAAGCGCAGCTCGCGCAGATGACCCCCGAGCAGATCGAGAAGGCGTACCGCGAGGGCCGCCTCAAGAACCTGCTCGGCTGATCCGGAAGGAACCCATCGTGGCATTCGTCCACTTCCGCCCGACGATCTGGAGCTCCCTGCTCCTCGTCGCGCTCCGCAAGTCGCTGGTCTACAGCGCGTTCATCAACCGCGACTACGAGGGCGAGATCGCGGAGGCTGGCGACAGCGTCCGCATCACCTCCGTCGGCCGCCCGACGATCGGCACGTACGTCCCGTACCAGACGTCGATCAACCCCGAGCAGCTCGCGGACTCGTCCCGCACGCTGATCGTCGACCAGTCGAAGTACTTCGCGTTCGAGGTCGACGACATCGACGCCCGGCAGGCGAAGGGCAACGTCCTCCCGCAGCTCATGGACGAGGCCGCGTTCGGCTTCGCGGACGTCGTCGACCAGTACCTCGCGTCGTTCTACACGTCGATCCAGGCGCAGAACCAGATCGGCTCGATCACGATCTCGGCGGCGACCCCGGCCGACGCGTACGACAAGGTGCTCGTCCCCGCGAAGGTGAAGCTCGACGAGGCGAACGTCGCCACGCAGGGCCGCTCCATCGCGGTGTCGCCCGCGTTCCACGGCGTCCTCCTCCGCGACCCGCGGTTCGTGAAGGTCAACGAGTCGGGCACCTCCGACGGCCTCCGCAACGGCATGGTCGGCCGCGCCGCCGGGTTCGACATCCTCCTGTCGAACAACACCCCGACGACCACCGGCCAGGAGAAGGTGTTCATGGGCGGCAACAACCGCGCGATCACCTTCGCCGAGCAGATCAACAAGGTGGAGCCGTACCGCCCGCAGGACTCGTTCTCCGACGCGGTCAAGGGCCTGCTCCTCTTCGGCGCGAAGAACGTCCGTCCGGACAGCCTCGTGTCGGCCAACGTCACCGTCACCGCCTGACCCCGAAGGGAGTAGCTCCATGGCACGCAGCAACATCACCGCCACCGCGCTCGTCGCGAACGGCTCCGTCACCGACCCCACCGGCACCACGACCGGTGTCGGGGACGGCAACGGCGTCACCGTCACCGGGCAGCCGTTCCTCGAGCGCCTGTACCTCCGGGTGCAGAACGCAGGCGGATCGTCCACGACCGTGAAGGTCAAGGCGGGCTCCGGCGTCGCCGCGATCGCGGCCGGGCAGGGCGACCTGTCCGTGTCCGTAGCGGCCGGCGCGACCGCGTGGATCGGCCCCTTCGAGTCCGCCCGGTTCCAGGCGAACGACGGCACCCTCGCCGTCGACGCCACCGCGGCGGTCACCGTCACGGCCTTCCAGGGGTCGCGCGTCTGATGGCCGACACCATCCACGTCCTCGGGGAGGGCGGCGGCACGCACGAGCTGTCGCTGCCCCTTCACGAGACGATCGCCGACAAGCTCAAGAAGGGCCTCATCCGTCGGGTCACCGCGGACGGGGAGCCCTACGACGAGCACGCGCGCCCGTCCGGCACCGAGCCGGTCGACACGCGTCCCGCGGTCCGCGCGTCGAAGGACGACTGGGCCGCCTGGGCCGTCGCCGAGTCGGAGCGCCGCGGCACGCCGATCACCATCGACGAAGCACAGGCCCTCACGAAGGACCAGCTCATCGAGGCGTACGGCACCGCCGAGGAGCCGGAAGACCCGGAGCACGGCAAGCACGAAGCGACCGAGACCGACGAGCAGCGCGCCGAGCGCGAGGCCGCCGAGAAGGCCGCAGCCGAGCAGCAGAACCAGTGACCTCGAGGAGGCGGGCATGACCAGCTACATCCCTGACGGGACCGTGATCCCGGACATGCTCGCCTCTACCGAGGCGTTCACCGCGTTCTGCACGGCCCGCAGCGCCCCCATCCCGGGGAACGCTGCGGGTCTGCTCCTCGCCGTCACACCGCTCGTCCTCGACGCCACCTCGGACGCCTGGTATGAGGTCGACCCGGTGACGGGCCTCGCGACGTCCCCGATGGTCGCGGGCGCTCTCGCCGACGCGACCTGCATGCAGGCGCTCGCGTGGGCGAAGCTGAACATCGACCCCGACACCGGCGGCGTGCTCACCGCGGGCATCCGCACCGGCAAGGGCATCGGGTCCGCCCGTGTGTCCTACGCCGACACCGCTGAGGCGGCAGCCGCCCGCTCAGCAGCCACCACCGAGCTCGTCCCCGCGGCGATCGCGCGGCTCCGACAGGTGAATCTCATCGGCGCTGCAGCGTGGAGCATCGGGTGAGCGCCGACGAGCTCGACGAGTTCTGGGTGCACACCATCACCGTGGAGACACTCCTCGGGGAGGGCGGCGACGGCACCGTCTACGCCCCGCCCGTCGAGGTGCCGTGCTTCATCGACGGGGGCTCGAAGATCACCCGCACCGCGACCGGCGAGCAGCTCGTCGTCGCGGCGCCCGTGTACGCGCCGCTCGAGCACGCCGGCACCCTCACCGCCGGGTCGAAGGTCACCGTCCGCGGCCGCCCCGCGCGGATCCTCGCCGTGACCGTCTACGACTCCGGCACCCTCGACCTCCCCGACCACGTGCAGATCGCCCTCACCTGATCGGAGGCCCGCGTGTCGATCGAGTGGCAGGACACCTTCGACTGGGACGGCCTGCAGGCCCGGAAGAACGCCGCGGTCACCCCGGCGGTCGCCGCCGGCATGGAGGTCGTCCGGCAGGTCGTCACCCCGAAGGTCCCGATCGAGACGTCGCACCTCGTCGGCTCCCCCAGCGTCACCGCGGTCGGCCACGAAGCGACCATCCGGTACGGCGGTCCCTACTCGCGGTACCAGGAGTTCGGCGTCTACTACCGCTTCGGCCGGTTCGGCGCCCCGCTGACGCACACGCACGGGCAGTCGTTCTACCTCACCACGGGCATCGTCGAGGCCCGTGACCCCGCCCTGCGCGCCTGCGCCCGAGTGTTCGAGGAGCGCCTGTGACGATCCCCGCCGGCCCCGTGTCGCAGCTCCTCACCGCCGTCGCCGAGCTCCTCGACGCCGCCGGCGTCGGCGTCTGGTCGACCGGCGCCGCCACCTACGGGCCCGACGACGTCGTCATCTTCCGCGGCACCGAGCGGCCCGTCGACAACCCGCAGATCATCCTCAACTGGGTCGACACCGACCAGCACCCCGAGATCACGCAGGGCGACGGCATCCTGCAGGTCGCGATGAAGGGCCTCCCGAACCAGCCCGCCTCAGTCGACGACCTCGGCCACGCCGTCTTCGACGTCCTCCACGGCCTCACCCAGCAGCCCGCCGGGAACGCCCTCATCGTCCAGTGCCTCCGCCGCAACAGCGTGCCGATGGGCCAGGACGAACAGCTCCGCAAGGAGCGCGCGGACCAGTACGACGTCGCCGTCGAGTGGCCGCCCACCAGTCACCGGCCCTGAACCGGTAGGTCCCCAGACCAGCCCTCCCCGTGGGGGCACTTCCGCATGCCCACACACCGCCTCAGGAGGCACACCCATGAGCACTGCGCTCGCCCGCAAGTTCAAGCTCCAGGTCACCCGTGACCTCACGCTGCAGAGCGGCTTCCTGCCGCTCAACGGTCTCAACGACTTCAACCCGAACATCAACCCGAACCTCGAGGACGCTTCGGACTACGACACCAACGGCTGGTCCTCCTCCGAGGTGACGATGCAGGACTGGACCGCGGAGGCCGGCATCTTCCGGCGCAAGACCGCGGGCGTCTACGACGCGGGCCAGGAGCTCGTCCGCGCCTGCGTCGGCCAGTTCGGCGACGCCGCCCGCGTCGGCCTCCGCTGGTTCGACCGCGACGGCGGCCCCGAGGCGTACTCCGGCGTCGCCCTGGTGACCTGGAAGCGCTCGAACACCGGCGTGAAGAACCTCGAGCAGGCGACGGTCACCTTCACCGGCACCGACGTCCCGCTGAACATCGGCATCCAGAACCCGTACCAGACGCTCCTCAAGCCCGTCGTCACCAACGTGACGCCCGGCGGTCAGGGCTCCGGCGCGTCGGTCGCGATCGCCGGGTCGAGCTTCACCGGCGCGACCGCGGTCAAGTTCGGCGCCACCGCGGCGACGTCGTTCGCGGTCATCAACGACCAGCTCATCACCGCGATCCTCCCGACCGGTTCCGCCGGCTCGGCGCCGGTGACGGTGACGACCGCGGTCGACACCAGCAACGCCGCGCCGTACACCCGCGCCGCATGAGACCCCGGGGCCGCCGTATCTGGGGACGCGGCGGCCCCGGCCTACCCCACCAGTCCCCACCCCTCACGCAAGGAGTCCCCAGCTCATGACGTTCCGCGACTACTACGAGCTCGCCGAGCCGCTCGTCCTCCCGATTCGGGAGAAGGAGTACGAGATCCCACCCGCGACCGCGAGCGACGTGCTTCGGTACCGGATCTACATGGAGAAGCTCGAGGCGGGCACGCTGCAGCCGGAGGAGCGCATCGACGACGAGGACTACCTCGTCACGTTCCTCGGCACCGCGCTCCTCGACATGCGCGCCGACAAGGTGCACCCGGGCGTCATCCAGCACGCCGCACAGACCGCGCTCGCTGAGGCCCTCGCCGGCCGCGAGATCGCCGAGGTCGTCTGGAACGCCGCCGACCCAAAAGCGCAGAACGCCCTCCTGCAGGCGGGCCTGCTGGCGAGGGCCTCGACGCCATCGACCAGTACGGACGAGGCGACTACGACGAGCTGACCGGCACGTGGGACTGGTACGAGGTCCCCGCTGAGGTCACCGCGTCGAAGGCGAAGGCCGACTGGGGCGTGATCCTCACGCACCTCGACCTCCTCGCGTTCGACATGCAGCGGCACCTCGGGCTCCGGCTCACCACGGTCCTGCACACGCACACGTGGCGGGAGTTCGCGGACCTCGTGTCCGGGCTGCTCGGCCTCGAGGAGCACCTCGTCACGCCCCGCGGCGTCACGTCCATCCCCGCGACCCTGCTCGGCTCGCGCTTCACCACCACCGACGACGAGGAGCCTGCCGATGAGTGACACCGAGATCGGCGGGATCACCGGGTTCCTGCGCCTCGACGACACCCAGTGGGACCGCACCATCCAGAAGGTGCGGGCGCAGGCGGAGGCGCTCGGGACGATCAGCCCGACGATCACGGTCGACGCGGACACCGCGCGCGCTGAGGAGCAGCTCCTCGCGTTCGCGGCGTTCGCGCGGGCGATCGGCGCCGAGTCGGTCACGGTCGACATCAACGTCGACCAGCACACCAACGGCGTCGGCGCGGCCGAGGTCGGTGCGCAGGCGGTCGCCGCAGCTGCCGCCATCGAGGCCGCCGAGCACGGCGTCGCGGAGGCCCAGGACGACGTCGCCGAGTCCGCGACCGCTGCCGCCGCCGCGGAGGGCGCTCTCGCCGCGACGCAGACCACCGCAGCAGCATCCGCCGAGGCCGAGGCGGAAGCGCTCGACGACGTCGCATCCTCGGCTGAGGCGACCGCCGCGTCGCAGGCCGCCCTCGCCGCCGCGTACATCCAGGCCGTCGCCGCCGCGACGTCGAACGACGCAGCACAGGAGGCTGTCGCCGAAGCGCAGGACGACGTCGCGCACTCCGCGGTCGCCGCGACCGCCGCCACCGAGGCGCAGACCGCAGCACAGACCGCGAACGCCGCCGCGTCGAACAACCTGGCAGGAAGCCAGCAGAAGGTCGGTTCCCTCGCCGGCTGGGTCGCGACCGGCATCGGCGCGGCCGTCGCGATCCTCCCCGCCGCCACGTCCGCCGCCGTCGCCTACGGTGGCGCGCTGGTCGGCATGGGTGGTGCCGCGGTGCTCGGCATCGTCGGTGCGTCGCAGGCGATGAAGGCCGGCACCGAGGTCGGGCAGCAGTACGGCAGCATCCTCTCCAACCTCAAGGGCGACCTCGACTCCCTCGCGAACACCGGGGCCGTCGCGATGCTCGACGACTTCGGTCGCGCCGAGCGGTCCGTCACCGGGAACCTCCCGGCGCTGAACAGCCTCGTCCGCGAGCTTGGCTCCTCCGCGGGCCAGGCCGGGTCGGACATCGTCAGCGGGGCCGTCACGGCCCTCATCACGATGCGGCCGCTGCTCGTCTCGGTCGAGGGCACCGTCGAGGCCGGTGCGTCCGCGTTCCGCCGCTGGGCGGGCAGCACGGACGGGTTCGTCCGGTTCGTGAACGACGCCGGCCACGACCTCCCGCAGCTCAACAGCGCCTTCGGGGCGCTCGTCGGCGGGGTCGTGAACTTCATCGGCGCGATGCGGCCCGCTGGTCCGGTCGTCCTCACCCTCGTCGAGGGCGTCGGGAATCTCCTCACCGGGCTGTCGCAGCTCGGCCCGGTGCTCCCGGCGATCGCCGTTGGCGCGGGCGCCGCGTTCCTGGCCTTCCAGCTCTGGAAGGGCGTCAACGCGATCCTCGCCGGGGTCGACGCGGGTGCCACCTCGCTCGCCGCGACGTGGACGCGCGTCACCGCCGGCCAGTGGAGCGCCGCAGCGTCGGCCTCTGCGAACGCCGCGGCGACCAGCGCGCAGGGCGCTGCCGCGTCCGGTGCGGCGGCGAGCACGACGCTCCTCGGCCGGGCGCTGACGTTCTCGACCGGGCCGGTCGGGCTCGTCATCGCCGGTCTCGGCGCTCTCGCCGCGATCACCGGCGTCGTGGTCGCTGCGACGCAGCAGAACACGAAGGCCGCAGCGGACTACTCGTCGGCGCTGATCCAGGACAACAACGCGATCGGGCAGAACACCGCCAAGCTCGCCGCGCAGTCCCTGCAGCAGGCCGGCGTGCTCGGCACGGCGAAGCAGTACGGCCTCAACCTCACCGAGCTCACCTCCGCGGTCACCGGCAACAGCGACGCGCAGGAGCGGGTCAACGGGGTCCTCGACAAGCAGATCGCGAAGTACGAGGCCCAGGCGTCCGCGGCGCGGATGGGATCGAACGGGCAGTCCGCGGCAGCGAAGATCGCGGGCGAGCACGTCGACGCGCTCCGGGCGCTGCAGACCGAGCTCGAGGGCACGACGAACGAGATCGCGAAGGAGAAGAAGCAGCTCGACGACGCCAACTCGGCATCGTCCGGCGCGGCGAACGCGGCGAAGTCGCAGGCCGCCGCGTACGGGATGACGACCACGGCGTACCGGGATGCTGCTGCCGGAGCGAAGGAGCACATCGCGCAGGCGAAGGCCGCGACCGAGGCCATGCAGATGGAGAACGACGCGGCCGGGCTGCTCTCCAACGCGCTCACCCTCCTCAACGGCGGCGCCCTGTCCGTCGCGCAGGCCCAGACCGGGGTCGCGTCCGCGGTGAACCAGGCCAAGGACGCGTTCAAGGACAACGGCGCGGCGATCGAGGGGAACTCGGCCGCCGCGGTCGCGAACCAGCAGGCGATCCAGCAGCAGGTCTCCGCGGCGCAGCAGATGGCTGAGGCGCAGGCGAAAGCCACGGGATCCACCCAGGCTGGCGTCGACGCGTACAAGCAGTCGAAGGCGGCGATCGAGGACGCGCTCCGCGCGCAGGGGGCGCTCACCCCCGAGGTGCAGGCGTACATCGACAAGCTCTACGACGTCGACAACCTCAAGGTGAAGCCGACCCAGCTCGAGGTCGACACCAGCCAGGGCGACTTCGGCATCCAGCACATCAAGGACGCGATCGCGTCGGTGCCCGACAAGCACGACACGAAGGCGCAGGCGCTCGTCGACGAGGCGGAGGCTCGACTCCGGAACCTCAAGCAGAACATCGACTCGGTGCCGGCGTCGAAGCGGACCGAGATGCAGGCGTCGATCGCGGGCGCTCAGCGTCAGCTCGAGATCCTGCAGGCGCAGATCGACGGGATGCGGGGGAAGACGCTGACGATCACCCAGCGGACGGTCCTCGTGCAGGAGGCCGTGAACTCCGGGGCGGCTCCCGGGGTCGCGAAGTCGGCGTACAACGCGCACGGCGGCACGGCGGGCGTCGACGGCATCCGCACCCAGCGGTTCGCGGCCGGCGGCACGTCCGGTGGGTCCGTGTGGGGCTCGGCGGGGTCGTCGTTCAGCGACAGCATCCCGACGTGGCTGTCGATCGGTGAGGAGGTCGCGTCCGCGCAGGCGATGACGTACCCGGGTGCCCGGTCGGTCGTGAAGGCGATCAACTCGGACCCCGCGGCGACGATGCAGGCCATCGCCGGTCGGGACGCCGACGCCGCCCCGGTCACGGTGACCGTGGTGAACAAGACCGGGATGAGCCTGTCCGACCTCATCGACATCAAGGTCGAGCGGGCCACGTCTCGGCGCACCGCGTCGGTCAAGGCCGGACGACGACAGCAGTGAGGAGCGCCACGAGGTGACGACGTACGACGGTGGGAACGCCGCATCCACCTACACGAGGGTCCTCGACGGCGGGAACGCCGCGACGATCTTCTCGGCACCCCGCCTGACCGTGATCGACGACGACGTGCTCGGCCCCCGGGTAGAGGTGCTGTTCGCGTCGCTCGCGGCCGGCACCGAGCAGATCACGGTCCGCCGCACCGTCGGCGGACGCACCATGGACGTGCGCGGAGGGATCAACCTCTACGCGGTCGGTGGTGCGTCCGTCCTCGACCAGGAAGTGCCGCCCGGGGTCCCGGCGACGTACCAGGCGGAGCAGTTCGACTCGTCTGGGATGTCGCTCGGGATGACGAAGGCGGCGACCGTGACGGTCGACTCCGCCGACGCGTGGGTGACGCAGCCGCTCAACCCGAACCTCGCCGTGCAGGTCCGGGTCCGGCTGCCGTCGACGGCGACGCTCGGGTGGGAGGCCCCCGGCGACACCGTGTGGACGCAGGGCGCAGCGCTCGGACGGGTCATCAACGGGCAGCGGTCCGGGCTCAAGGGCATCAGCCTCCTGCTCCGGCTCATCCGCCCATCGGACGCTGACGAGTTCGACGCGATGTGGGGCGACTACGACACCGCCTACCCGGCCGTCGTGCTCGTCCGGACGCCGCCGACCGTGCCGCTGCCGCCGGTGCTGTTCCTCGGCTGCCGCGCCCCGAAACGGCTGACGACGGGCGCGAACAAGCTCGTGCAGTACCAGCTCGACGGCGACGAGGTCGCACCTCCCACCCCCGGGCTGGTGATCCCGGCGCTGTCCCGCGACGACCTCGACGCGGCGTACGCCAGCCGAGACCTCCTCGACGCGGCGTACACGACCCGCCTCGCAGCCGACACCGACTACAGCCTCGCCGGCTCCGCTGGCTGACGAAGGGATACCGCGTGCGTGCGTCGTCGGCAGGGATGCGGTCCGTCATCACGGGGGCGTCGTTCACCGCCCGGTGGGTCGCGGACGTCATCGCGAACGGTGAGCGCGTCATGCAGGACCTCCCCTGCACGGCGCCGGACTTCACCGACGACGACTCCCAGATGGTGCAGTCGACCGGGTCGCTGACGTTCGTCTACCAGGGCGACTTCGCCGACTCGATCGCCCCGCAGGGCGTCGCCGACGTGCTGTCGCCGTTCGGGACGCAGGTGTGGGTGTACGTCCTCATCGGCGACGGGCCGGCGTTCTCCGAGCGCGTCCTCATGGGCCAGTACCTCATCACCGACAACCCGACGATCAACACGACCCGGATGCTGTTCATGGGCGCCCCGGTCGCGGTCGGCGACACGATCGGCGTGACCCTGTCGGACCTGTTCTACGGCGTCCAGGTGGACCGGTTCTACGTGCCCGGCTCCCCGAAGTCGCTGACATCGGGGTGGAACGAGGTGCAGCGGCTCACCGGCCTCCCGGTGACCCGCACGGTCCCCGACGCTCCCATCCCGACGCAGGTCGCGTACCAGGAGGACCGGCTGCAGGCCGTCTACGACGTCGCGAACTACGCCCTCGACGCTGTCCCGTTCGTCACCCCGGACGGGACGGTGTCGATGCGGCCGAACGAGTGGACGGACCCGGTCGACGTGCTCGAGCACGGCGACGGGAACCTCATCTCGGTCGGCCGCAGCATGAGCGACGAGGACGTCTACAACGCCGTCGTGGTCCGGTCCTACGACAGCAGCGACGGGTCAGCGGTCCTCGCGGCCGCGGAGATCACCGACGGGCCGCTCCGCACGAGCGAGCTCGACGGCAGCCTGTCCCCGTTCCGGCGCCGGCCGAAGTTCTACTCGTCGCAGTACATCCGGTCCCGACCGCAGGCGCAGGCGTACGTGAACACGTGGCTCCCGCGGGTCAGCAAGCTCACCGGCGTCGAGCTCGTGCTCACGGAGACGTTCAACCCGCTCCGGCAGCTCGGCGACGTCATCACGGTCCGCGAGATCGGCGTCACGACGACCGCGCGAGTTTCGAGCATCCACCGCACCGACGGTCGGACGCAGGAGGTCAAGGCGGTGGTGTCCCAGTGAGCGACGACGTCACGCTGCTGCTCAAGCTCATCGCCGCGAAGACCACGGTCCGGTCGCTCGTCGGCACGTTCGTGTCGGCGTCCGCGACGGGCTGCGAGGTCGACGTCGGCAATGGCCGGGTGCCGGCTCGGTTCGGCACCGGGTACCTGCCCGAGGTGAACGAGACCGTCAACGTGCTGTTCATCGACGACGACGTGTTCGTGATGGGGCCGACGACGACGAAGGCCCCGCGCGGCACGGTCGTGTCGGTCGCCGCGTCGCTCGTCACCCTCGACACCGACTACGGGCCCGTGACCGCTCCGTACGGCGGTGACCCGCCCGCGACCGGGCAGGTCATGGCGCTGCGGTGGCACGGCGGCCCCTTCGCGATGGGGGTCGCGTCGACGACCCCGCCGGCACCGGTCCCGCCGGAGCCGCCCGCGGCGAGCACGACGCCCCACGTCGACACGTTCCAGGCGATCGACGCCGGGTCGTTCAACCGGTACGGGTGGCAGCAGGCGCAGGTGTGGGCGTCGGACTCGTACCAGGGGGCGTGGTTCTACGGCACGAAGATCCCGGACACGATCCCCGCGTCCGCGTCGATCCAGAAGGTCGAGATCTACCTCAGCCCCACGCAGATCCGGTTCGCCCCGCCGAACTTCGCGCTCCACGCGCACCCGACGAAGCCGGGCGGCGCGCCCACGTACGGCGTCGAGCAGGCCGTCGGCGCCGCCGAGGGGTGGTTGACGCTCCCGACGCAGTGGGGCGACTACCTCAAGGCCGGCGGCGGCTCGTTCGGCGTCGGCGTCGACCACGGCGGCTACTCCATCTTCCGATCCCTCAGCCAGGACGGCATGTCCGGTGCGCTGCGGATCTCCTCCACGTACTGAACAGGAGCCTCATGGCACACGACAGCACCGGCCCGAAGGGGCAGCCCCAGTACTCGGGGTCCGGCCGCCTGCAGACCGCAGCGGACCTCAGCGAGATCGCGAACTACGCCGCGCTCGTCGGGAACCGGAAGACGGGGACCACGAGCGAGCGGCAGCAGGCGCTCAGCGACGGCGCCGTGTGGGAGGGGCTGCTGTGGGGCGACACCACGGACGGCAACGACTACCGCCTGACCGGCGGCGCGTGGCAGCTCTACGCGATGTCGACCCCGGCGAGCAAGGGCGGCGTCCTGTTCGCGGGCACCACGAACCCGTCGACAGGAGCCTCCGGGTACTCGACGGTCGACTACACCGTCGCGGCGGGGTTCTGCCACGTGCAGTACAACGTCTACCTCGGCACCAACTCGAGCCTCGGCAAGGGGTACTGGGGTCTCGTCCTGCCGCTCACGGCCCGCACGACGCGGCCGTGGGTGTACATGAGCGGCCACTACATCCGCGCGAACGGCTCGAACTTCGCGCTCGAGGCGATCTGCGACGGCACGCGGATGGACCGCCTCAACGTGCTCACGAACGACGGCGGCGTCCGCATCGGCTCCGACACGTCGAACATCGGGTCCGGCGACCGGCTGTTCGTCACCGGCACCTACCCGGTCCTGACGCCCACCGCGGTGTCCTGACCCTCCCCCGATCCGCCACTCCACGCCGTCCCGACCGGGGCGGCGTTCGTCATGAAAGGGGGCGCCGATGGGCGTCTACGTCGAGGGCATGGGGTGGCGGGTCGGACCGTCGTCCTACGCCGACCTCAAGGGCGTCGAGCAGTACTGCGCGCTCGAGCGGCACGCCGACCAGCTCAACTCGCTCGCGTTCGAGTTCGACGAGCGGCCCGAGTCGAAGGCCGCCGGCATCCGGCTGTCGGTCAACGAGGCCATCCGATCCGACGCTCGGCAGTACGAGTTCTGGGACGACTGGCAGCACTACCTCAAGTACGGCACCCCGTGGGCCGCGCTAGCAGCGAAGCCGCTCACGTCCCGGCACCGCCGGCAGATCGGCACCGCGTTCGACATCGGCATCACGATGCCGGACGGCACGAACCGGGCCCCGACCGCGGACGAGTGGGCGTGGATTCACCCACGCGCCGAGCTCCGCGGCATCCGCCACACCGGCGAGCACTTCATCCCGCAGGAGGAGTGGCACCACGACGCCGGCTACCCCGAGTCCCTCGCGCCCATCCCGGGCGTGCGCATCGCGAACACCCCCATCGCACCACCCGTCACCGACCGTCCCGAGGAGGACGAAGTGAAGTCCCTCATCCGTGTCACCGCCCCCGGGCGCCCCATCCACGGGCTCGTCGCGTTCCTGCTCGACAGCCGCGTCATCCGCACGTCGACCGACACCGAGATCTACCAGCTCGGCCGCGCGCTCGGTCTCGTACCGCCGAACGAGAAGTGGTCTGACCACGTCACGCAGGAGCTCGCCGAGGCCGAGTTCCTCGCGTACGAGCAGAACACGAAGGACTTTCAGCAGGAACTCGGCCGCCGCGCATGGACGCACACCTTCAACTCCGGAGAGACCGCCGGTGTCGTGCTGACGAAGATGCCGTCGAAGGTGTGGGGATTCCAGTTCTCCGACGGTCGCACGGCCGGCGTCTGGCTCAAGAACATCATCGGCGCCGCCGTCTCCGCCCTCGTGCCCGCGAAGGCCCCCACCCCCACCATCAGCACGACCGAGAAGAAGGACGCCTGACCATGGACGCTCTCCTCAAGCGCTACGCCCCCGCACTGCTCCCCGCGTTCGCGGCCGTCGTCGGCATCTTCACCGCCCTCGGCGACGCGAACCTCGGCGCGCTCACCGACTGGCGCACCTGGGTGCAGGTCGGCATCGTCCTGCTCACCACGGCCGCCGTGTACGTCCTCAAGCTCCTCCCGACCGGGTGGCGGGGCGCGTACAAGGTCGGCGCGCCGATCGTCGCCGCGATGCTCACCGCCGCGGTCGCTGCGGTCCCGACCGGGGAGCCGCTGAACAAGGCGAACCTCATCCTCATCGGCGTCGCGATCGTGAAGATCCTCGTCACCTGGCTCGGTGTCGCGATCCGCCTCGAGCCCGTGAAGATCGACGCCCGCGCGACGGCTGCCGGCACGGTGCCGATCATCACGGCGCTCGGCGCGACGGACGCGCTCGAGGAGGGCGACGGCCTCGCTGACCCGGGCAACGTGCCCCCGAAGCACCTCGCGACGTCCTGACCACCACGACACCCCTGGAAGGGGTCCGCATGCCCGACGACCGGCCGGACGACGTCACCCTCGGCGAGGTGAACCGCAACCTGCAGGCCCTCAAGGACGACATCAAGGGCGACCTCCGTGAGCTCCGCGACGGGTTCGTCTCCAAGGAAGCGTTCCGCGCGCTCGAGCGCACCGTGCAGGAGATCAAGGAGTCCGCGAAGTTCCGTGTCGGATCGTGGCTGTCGGTCGCTGGCATCGTGATCTCGGCCGCGGTCGCGGTGTGGGCGACGCTGCGAGGAGGTGCCGGATGAGGCACCTCCTCACCCACGGCCCGCGGTGGCTGCGCGCGCAGAACCTCGCCATCATCATCCCCGTCGTCGCGATCGCCGTCGTGCTCGTCGCGCTCTACGTGTCGCAGGCGCAGACGATCACCGTGCAACGGGACCGGATCAGCACCCTCGTCGGGCAGAACGGCCGCCAGGCGGACCGGCTCGACGCGGCGTACGAGGAGTACACGAAGCTCTACGGGCAGGCGAAGGAATCGGGGGTGCAGCCGACCACGGTTGCGCCCTCGGCGCTTCCTGGGCCGTCCGGCAGCGCCGGCAAGGACGGCCGTGACGGTGCGCGCGGCTCCGACGGTCGCGGCATCGCGTTCGCGCTGTGCACGGCGATGGGCTGGACGGTCACGTACACCGACGGTGACACCGAGAACGCCGGCCAGTGCGTCGGCGACACCGGTGCCGCCGGCAGCCCGGGCGCCGCGGGCACCACAGGCGCGGCCGGCACGAACGGCGTCGACGGGCAGCCCGGCACCCCGGGGGCCGACGGCGCCCCGGGCGCGACCGGACCGCAGGGCGAGACCGGCGCCACCGGGCCGACCGGCGCGACGGGCGCGACCGGCACCGGCGTCGCTTCGGTGTCGTGCGCAACGACGGCCGACGGCTTCACCGTGTTCCGGTTCGTCCTCACCGACGGCACCACGCAGGACGTTCCCGGCGCGTGCACGCCGGCCAGCACACCCACCCCAGATCCCGCGGGCTGACCCGCAGAACGAGAGCGAGCCCACGTGGACATCCTCGAAGACCAGATCCTCGTCCGTCGCGATACCCTCGCGAACTTCATCGCGCAGAGCGTCGTGCCGCTGAACGGCGAGCCGGTCGGCATCATCGGTCCGGACGGCAGGGCCACCGCCTACAAGATCGGCGACGGCGTCAGCACGGTCGACCAGCTCCCTGCTCTCAGCAAGGGCGACAAGGGGGACACCGGACCTCAAGGCCTGCCCGGAACGAACGGGGTCGCAACGGACGCCGCTGTCGCAACGAACATGCAGGACACCTCGACGCAGACTGGTGCAGCGTTCTCGCGTGGCATCCGCCAGGGGATCGCCGATGTCCGGTCCCGACTCTCCACGCGAGCTGCCTACGATCTGGCGACGTCGCTCGGCAAGTCGCGTGTTGCGGTTGAGGACTCCGACCAGTATCTCGAGGCGTGGCCGGATCTGACCGCTTGGGCTGGTGCCGGCGTCCAGGTGAGTGGCGGTCTCGCCTACGGCAGCACGTCACAGTCCAGCGGTATCGCCCGCAGCTACCGAATCGAGCCGGGCACGATCGCGCGCGTGACGTTCCAGATCAACTACGTCGTCGGGGCAAGCTCTGGCGGCGGCGTGCTCGTCGGGTTCTCGAAGAACGCAGTCGGCACTGCGCCTGCAGTTGGTGGCGCAGGAGCGCGAGGCATCTACATCCGCTCGGACGGCAACACGACAGCCACCAGCATCGTGAAGGCGCTCGACAACGGGTCGCAGTCGACGGACCTCATGGGAACCGGCACGACGACCATGATCGTCACCGCGATCGCTGACGAGACCTACCTCACCGTCACGGCGGTGAACGCTGCCACTGGACAGGAGGTGCACGCCCGATGGGCTCGCGACGACAGCGCGTTCCCACTCAACAACCTGACCGTCATGGTCAACGACACCCGGGGTACGGCAGGGTCCTCGGTCGGCGTGATCGCTGGCCGTCGCGGGGGTCTAGTGACGACCAAGCCCCGACAGGCGTACCGCACCGCGCAGTGGGGCACAGCGTCCGGAGACGGCTTCCGCATCGCCCTCCCTGCGTCCTACGACTCACGAGTCCCGACACCTGCTGTCGTCCTGTTCCATGGGAACGGGTCGGACGAGTCGCACTGGATCACCAACGGGAACGGGACGGCGGTGGACACGGCCCTACTCAACGCAGGGTTCATCACGATCGCAGCGGCCAACACCGGAGCGACTTCCACCTGGGGTTCCGACGACGGTCTTGCGGCGTACACCGCGGCCTATCGGTACGCGCGGGACCACTACAACATCGGCGCCGTGTGCTTCTACGCGAACTCGATGGGCGGCATCGAGTCCCTGAACGTCCTCGCCCGCGACGCCATCCCCGGGGTCGCCGCATGGGCAGGCACGGTGCCGACCTACGACCTGGCGGAGAATCGCGCGAACGCGCTGTTCACGTCGACGATCGACACTGCCTACGCCGGTGACTACGCAAACAAGGCGGTCGGCCATGACCCAGCGAAGATGGACGCTCGCCTGTTCCGAGGCATCCCGATGTGGATGCTGATCGCGACGGACGACACTTCGGTGACCCCGGCAGCGAACGGGCAGGCGCTCTACACGGCGGTCTCCCCGGTCGCTCCGACGACCAAGGTCGAAGTCACCGGCGGACACTCGACTGGGCAGATCGCCGCCCGCGCCGCGGACATCGTGGCGTTCTTCAAGGGCGTGCTCGGCGTGAGCTGATCTACCAAGCCTGCTGATCGAC
>C_citreum_DSM_20528||1
CGACGGCACCGGTACCGGGGAACCCGACGACGGGGAATCGGGCGCCGGCGGACCGGGCGCCGGCGCGCCCGGAACCGTGAACGTGCTGACCGGAGCGGGCTCGCGGTCCGACGTCCCGCGCGCACCCGGCGGTTGCAACCCCACGGCGCCGATCGCGACGAGCCCGATGGTCAGCCCGGCGAGCGCCAGCAGCCGGTAGCGGATGCCGAGACTCCGCAGGTACCGCTGCGGCGCGAACCGTCCAGCGCGCACGGCCTCGACGAACGCCGTCGCCGTGACGAGGGCGATCGGCCACGCCGCGGCGGTGACGAGTCCCGCCGGTGCGCCGTCTGACGATCCGGTCGCGGCGACCACCAGCCCGAGCACCCCGGCCCCGAGCCCGGTCCACAGCGCGAGTTCCTGGCGCAGGCTGCCGAAGCGCCACCCGACGCCCCACAGCACCCGCCCGGTCCGCGCCCGTGCTGCACGGAGCACCCGGTCGTCCCCGGGCAGCGGCGCCGCGACGGACAGCAGCCCCGCGACGACCGCGGTGCCGAGCACCCACGCGCTGGCCAGCTCCCAGGCGGGACCGTCGACGCCGACCGCCACCCAGCGCACGGCGACACCGAGCACGACCAACCCGGTCGTGACCATCGCGGCCCATCGGGCGACGACGGATCCGCGCCGGCTCAGCGTGGCGAGGTAGCTCGCCGGCAGCCGATCACGACGCCGTCGGTACCGCCGCAGCGCTGCCCAGACCGCGGCGGCGCCCCCGGCCGCGGCGACGGTCGCCGCCACGGCTCCGGGGAGACCGGGTCCTGCCAGCGCGACGGCCGCGACGACCGCCGGGACGAGCGCGACAGCGGACGCTGCTCGACGCTCCCAGGTGACAGCCGCGTCGAGTAGTTCCCGTGACTCCTCGTCACCCGGGTTGGTGACGAGCAGGTCGAGCAACAACCCGGGCTGCTCGGCCACGGGTGCGTACTCGGCTCGGAGCGCCAGGAGTGCCGGGTGCTGCGACGCCCGCTCGAGCCCCGCAGCGACGAACCCCCGCGCGAGTCCGGTGTTGCCGTGCACCCGTTCGCAGACGGCAGCGACCGTGTGCCAGTCCGGAGACCCCGGCTCCAGCTCGAGCGCCCGGTGGTACGCGTGCCGGACCTGCTCGATGCGGCGGCCACGCCCGTCGATGCTCGCCAGCGCGTGCTGTGCCCACACGCCGGCGACGTCGGGTGCCATGCCGACCAGCTGCGAGGTGATGGTCAGCGCCTCCGGGGCCCGGCCGGCCACGATGAGCACGGCCACCAGCCGCAGGTACGGGGGCAGCGTGTCGGGAGCGGCCTGAAGCGCGGACCGCGCGGCCTGCTCGGCCTGCAGCAGGTCGCCACGCGCCTGCAGCAGCGCGGCCCACTCCGTCAGCAGCGCAGCGTCGCCCGGAGCCGTACCGAGCGCGTCCTGCAGCAGCCGCTCGGCGGCCTCGAGTTGCCCGAGGGCCCGCAGCGACCCGGCCCGCGCGACGACCGACTCGGTGGCGTCAGAGGACACGCTTCTGCTTCAGGTACACCACCAGGTCGTCGTACCGGCCGTCGGCGTTCGCGAACGCGGCGACGTTCTTCGCGGTCACGAGCCACGAGCCCGTCGACGGTCGGACCTGGCCGAGGGCGTGCTGCACGTCCGCCATCACGAGCGGCTGGATCTCACCCGCGGCGACGGAGCGGGCCATCGCCTGTTCTGCTGCGGAGGTCACGAGGTGCGCCAGGTCGGCCCCGGAGAAGTCCTGCGTCGCCGCGACGACCTGTCCGAGGTCGATGCCGGCGATGGGGCGTCGGGCGAAGTGGTGGCGCAGGATCGCCTCGCGCGCGGGAGCGTCCGGCGGCAACACGAGCGTCATCCGGTCGAGTCGTCCGGGGCGCAGGAACGCCGGGTCAACGTCCCACGGGCTGTTCGTCGCGGCGAGCACGAACAGCCCGTCGTTCTCGGAACCGACGGAGTCGAGTTCGAGCAGCAGCTGGTTCACCATCTGCCGCAGTCCGCTCCAGCCGCTGCCGATGCTCGACCGTCGGGCGCCGAGCGCGTCGATCTCGTCGAGGAACAGCACCGCCGGCGTCTGCGCCCGCGCCGCCTCGAAGACGGCGTGCAGGTTCTTCTCCGTGTTGCCGAGGTAGGGATCGAGCACCTGGTCGATCCGCGCGGTCACGAAGTGCGCGCCGAGTTCGCCGGCGATGGCCCGCGCCATGAAGGTCTTGCCGCACCCGGGCGGTCCGTAGAGCAGCAGCCCACCGCGCAGCGTCTGCCCGAAGGCCGCGGCGATCTCCGGGTGCCGCATCGGTTCCAGGAAGGACTCGCGGATGCGCTGCTTGACGTCCGCGAGTCCGCCGACGTCGTCGAGGGTGACGTCGGGCCGTTCGACCTCGACGTCGACGACGTGCTCGCCCTCGCCGTCGAGCCGGATCTTCTCCGGCACGTCCGACGGCACGGCCGACGGCCCGGCCGACGCCTCGGGCGGCGGTGTCGGCCCGTCCTGCGGGCCGCCGGCGGACTCGACGAAGGGCGGCGGGACGCTGCGTCCCAGCTCCGCCTCGGCACGTCGCCAGTCGAACGCCTCCTCGGGACGGCCGGGAGGCTCGGTGCCGGTGGCCGCGTCGCCGACGTCGGTGGGTCCGGGCGTCCGGAGCGCGGCGCTCGCGTCCGCGAGCACGTGCAGGGCGAGCGCGTTGCCGGGGTCCAGCTGCAGCACCACGGCGGCGTGCTGGAGTGCCTCGGCCGCCCGGCCGCGTTGCAGGAGCAGCTGCGCGACCTGGCCGCGCAGGGCGACGTCGTCGGGCGCTGCCTGCACGGCGGCGAAGAGGCTGGCGAAGAGCGGGTCGTCGGTCATCGCGGGCCACCGTCCTGTGTCGAGAGCGCGGCGTGCGCGTGGTCCGCGATCGCCTCGGCCAGTCCGGTGCCGACGGACCCGGCGTCGTCGTGCAGGGGGACGAAGACGTCGGTCCACCACCAGCCGCCACCCTCCGCCTCGGGCGGGAGCTCGGTGAGGTCGGGCAGCAGGCGACGGACCTCGGTGTCCGAGCGGACGCGGCGGGGGTGCTGCACGGTGGCGACGACCCGTCCGTCGGCGTCCGTGAAGCGTCCGACCAGTCCGCCGCGGACGAGTCGCAGGCCGATCCCGGGGTCCACCGCGGCGGCCGCGGGGCGGAACTCGGCGTCGCCGACGAGCGTCGGACCGAGGATCGTGAGTTCACGGGGCACGGTGCTGCTCCTCCTGCGGGGTCCGGCCGGCGCCGAGGTCCCGGCCGGTCAGGCGTTCGAGGGCGTCGCGGCCCAGGTGGTCGACCACGGGGCGCAGGCGTTCCCACCCGGTGGCGTCCGGGCGCGAGGGGCCGTCGCGGAACCGCAACACGAGCGACGGCACCCGCGGACGGCCGACCCGTTCGGCTCCGAACCGGTCGCGCATCTCGTCGACGTCGAGTCCGAGGCCCTTGACAGCGGGGGAGCCGAGCAGCATCGCCACGGGTTCGGGGTCCTGCTCCAGCGTCGGGCGCACGGTCAGGTCGGCCGAGCCGACGCGGGCGAACACCATCGCGACCAGCGGGAGCGCAGTGCGGCACAGGTCGCCGAGCAGCACGGTCACGGCGTCGTGCGCGCGCTGGACCGCGTCGCTGCCGGGGACCCCGACGCCGACCAGGCCGGAGACGACCTCCTCCACCCCGTGCTCGGTACGCCGCGCGGTGAGCGACCCGGCCAGCGGCGCCCGCTCGTCGCCGACGACCACGAACCGGGCGTCCTGCGGCATCCGTGCGCGTGCGGCAGCGGTGAGGGTGTCCTTGTCCCAGTCGGCCTCGACCGGTTCGTGCGAGCCCCAACCACTCGGGGTCGTGCCGGGCCCGAGCGCGGCGAACGTCTCCCACGCACGACCCAGACGTGTGCCGGCGTCGGGGCGGTGGCGGATCGACGCCGACACCACGAACTGCACCTGCTCCGGTCGGGGGACCTCGAGGTACCGCGGGTCGACGGCGTCGGTGGTCCGGGGAGAGCGGAAGCCGTCGGCGAGTCCGAGCAGCGACGTGCCGGTCGACCCGTCGCGCAGCGCGCCGTCGCCGGACCGGACGACCCAGCGTCCGTCGGCCGCGTCGAGGACCTGCCGGAACGGTTCGGTCAGGCGGGAGGAGTCCGGGGTCAGGAACACCACCCGGAGTCCGGCAGCCGCGGCCTGGACGACGAGGTCCGCGCGCATCGGGGTGAGCGCCACGAGCCGCCCGACGGTCTCACTGACGACGTAGCCCGCGCCGGTCCCGTCCACCAGCGGGTGCTCGATCCCCATGCACCCGACCATACGGGACGGCGGCGCGCAGCGCGGGGCGGGGCCGCTCCGCAACCCGTTGCAACCCCCGCCGCCGTAGCGTCCCGTCCGAGGCGCGCAGACCGTGCGCCGTCGACATCGTCGTCGAGAGGGCACCACCATGACCATCGCAGCATCGCCGACCACCTACGCCGCACCGGGCGAGGACGGAGCGCTCGTCGCCTTCCGCTCCCGGTACGACCACTACATCGGCGGCGAGTACGTCCCGCCGACGGGTGGGCAGTACTTCGAGAACCCCACCCCGGTCACCGGGAAGACCTTCACCGAGGTCGCGCGGGGCGACTCCACGGACGTCGACAAGGCCGTCGCCGCCGCGTGGAAGGCCTTCCCGGCCTGGGGGAAGACGAGCGTCACCGAGCGCGCGAACATCCTGAACCGCATCGCCGACCGGATGGAGCAGAACCTCGAGATGCTCGCCGTCGCCGAGACGTGGGAGAACGGCAAGCCGATCCGCGAGACGCTCGGCGCGGACATCCCGCTCGCGATCGACCACTTCCGCTACTTCGCCGGCGCGATCCGCGCGCAGGAGGGCTCGACGGGGGAGATCGACCACGACACCGTCGCGTACCACTTCCACGAGCCGCTCGGGGTGGTCGCGCAGATCATCCCGTGGAACTTCCCGATCCTGATGGCGGTGTGGAAGCTCGCACCGGCACTCGCCGCCGGCAACTGCGTCGTGCTGAAGCCCGCCGAGCAGACGCCCGCGTCGATCCACGTGCTCCTCGGTCTGATCGAGGACCTGCTGCCCGCCGGGGTGGTCAACGTCGTGAACGGCTTCGGGTTCGAGGTCGGGGCTCCACTCGCGCAGCACCCGGACGTCCGCAAGGTCGCCTTCACGGGCGAGACCACGACCGGGCGCCTGATCATGCAGTACGCGTCGCAGAACCTGATCCCGGTGACGCTCGAGCTCGGCGGCAAGAGCCCGAACGTGTTCTTCGCCGACGTCGCCCAGGAGAAGGACGCCTTCTACGACAAGGCGCTCGAGGGCTTCGCCTTCTTCAACCTCAACCAGGGCGAGGTCTGCACGTGCCCGTCGCGTGCCTTGGTCGCGAAGGAGATCTACGACGGGTTCGTGGCCGACGGTCTGGACCGGGTGCGCGCGGTCAAGCAGGGCCACCCGCTGGACGTGTCGACGATGATCGGTGCCCAGGCGTCGAACGACCAGCTCGAGAAGATCCTGAGCTACATCGACATCGGCAAGCAGGAAGGCGCGAAGCTCCTCACGGGCGGTGAGCGCGCGGATCTCGGTGGTGAGCTGAGCGGCGGGTACTACGTCACGCCGACGGTGTTCGAGGGCGACAACAGCATGCGCATCTTCCAGGAGGAGATCTTCGGACCCGTCCTCGCGCTGACGTCCTTCAGCGGGTACGACGACGCGATCCGGATCGCCAACGACACCCTGTACGGACTCGGCGCGGGTGTCTGGAGCCGCGAGGCGACGACGCTCTACCGGGCGGGCCGCGACATCCAGGCCGGACGTGTCTGGTCGAACACCTACCACCAGTACCCGGCCGGCGCGGCGTTCGGCGGCTACAAGCAGTCCGGTGTCGGCCGCGAGAACCACAAGATGATGCTCGACCACTACCAGCAGACGAAGAACCTGCTCGTGTCGTACGCCGAGGGACCGATGGGGTTCTTCTGATGACGCATCGTCACGCCGAGGGAGCAGCGCCGGAAGGGGGGTCCTCCTGATGACGAAGCCCGGGACCACCGCCCGCGTCGCCGTCACGCCGGAGGCGGCCGAGCTCCTCCGCGCGCTCACGGCCCGGCACGGACCGCTGATGTTCCACCAGTCCGGCGGCTGCTGCGACGGCTCGAGCCCGATGTGCTACCCCGTCGGGATGTTCCGCACCGGTCCCGGCGACGTCCTGCTCGGCACCATCGACGTCCCCGAGCTCGACCCTGTCGAGGTCACAGCGCCCATCGAGGTGTACATGTCCCGAGCGCAGTTCGAGTACTGGAAGTACAGCCATCTGCTGATCGACGTCGTCGACGGCCGCGGATCCGGGTTCTCGGTCGAAAGCCCGCTGAACAGGCGTTTCCTGACCCGGTCACGCCTGTTCACCGACTCCGAACTGATCGATCTCGGGCTTACGCCTCGCGTTCAGTCCGCAGATCGTCCGCAGAATCAGCCGTAGACGCCATCAGGTCCGCCGCTGCAGCACGCGTGCGGTCCGCGGCGTCAGGGAACAGGTGCGCGTAGATCGCGAGCGTGATCGCCGGTGACGCATGCCCCATCGCACGAGCGACCGACACAGCGTCGAGTCCGGAACGGATCAAGCCCGACGCGTAGAAGTGCCGGAAGTCGTGCGGCGTGATCCCGTCCACCCCTGCGGCAGTGCACGCTTTCTCGAACCAGCGTCGCAGCGCGTTGGGGGAGGGCGGGTCACCGGGAAGGAACCACTGCGCGGAGCCGAAGACACCAACGTCGCGCATCGCCGCCGACAGCCGTTCCGTGAGCGCGGACGGCACCGGGACCACCCGTTCGCTGCCGTGCTTCGGCGGGCAGACCTCACGGGTGCCAGGGCGGTTCTGCACCTGACGCGCGACGTGGACGGTGCGGCGCAGCCAGTCGACGTCGCTGACCTGCACCGCTGCGGCTTCCCCGATCCGCAGGCCGGCGTACGCCATCACGTCCAGCAATGGGCGCAGGAACGGCTCCGCTCGGTCTCGGATCGCGTTCACCTCTCGCGGCGTCGGGATCCGCATTGTGTGCTCGGTCTTCCGGACCGCGGGGAGCTTCAAGCCGGCGGTCGGATCCTCGCTGAGCAGCCGGTCGTGGACAGCGGCGCGGAGCGCGCCCCGGACGTACTTCACGCGGGTGCGGATCGTCGACGCCGCGAGGTTCGCCTGCATCGCCTTCACCCATGCCTCGGCGTGGGAACGTCGAAGTTTCGCGAACGGGACGGCGCCGAAGTCGCAGGCCTCGACAGCCCGGTCCGCTGCTGTCCGGGTACCGACGGCCCACACCTGCCGGTCCGCCCAGTCGCCGTAGAAGCCAGCGAGGGTTATGGTAGATCGCTGAGGGTCCACGTACGTGCCGGTCCGACGAGCGGCGGCGATTTCGTCCAGCCAGGCCTGGCCGTCGCGTTTCCGGTCGAAGTGCTTGGAGTGCTCACGCCCGTCGTCGTCGCGGTAACGGGCCCGCCACTTCCCGTCAGGGCGCTGTCGAATGCTCGCCATCGAGTTCCACTTCCGAGAATAGGGTTGGGACCGCGCCGTCGTCGTCGCGGCGCTGCAGGGCCTCGTCGGCGCTCAGCCCCAGCAGCACCTCGTGAGTTCCGGCGACGGACTGCAGGCGAGCGCGGGATGCTTCGTACCGGGCGGCGGCCTGCTGGAGCTCGGCGAGCGCCCTGCGGAATTCCGCCCGCGCGACGGCAATCGCAGCCTGCTCGGCATCCGCTGCGACTTGCAGCTCTGAGCCGAGCACTTGCTCGAGATCCATGGCCTCGGCGAGCCGGAGGGGGCGCTCCCCGCTTTCGACCTTCCACACCGTCGTCTGTGACCAGCGCCAGCCGAGCTCGCGCATCGCGGCTGCCACCTCACGCTGCGCACGGTCACCGCGGAGGCGAGACACGGCCCGCCCGATTTGCTCGTCTGTGATCACGAGGCGACGGTACTTCGGAACGGACTTGCACACAACTCCGATTCGTGTACATTGGTGCTCACTCCGGTTCGGAGTAGTCCACATAGTACAAGTTGGAGTGATTATGACGAAGCTTCTGACGCTTGCCGAGACGGCCGAGCGGCTGCGCAAGACGCCCGATGCGCTGCGCTGGATGATCCAAAAGGGCACAGCGCCGAAGAGCGCGAAGATCGGCGGCCGCGTGATGTTCCGCGAGGCCGACGTCGATGCGTTCGTCGAGGCGCAGTTCGAGGAGGCAACGGCCTGATGAACGGAAACACGAAGGCCCCCGGAGCCGGCAAGGGCTCCGAGGGCGGGACCGAAAACCGCGGAGGCATTCGAGTCGTGCACCAGTTTACGCCGACTCCAGCCGAACGAGCGAAGTACGCCGACTACGACGTCGTGTTCAAGGAGAGCAAGGCGCGGGTCGAGATCGAGGTTGTGGACGGTCGGGTGATTCGGTTCGCATCGTCGGTCTGGAGGGTACCGAGCACGAAGACCTTCGTCGTTTGGATGCGTTCCGGCGCGACAAAGCGCGATCGTGCGATCGCGAAGATGGTTGCTCACAAGATGCCCTACGGCGAATGGGCGCGGATGCCCGACATGTGGGCGCGTCAGCGCATCAACGGCGTCGTCAGCTTTCGCCAGCAGCGTGGTGTGATCGACGACGAGGCGTTGTTGTTGTTCGAACTCGAGATGTCCATGGACGAGACGTTGTTGTTGAACGCGACGGTCCCCGAGGGGGCCTTGTTGACGCGGGGGTTCACGCACAACGACGTGCGTGCGCCCCATGCAGAAAGGGCCCGCTGATGCGCCGGATCCACTACGGCAGTCTCACCCTGGTCGTGTCGAACGATGTTGCAGACATGCTCGTCACGCTTAGCACGGAGCTCGCCAACGTCGGAGAGATGGCCTCCGCTCCGGTGGCGGCTGTTGAGGGAACCGCCGTGCTCACGCTCGGCGTGGGAGTGATGATCGCTGTGCTGGACGCTCCACCAGCCGAGGAGTCAGCAGAATCGCTCGAGTCTTGGGCGTACATGCGCGACATGCTCGAGGAGCTGCAGAGTCGGGAGGAGTCCTGATGGTGCCGCTCGAGCACGCTATCGCCCGCGACTTCATCCCCCTGCGAGGAGCGCTCGTCGCCGAGCTTGGTGCGGCTCCCGCGATCCTGTGGCAGCTCATCTGGTTCCGGACCGGACCGGACAGCCCTGCCTCCTACGAGCAGAACGGCCACCGGTGGTGGCGCGCCAACCGCGAGGAGCTCTCGAAGCATTCGGGTCTGACCGTGGACCAGGTGAAGCGCATCGTATCGAAGCTCGAGGCGGACGGCGCCCTCGAGAGCGCTCGACACCAAGCCGGGGGAGTGACTGATCACACGAAGTCCTACCGGTGCCTCACGGACGAAATCGCGCGACCGATTGGTGCAAATCCGCCCAATCTAGATTGGGGCAAATCCGCCCAATCCTCCTATAAGAACCATGAAGAAGAGAAGACTCCGTCTTCTCTCGTGCAGGAACGGGATGACGTCCGAGCTCTCTGCACTCAGCTGGCGGACCTGATCGAGGAGAACGGATCGCCGCGGCCGACCGTCGGGGCGGGCTGGCGAGACGCAGCACGTCTGCTCTTGGATCGCGATCACAGACCGCTCGACGAGGCCATGCAGGTCCTTGAGTGGTCGCAGCGAGATGACTTCTGGCGATCGAACATCTTGTCGATGCCGACGTTCCGCAAGCAGTACGACAAGCTGCGCCTCCGGATGGGTCGCAACCCCGGGCAGTCCCGGGGGCAACAACGGCAAGAAGAAGCGATGGCGCTGATCGAGCGCGCCGCACGAAGGGACCAGGAATATGAAGCAGCAGGACACCGCGGCACTCCTCAGCTGGATGCAGGGCCTCGATGGACGGCACCTGACGGACATCTCGGTCGCGGCATGGACTGAAGTCCTCGGCTCGGACATCACGTACGCCGAAGCGCGCACCGCGGCCGTCGAGCACTACGCCACCGAGACGCGCTACTGCATGCCAGCCGACGTGATCCGTGTCGTCGACGAGCGGCGACGCGGCGAGCGCCGCAGCGCCGAACACGAGCAGTACATGCTCGAGGCGAAGCAGCGCTGGTGCGATGCCGCCGGGGTCAGCGTCGACGAGTACGACCAACATCTCGCCGCCGGTGATCACACCTGGATCCGCGAGCACGACGAGAAGCAGCGCGCACTACAGAGCTGAACGCACTCACCCAGGGCCGGCGGGCAGGCCGCGTCAGAACATACGCCGCAGCCTCCCGACCGGCCCACGATCTCGAAGGAGCGACCTTGCACATCGACGGCACTGACCAGCTGAGCTTCGGGGCAGTGGGACTCTGGCACAAGCTCCACTACGCGTACGGGTCGCGTTGCAACAGCGTCGACGTTCTCACCGTCCACCCCGACCTGCACGCCTGGGGCCCGGAAGAGGACACGACCGATCCAAGCGGGCCGATGGACGAGCTGCTCGCTCTCGGCTTCATTGAGCAGGAGGGCCCTGACTTGTTGCTGCACGAGGAGGTTGAGCTGTGACCGACCCCACCACCCCCGAGGTCGACGCGGACACCGCGTACGCCCTCACCGCCACCCGAGCACGCCGAGCACTCGGCGACGCCGCCGGCCTCATCGCCTACGCCCGGTCCCTCGCGATCCCGTCCCTCGGCGTCATGGGCGACGGCATGCCCCGCGCCGCGTCGAAGGAGGCCCCGCTCCCGTTCCGCGCCGACGCGATCGACGACACCGACGACGCCTACGCCCGCCTCATCCAGTGGGTCACCTACTGGGCCGGCGCCCTGCAGGTGAACCCGCCGGCGACCGTCGTCGCCGTGTGGAAGCGCGGCGACGAGGAGCAGGGCTTCCGCGCCGAAGCCACCCCGGCCGGCGCGGGCGAGCTCGTGAAGATCCTCGTCACGTGGCTTCTCATCCGGTGGGACGCGATCGTGCTCCACGACAGCGGCGAGGTGTTCGTCACCGACATCGGTGACATCTTCCGACCGCTGTTCGGCAAGTACCCGCGCCGACCCCAGCGGGAGCGTCAGGTGCTGCCCCGCCCCTGCGAGGTCTGCGACCACTACGCCGTCGGCGCCGAGTGGGCCTCGGAGGACGTCACCGACTTCGTGGTCCGCTGCGACCACTGCGACGACACCGTGCCCGGCGCGACGTACCTCGCATCGGAGAAGACCGCACGGAAGCTCATGCAGGAGCTCCGTGAGGAACGGCAGGTCTGGGACCGCGGCGCCGTGCTCCGGTTCTACGACGAGCACGGCTACTACCCGGCCGACGGGGAACCCCTCGACAAGCCGCGCGCAGCACCGGCGTGCGCGGCGACGGCAATGGTGCAGCGGCGGCCCGCGGTCTGCGCGCGGCGTCTCGGCCACAACGGGCCGCACCGGTCCCTCGCGACCGGCACGGCGGTCGAGTGGGGCGAGGAGGACGGCGAGGGTGGCTGACGACTGGTGGACGAAGGCGCAGGCGATCAAGCACCTCGGCATCACCCGCCAGACCCTCAGCGGCTACATCACCAGCGGCGCCGTCACCGTCTACGGCCGCGGCAGGGAGAAGCTGCTCCGCCGCGAGGAGGTCCAAGCCGAGTACCGACGCCGCCAGCTGAAGCGCAAGACCGGCCGGTGGGGACACGCCGCACGACGAACCCCACCCGGTACCTGACAAACCCGTGCTAGCCTTGCGGAAGCGAACCACTACGTCACGGTTGCCATCACGCTTTCCGAAGGCCCTCACCATCACCGGTGGGGGCCTTCGTCGTACCCCGGTGAGGCGTCGTTGCCCCGGGCTACGGGCTGATCCGCCCGGCCGTCGGAGGCGAACGGATCCCGGGCCGGCGCTTCTGAGGCGTTGCGCCGGCCCGCAGACTTCCTCGTGCCCGCCGACACGCACCGCTACCGCAACCGCCGCCGGGCCCGCACCTCGCTCTGGGACCGGCCGCACAGCGAACCACCGCACGCGGCGCGAGCACGAGGAACTACTTCGGCGGGGGCGTTGACGCGACCCGGAAGTGCCGCGAAGGACGCTCATGACGGGGACCTCCAGGCTCCGAGGCGTACCTGCGGTCCCGCCGATCCCACCTGGCTGGAGGCGACGTGAGCAAGCACCACCCGTCAACGCGCCGGATGCGCGCCGTCCGAGAGGAACGCCGCACCGCCTGGGCGGCCGAGGACGCACCCTGCTGGCTGTGTGGGCAGCTGATCGACTGGACTGTCCCCGACGGCTCCACGGACAGCTCGTTCGAGTATGACCATTACTTCCCGGCCAGCACCCACCCCGAGCACTACGACGACCCCGCGAACGGACGGCCGTCGCACCGAGGCTGCAACCGCGACCGCGGCAACGGCGCCCCGAGAGCGGGCCTTGGCTCGCCCAGCCGGCGCTGGCTCTAAGCGAGAACCTCATCGATGGCCTGCACAAGTCCCCGGAGCCACGTCAGATCATCCGCAACCTCGGCAGTATCGACTGGCTCTCGAGCTATTCGACGAGGTCGCGATTGACGTTGCATGTCACCCTCGTGAACTACTTGATTTCGACGACGTACTATCCGATTGAGCTGATCCTGGATCGACTGCGCCTTCTGAGCCGGATTGATTTTAGTTTCGATCTTCGCAAACGCTTTGCGAGTCCCAAGCATCTGCATTGCGTCGCCAACGCCGCGCGAGCTCTGGAAGGTGTGCGCCAGGATGACCCGCTCAAGGGTGTGTCGGACTCGAACCTTCGGACGAATCGTCGTTCGGCTCGCAGCCATCGCCTCGCTCAGCTCCACGAGCTCGCCGAACGGCACGTCCAGGTTCTTCAACGCGCTCGGCATCTTCTTGAGCGGGGCCTTCGCCAGAGCCCAATGGAGGTACGTGTCCAGCGCGGCCACACCGAGGGCTAGCGCGGAACGCCTCAGGTCATCTGCAACCAGCGGAGACGACACGGACGGTGCTTCATCCAAGAGCGCTTGGGCCCGGTCGAACACGTCGTCTGCTGCCTGCTTTGCACTGATCCCCATGGCTGGCAAGACTACGGAGCCGCCATCCGATGCCGCGGCCCCACTGCGGGGGTAGGGGAGCATAAGCCGCTGGCTTGCCCGCACCCGGGGCACCCCCCGCCATGAGTGTTCCTCTCCCCCCGCGTTTCTGACGCGTTTTTGCCACCAGGGAGGCCCCAGAATCATGCCTGAGGGACGAAAGGCCGCCAGTCGGGAGCACAGGGCCGCTGTGACGCGCATGCTGAAGGCCACTGGGCTGCTCCGGATCCCCGAGGAGGCTCCGCTCGTCGCGTTGGTGAAGTCGCTGGCGAAGGAGATGGACGAGGGCGGCGGGTCGCGGACGTATTCGGCGTACCTGTCGGCCTTGAAGGACGTCCGCCGGGTGCTGGATCGCGCACCGGGGTCCGCGGCCCTGCCGAGCACGGCGGCGCCGAGCCCGGCCGACGCCGACGAGGTCTCCTCGGAGGAGAAGGCGCCGGTCGATCAGGAGGTCCTGGACTTTGCAGGTTTCGCAGCAGCTAAGGGTCGCCCTCCGCGGCGGCAAGGGGCGTGAGGAGCCGCGCGTTTGGACGCGTCCGCTCCGGCCGCTGACGCCGGAGACGTCGCACGGGTTCCACGTCATCGAGTTCGCTCGGGTGTACCTCGGGGTGACGCTGCGGCCGTGGCAGTGCTGGCTGCTGATCCACGCGCTTGAGCTGCTCGAGGACGGCACGTACCGGTTCCGCAAGGTGATCATCATCGTCGGCCGCCAGAACGGCAAGACGAAGCTGATCGAGGTGCTGGCCGCGTGGTGGCTGTTCGTGGACTCGGAGTCGTTCCCGGACCACATCGCGGCGCACGACTTCCTCGTCCTCGGGACGGCGCAGGACCGCGACACCGCGAAGAAGGTGTGGCGCCGCGTTCTCGAGCGCTCGAACCCGGAGGTGCTGCGCTGGCCGGACCGGTTCACGCCGGCTGAGCGCGAGGTGCTGGTCCCGGTGCTCGCGAAGCAGTCGCGGACGCCGTCGACGACGAACGGGTCCGAGGCGATCCGGCTCGCGAACGGGGCACGGTACGAGATCGCGGCGCTCGCGTCCGGCGGTGCCCGCGGCGACTCGACGGCGCGGGCGATCATCGACGAGCTCCGGGAGCAGAAGACCTGGGACGGCTGGGCGGCGTTCTCGAAGACGCTGAACGGCACGTTCAACTCGCAGATGTGGGCGATCTCGTCCGCCGGCGACGCCCGGTCGGTGGTCCTCGCTGACCTGCGTGCGTCCGCGACGGAGACGTGCCGGCTCTGGGCCGAGTACGTCGAGACGGGGCTGCAGGCCGCCGAGGAGTTCGCGAACGAGCACGACACCACGAACGGCCTGTTCGAGTGGTCGGCGCACGAGGACGCGGCGATCGACGACCCGGAGGGGTACTTCCAGTCGAACCCGTCGATCGGGTACGGCTACAACGTCGAGCAGCTGCTCTCCGACCTTGCTTCCGGTGAGCCGGAGGTGGTCACGAAGACCGAGGTGCTCTGCCAGTGGGTCACGGCGAGCATCGACGCGCACCTCGACGCGGGCGCGTGGGCCGACTGCGCGGACCCGTACTCGGAGCCCGCCGAGGGCGCACGGCTGATCCTTGGAGTCGACACCGGCGCCGATCGCGAGATGACGTACGTGTCCGTCGTCGGCGACCGGGCGGACGGGCTGCTGCACTGCGAGCTGATCGCGCAGCGCCCCGGGATGCTCTGGGTCGTCGACGCGGTGAAGCGCGCGGCCGAGAAGAACGGCATCACGGAGGTCGCGCTGCAGACTCGCGGCGCCCCGTCGGCTGAGTTCGCGGAACCGCTCGAGAAGGCCGGCCTGACCGTGCACCGCATCGAGGGCACCGCGCTCGGCTCGTCGGCCGGGCAGACGAAGGACCGGGTCCGGCAGCGAACCCTGCGGCACCGCGGCGACCAGGAGTCGCTGAACCTCGCCGTGTCGGGCGCCGTGTCCCGGAAGCTCAACGAGGTCCGCGTCTGGGACCGCATCAACAGCGTCGTGGACATCGCCCCGATCGTCGCCGTCTCGGCCGCGCAGTGGGCGCACGACAACACCGAACCCCCCGAGCCGTTCACGTCCGCCTACGAGGACGAGGAGCTGCTCGTGGTCTGACGAAGGGACCGCGCGTGCGTGAGCTCAAGACCCTGACGGGCCGGACGGTCATCGTCGTGACGGCGGAGACGGCCCTCGAGGGCGTCGTCGAGTCCGCGACCCGCACCTGCGTGACCCTCGTGGACGCGCGCGCCGTCGACGGACCGACTCCGGTCCCCGTCGACGGGTCGGTGCTCGTCCCGACGTCGCGGATCGCGTACGTGCAGGTGGTGCCCGCATGAGCGCCGTGTTCCAGACCCTCGGCGAGCTGTCCACGCACCTCGCCGGCACGAACATCGAGGTCGTCGACCCGGGGGTCCCGCTCGTCGAGTGGGCCGCGGAGCTGTCGAACGACCCGTCGTGGAAGAACCAGCCGTCGATCCGGAAGGTCGTCGGGTTCGCCGCGCGGAACATCGCGTCGGTCCCGATGCACCTCTACGAGTTCGTCGGCGAGCAGGACCGCCGCCGGGTGCGCGACGGGGCGCTCGCCGAGGTGCTGCGGCGCCCGTCGCGAGCCCCTGGCGAGACGGCGTACCGGTTCTGGGAGCGGGTCCTCATCGAGGGCCTGATCTACGACCGGTTCGCGGTCCGCATCGTCGAACGCGACGACGGCTACGAGCTCGTCCGGATCCCGGCCCGCCTGGTCACGTTCGCCGCGGACGCGCTGGACCGGATCACGTCGGTGAACGTCCGGAAGCCGGACGGCACCGTGCAGGAGCTCGACCCGGCCGGGTTCATCCTCGACGCCGGCTACGCGACGAAGGGCGCCAGCGGCACGTCGCCGCTGAAGACGCTCCGAGACCTCCTCGACGAGCAGACGGAGGCGGTCCGGTACCGCCGGTCGATCTGGCGGAACGGCGCACGCACCGCGGGCGTCATCGAGCGGCCCGCGAACACCCCGTGGGCCGACGGTGCGCGCGAGCGGTTCGGCCGCTCGTGGCAGAACTTCTCCCGCGGCGGCGGCCAGGAGGGCGGCACCCCGGTCCTCGAGGACGGCATGCAGTACAAGGCCATCGACGCGTTCCGGCCCCGCGACACCCTCGACCTCGAGGGTCGTCAGCTGACGGACGCGGAGGTCGCCGCGGCGTTCCACATCGCGCCCGAGCTCGTCGGCGCCCGGGAGGGCACCTTCTCGAACATCAAGGCGTTCAAGGAGATGCTCTACGGCCCCGCGCTGGGCCCGTACATCTCGGCGTGGGAGCAGACGCTCGACGCGACCCTCGTCCCGCTGCTCGGCACGCCGAACCAGTACGTCGAGGCGAACGTCGAGGCGAAGATGCGCGGCTCGTTCGAGGAGCAGGCCGGCGTCCTGTCGACGTCCGTCGGGGCGCCGTGGATGACTCGCAACGAGGCGCGCGCGAAGCAGAACATGTCCGCGATCGACGGCGGCGACGAGCTGATCACGCCGCTGAACGTCCTCGTCGGCGGTCAGGCGTCCCCGCAGGACGGGAAGACCGGCCCGGTGGTCGCGAAGTTCGCGGCCCGGCAGGAGCAGGTCGTCCGGTCGCAGAAGGCGGCCGGCTCGGACTGGTGGGACGGCCCGCGGTGGGACCGCGAGCTCGTCGCCGACCTGGTGAAGGCCGGCGTCGACGTCATCGAAGCGGCGACCGTCGCGAAGCAGTTCAACACCGAGGCGGAGCAGCGGTTCCGCGCCGAGGAGGAGTCGTGACCGTGAAGACGAAGACCGTCGACATCGAGGTCAAGGCCGATGCGCCGGACGGCGAGGGCCAGTTCACCGGGTACGCGTCGGTGTTCGGCAACAAGGACTCGTACGGCGACGTCGTCCTGCCGGGGGCGTTCGCGGAGTCGCTGAAGACCTTCGGGCCGAACGGGTCCGGGATCCCGGTCTACTGGCGGCACCGGATGGACGACCCGTACATGCTCATCGGGCAGACGATCGAGGCGAAGGAGGACGAGCGCGGCCTGTTCGTGCACGTCCAGCTCGACACGTCGATCAACAACGGCGCGCAGACGTACAAGCTGCTGAAGGCCGGTCTGGTCAAGCAGATGTCGTTCGCGTACGACGTCGTCGAGGGCGCGCTCGTCGAGTCCGAGAACGACGGCTACTACTACGAGCTCCGGAAGCTCACCATCCACGAGGTGTCCGTCGTGCCGGTGGGAGCGAACCAGGAGACCGAGATCCTCGCCGTGAAGTCGGCCGCGCTCGCGGTCGCTGCCGGCGTGAAGGCGGGGCAGATCGTCCCGACCGAGGCCAGGGAAGACCTCGAGGGCGCGATCACCGCGCTCAAGGGTGCTCTGGCGACCACCACCGATCAGGAGAAGGCAGCCGGCACGCCCGACGCCAAGGACGAGGAGCCGCCCGCGGCCAAGTCCGAGGAGCAGACGACCGTCCCCGCAGCTCGAGCACTGGCGGAAGCAACCATCCAGGGCCTGCTCTAGCAGGCAGAGAGGAGCCCCATCGTGGGACTCAAGGCACAGCTGGCTGCACTCGTCTCCGAGATGCAGTCGATCGTCGACACCGCGAAGGCCGCCGGGCGCGACCTCGACGCGGACGAGGCGAAGTCCATCGAGGCGAAGGCGGCGGAGGCCGGCGAGCTGCGCGACCGCATCGCGCGCATCGAGGCGGGCGAGAAGTCGCTCGCCGAGCTGTCGAAGGTCGTCACCGAGCCGGGCAAGACCGGCGACGCGGAGCATGGCGACGAGGACGGCACGGAGGTGCCGCTCGGTGAGCGGTTCATGAAGTCCGCGCCGTACCAGGCGTGGAAGAAGGAGAACCCCTCCGGCGTCGGCCAGGGCACCCCGATCCAGATCGGCACGGTCCGGATCGGTTCGCTGAAGGACTTCGACGCGAACCGCAAGGCGCTCACGTCGCCGATCGCGAACATCCAGCCGATCCGCGTGCCGACCGTCGACCAGGTGCAGCGGCCGACGCTGTCCCTGCTGGACGTCGTCTCGCGCGGCACCGCGGCCGGCAACTTCGAGTACGTCCAGGTCACCTCGGTGACCCGGAACGCGAAGATCGTCCCCGAGGCCACCTCGGCGACGGACAACGCGGCGCTGAAGCCCGTCTCGGACCTCACCACGACCCTCGCGGACGCGAAGGCCTACACGTACGCCGACGGCTACGACGTCACCAACCAGCTCCTCGCCGATGCCCCGGCGTTCGCGTCCTACATGGACAACGAGCTCCGGTACTCGCTCGACTCGGTCATCGAGGACACCCTCCTCAACGGCTCGGGCACGAACGGCGTCCCGAAGGGCATCCTGAACACCACTGGTGTCCAGGAGCAGGAGTACGCCACCGCCGACGGCCCGATGGGCTTCGTGAAGGCCGTCCGTCGTGCCATCACGAAGGTGACGCAGCTGCAGGGCGGCACGGTCGCGGCGATCCTCCTGAACCCGGAGGACGACGAGAACATCGACCTGCTGCAGGACGCGAACGAGCGCTTCTACGGTCAGGGCCCGTTCGGCACCGGCCCGCAGACGCTCTGGGGCCGCCCCCGCATCCTGTCGGAGGCGATCGAGCCCGGCGAGTTCCTCCTCGGCGACTTCCGCCAGGTGGCGCTCCTCGACCGTGAGGGCCTGTCGGTGCAGGCCTTCAACCAGCACAAGGACTACGCGCAGCGGAACATGACGTACGTGCGTGCGGAGCTCCGCGCGATGCAGGTCATCTGGAAGCCCGCGTACCTCGTGCACGGCGGCCCGGCCGCCTGAGCGGGAGGGAGCAGCAGATGACGAGCCAGATGAAGGTCATCGACGGCGTCCGGTACCGCGAGGAGGACATCCCCGCGGACGCGAAGGACGTCACGGTCGACGAGAAGAAGGCCGCCCCGAAGGCGAGGGTCGTCAGCAACAAGGCGGCCGCGCCGGAGAGCAAGTAGGAGGTGACGGGCGTGACGAGCATCCCTCCGATCGTCGAACCAGGGCCGCGGTCGCCGAAGTTCTGGCTCGACGCAGCACAGGGCGCCGTCCGGCGGTTCTGCGGCTGGCACGTCGCGCCCGTCATCACCGAGACGATCCGACTGGACGGGACCGGGCAGCGCACGCTCCTGGTCCCGTCCGGCCGGATCCTCGAGGTCACCGCGGCGACCTCGGACGGCCGCGACGTCCTCGCGCAGGTCGACGTGTCCGGGAAGGGCATGCTCGAGCTCCGCGACGACGGGCTCTGGTCGTCTCGGCTCGGCGGCATCAGCATCACCCTCCGCCACGGGTACGCAGTCGACGAGGCACCCGACGTCGCCGGCGTCATCGCGACCGCGGCGGCACGCGGCGGCGGCCCGGGCGGGCAAATCGTCTCCCAGGCGGTCGGGCCCGCGAACGTCCGCTACAGCGGCAATGACATCCAGCTCCTGCAGACGGAGCTCGCAACGCTCGAGCCGTACCGGCTCTGACGAGGAGACCACCGATGGTGAACATCACGGACCAGCGCGGGAACCAGTTCACGGTCCCGGACGAAGTCGCTGACGACTACCGTTCTCCGGGCATCGCGGTCCCGGCGCCCGCCGACGACCCGGCACCGGACGAGCACACCCACAACGGCGACATCAGGGCGTGGGCGGCTCGGCACGACGTCGATCTCGGCGACGCGACGACGAAGGCGGACATGCTCGACGTGATCCGCGCCTCGCTGGGCGGCTGATGGAGTTCGCGGCCGGCGCGACCGTCGTCCGCCTCCGCGCGACGCCGGTCCTGGACCCGTACTCGCAGCGGCCCGTCGGCGCGGACTGGACTGCCCCGAACACGCTCACGATCGCGGGCGCGTTCGTCGGGTCGTCGTCCTCGTCTCCCGTCGACGGCGAGCTCCGGCGGGAAGTCGTCACGACGAAGTCGCTCTACTGCGACCCGAGCGCGGACGTGCGCGTCGGTGACCGCATCGTCTCCGGCGCTCACACGTACACGGTCACCGCGGTCCCGGAGGCGGACGTGAACCCGTGGACGGGCTGGCAGCCGGTGCAGGAGATCCCGCTCGAGGAGGTGGTCGGCTGATGGCGAAGATGACGTTCAACGAGCGCTACTTCGACGAGCTGCTGAAGTCGTCGCGCGTCGACGGCCTCGTGTCGCGGATCGCCGACGGTATCGCGACGGACGCGCGTGCCTCGGCGCCGGTCGACACGGGCGCGTACCGGTCGGGCATCGTCCGCCGGAAGAAGACCAGCGCGCACCGCGTCGTGCATCTGGTCGTCGCGTCGGATCCGAAGTCGCTGATCATCGAGGCCCGCACCGGGAACCTCGTCCGTGCGCTCCGGAAGCGGAAGCGGTGACCGCGGTCATCTACGCGGACCTCGAGCAGTATCTCTGCGACCGGTTCCGCGCCGAGCTCGCCGCCCGCGGCCGCTCGGATGTCCTGGTGAGCAACCGGGAGCCGGGACCGAACGAATCGGCGCCCGCGGCGATGCTGATCGTCCGCGACAACTCCGGCCCGTCGAAGTCGATGATCTCCGCCGAGCGGGACGTGAACCTGTCGGTTCTCGCCGGCACGAAGGCCGCCCCGAAGCCCGCGATGGACCTCGCACGGCTCGTCACAGCCCTCGCCGGGGACCTGGCAGGCCTCGAACCCGGCAACCCGATCGCGCACGTGCCGGAGGACGGCGTCAACGGCCCCTACTGGGTGCCGGAGGACGCCGTGTACGCGCGCACGCTGACCACGGTGACGTTCGTCGTCGTCGGACAGCCTCTCTGACCGCATCCACACCCACCCACCACCACATCGCCCCTGGCAGCAGCCGGGGGCTTCTCTCTGAAGGAGCAACATGGCTGCGGACTCGCAGGGCAACGACATCACCGCCGTCGGCATCCCGATCTCTGGGTCCGTCGGCATCGCACCGATCACCACCGCGCTGCTGACGCCGGCCGCGGGCAAGGCGTACGACCTCGAGCTCGCCGAGGCGTTCCGGAAGCTGGGTCTGCAGACCGAGGACGGCGGCCACAACTGGACGCTCGAGGCGGACGGCGACCCGATCGTCTTCTTCCAGGACGGCTACTCGATCCCGTCGGGCCTCGCGAACGCGACGCTCGTCGTGAAGCTCGCGCAGTACGACGCGCTCACCCAGGAGCTCCTGTCCGGCGCGGTGCCGGACGCGAACGGCTACATCCTCATCGACGCGGCTGGCCACTCGACCGAGTACCGGCTGTTCACCGAGGAGATCTTCAAGAACGGCGTCATCCGCCGCCGGCAGGCGGGCAAGGCGACCATCACCGGCGTCGTGGTCGACCAGTCGACCCGCGGCGAGGTGAACGGCGTCGAGGTGACATTCAAGATCGACCGCTCCCCGGACCTCGGGAACAAGCACCTCGGCGAGTGGCTGATCAAGCCGCCCGTCGACGGTGGCACGTCCGGTTCCTGACCCTGACCGCGGGGCCGCCGCTGTGGATGCCGGCGGCCCCGCACCTCACCACGCATCCACGCCCGCATCCACGACCAGGAAGGCATCCACACCATGACCGAGTCCGCATTCACCGAGCCCGCTGCCCCGACGATCGAGAAGGCGCCGGAGCCGGAGTTCCCGCAGTTCCGGCTGATCGAGAAGAACCTCCACGTCCTCACGTCGACGCAGGGCGAGCTCGTGCTCCCGCTGCAGGTGAAGACGAAGGTGTTCCGCCGCATCTCGGAGATCGACGACGAGATGAAGCAGCTGTTCGCGATGCTCGACGATCTCGGTGACGCCGAGACGCCGCGCAAGCTCGACGAGCTCGACATCTTCGAGACGCAGAAGATCGTCGGCCGCTTCTTCGAGGAGTTCGCGGCGAAGGCGCAGGCCACCGTGGGGGAATCGCAGCGCTCCTCCAACTCGTAGAGGAGCACCGGCGCCCGCTGCGCGCCGACTTCCGCCGCTGGTTCGGGCTCAGCCTCGACGAGCTCGGCGAGACGTACACGCACGGTGAGGCGTGGGACCACGTACAGACGCTCCGGGACACCCCGGGCTCGTGGTTCCACGCCTCTCTCGCTGGTTGGGACTGGCCCGCCACCTGGGTCGACGTCGCGACAATCGCGGCCGCGTCGACGACCGTCAACGTCAACCGCGACGAGAAGAAGCAGCCGAAGCCGCTCGAGTTCGCCTGGCCGTGGCCTGACCCGGAGCAGACGGCCGAGAAGGTCACCGACGAGGAGCGCACGGCGCTCAAGGCGACGCTGAAGCGGTACTCGGCGTTCCACGACTGAGAGGGGCACCGATGACGTCCGAGGTCGGTTCCGGTCAGGTAGCCATCTTCCCAACGCTGCGCGGCTTCCGCCGTGCGGTCGCTCGGGAGGTCGACGGCACCACCGCGGACTCCGGCCGCCGCTTCCAGCGGGCGTTCTCCCGCGCCGGCCGTGACGCCGGCGACGGGGCCGGTTCGGGGTTCCGGCAGGCGTTCTCGCGCGGCACCCGCGGTGTGTCCGACGCGACGCTGAAGGCTCTCGCCGCGGACGTGTCGAAGTCGTCGCGCGCCCTGTCGGCGGCCCGTCTCGCTGAGATGGACGCCGCCGGCAAGGTGCGCGTCGCCGAGACCCGCCTCCTCGAGGTCAGGTCCCGGTTCGGCGCGACGTCGTCGCAGGCGATCGCCGCCGAGGAGCGCCTCGCCGCGGTGCAGCGTCGGCTCGTCGTCACGCAGGAGAACACCCGCGCCGCGTCGGAACGTCTCGCGGCTGCTCGTGCCGCGCAGACTGCCGCGGTCGGCGCTGAGACGCGGGCGACGCAGCGGGCCCGCGCGAGCTTCTCGATGATGTTCTCGCAGTTCCGGTCGGGGTTCGCGGACGCCCGGGCGGCGCAGTCCGCGTTCTCCGGCGTCACGGGTGCGCTGGGCGGCCTCGCTCGGCTGTCCCTGGCGCCGCTCGAGATCGGACTGAACGCGGTCCGGCTGGCGACCTCCCGGTCGTCGACGGGCTTCCAGAACTTCGTCGCCGGATTCCGGGACGCGAACGCTGCGGCGTCGGCGTTCACCGGCACCCTCGGCACTCTCGGCGGGCAGGTCGCCCGCCTTCTCGCTCCCGTCCGAGCGCTCGGCGTCTCGTTCGTCGACGCGTTCACGACTCCGTTCCGGCAGATCGCCGCCGGCTTCGCGGACGCGGCGCTCGGCGCGACCGGCTTCCTCGGGATCCTCGGCCGTGTCGGCGCCGGCGCACGCCGCGTCTTCGACAAGGTGTCGACGGCGGCGCAGACCGTCTCGCTGAACGTCGCGGCACCGTTCTCGCAGTTCCGCGCCGGGTTCCTCGACGCATCCCGTGCCGCGTCCGTCCTGACGGGCCGCATGGGGACGCTCGGCGGGGCTGTGCGGGCGACGATGGACCGGGCGATCGCCTCGGTCGTCGCGTTCGGCACGGCGACCCTCCGCCCGTTCGTCAACTTCACCGCCGGGTTCCGCAGCGCCGACATCGCCGCCGCCGGACTCGCCGGCCGGATGGGGACGCTCGGCGCCGCGGTCGCGAAGGGCCTCGCCCCCGTGCAGACGGCAGCCGTCGCGGTCGGTTCCGCGATCCGGGCCGGTGTGGTCGGCGCGATCAACCTGATCCCCGAGCCGGTGCGGCAGGCGGGCCAGACCGTCGTCGCGGCCATGCAGAAGATGGGCTCGGCTGTCGCGTCCGGGTTCCGCGGCCTCGGCCCGGTCGCGGGTGCTGCAGGCTCGGCGATCGCTGCCGGCTTCTCGTCCGCGATGAACAGCGTCCGGTCGCTCGCTGCCGACGCGGCGACCGCGGTGACGTCGACGTTCAAGGGCGTCGGCCTCGCTGTTGCAGCAGGCGTCGCGGCGGCAGGTGGCGCTGGGTTCAACCGCCTCGCCTCGATCGAGACGGCGCAGGCGAAGCTCAAGGCGCTCGGCAACACGTCGCAGGACGTCGCCGAGATCATGAAGAACGCCAACGACGCCGTGATCGGGACGCAGTTCTCGCTCGCTGACGCCGTGACTGGTGCCGCGTCGGCGGTCGCTGCCGGCGTGAAGCCCGGCAAGGAGCTCACGGACTACCTGAAGACGTCGGCGAACGCCGCCGCCATCGCGGGTGTGAACTTCAACGACCTCGGCCTGGTCATGAACCAGGTCCAGGCGCAGAACAAGGCGTACACGCAGGACCTCAACCAGGTCGCGACGCGAGGCATCCCGATCTACGCCGCTCTCCGCAAGGTGTACGGCGAGACGCAGGAGGAGCTGCGTGACCGCCTGCAGCGCGGCGAGGTCGACGCTCAGCACTTCCAGCAGGCGCTGAAGGTCGCGGTCGGCGACGGCGCGGTGGCCATCGGTCAGACCACGGTCGGCGCGTTCAAGAACATGGGCGCCGCGTTCAGCCGGTTCGGTGCGGGTCTCCTCACGGGGGTCTACCCGATCTTCGTGCAGGTCTTCCGGACCATCACGCAGGGCCTCGACGCGATCACCCCCGCGGTGACCGCGGTGTCGAACGCGATCGGTCCGTCGCTGCAGGCGGCGGTCGGCGCGGGCCTCGAGCGCATCTCGGGCGTCTTCGCGAGCGTGAAGGGCGCGCTGGCCGGGCTCGACATGTCGGGCCTCTCCGGTGCGTTCTCGACGCTCGGTCAGGTGCTTGCTCTGGCTGCGCCTCTGCTGCCGATTGTCGCGGGGTCGATCGCTGGCCTGGTGTCGCAGCTGCCGATCCTCGGCAAGCTGCTCGCTGGCCCCTTCGCCGCTCTTGCGGGTCCGCTCGGTCTGGTCGTCGGCATCTTCACCACGCTCCTCGCGCTCTCTCCCGAGCTCCGCCGGGCGATGGGGGATGCCTTCAGCCAGATCGGCACAGCGGTCGGCAACCTCGCCTCGATCCTCGGCCCGGTATTCAGCCAGGTCCTCGCGGCAATCGTGCCGGCTGTCGGAGCAATCGGGTCTGCGCTCGGGACGGCGATCGGTGCGGTGGTGCCGCTGCTCGATCCGCTCGTCGGGATCATCGCGCAGCTCGCACCGCTGCTGGTCCCGATCGCGCAGCTCGTCGGCCAGGTCGCTGCGGCACTCGCCGGGGCGCTCGCGTCGGCGATCGGTTCGGTCCTGCCGCCGCTGACGGCGCTGGCGACGTCGGTCGTCCCGGTGATCCGGACGGTCATCGCGTCGCTGACGCCGGTGATCACCGCGCTGACGCCGATCCTGACGCAGTTCGCGTCGACGATCGGTGACGCGCTCGGCGCCGCGTTCGCGATTGTCCTGCCGATCATCACCGCGGTGGTGCAGGCCCTCGGGCCGATCCTCACCACGGTGATCTCGGCGCTGTTGCCGATCATCCAGCAGCTGATCCCGATCGTCATCCAGATCGCGACGACGTTCGGTCAGGTGCTCGGCCAGGTGCTGACGGCGCTCCTGCCGATCATCACGCAGCTGATCGGGTTCATCGCGCAGCTCGTCCCGGTGATTATGCCGCTGATCACCGCCGTGCTCAGCCTGGTGGCGGCGTTCCTGCCGCTGCTGACGCCGCTACTGCAGCTGATCGGCACGATCCTCCCGCCGCTGATCTCGCTGTTCTCCGCGGTCCTCGGCCCGGTGCTGCAGCTGGTGCAGGTGATCATCTCCGCGCTGATGCCGGTCATCACGGCGCTGATCGGTGTCCTCACGGGCTTGATCACGTTCGTCGTCGGGGTGTTCACCGGCAACTGGAAGATGGCGTGGAACGGCATCAAGCAGGTGTTCTCCGGGGTCTTTGACTTCTTTAGGTCGGCGATCTCCGGGGTCGGCGCGATCTTCGGCGGCATCGTCGACGCGGTGATCGGCATCGGCTCGAGCTTGTTCTCCGCGGGGAAGGCGATCATCGGCCGGCTGATCGACGGCATCAAGTCGATGATCGGCGCGGTCGGTGACGCGATCGGGTCCGTGGTGGAGAAGGTGAAGGCCTTCCTGCCGCACTCGCCCGCGAAGGAGGGCCCGTTCTCCGGAGCTGGCTGGACCGGCCTCCGGACGTCGGGTCAGGCGCTGATGGAGCAGTTCAACGCTGGCATCTCGGACTCGGACGTGTCCCTGTTCCGGAACGTCGCGCTCGGGGTCACCGGGTCGGCGTCCGGGACGGCCACGGCCGCGCCGACTGGCGGCACGTCGACGGCGTTCCCGGACCAGGTGACGCTCGTCGACTCGAGCGGCGCGCTGCTCGGGGTGATGGACGTGAAGATCCGCCGCTCGCAGGACGCCCTCGGGGACCGCATCGGACGCGGCACTCGGGTCCGCTGACAGGAAGGAAGACCAGATGGCCGACATCGTCGACGGTGGGGGTCCGGACTCGGTCTTCCCGGACACCCTGGACGGGGGGAACCCGGCAACGGTGTATCCCCCCGCCCTGACGCCGCTCCCGGAAGGGCGACCGGTTCCGTCGGTACAGATCATCGTCGCGGACGTGAAGCCGGGCACGGCGGCGGTCGACGTGTACCGGATCGCGGACGGCCGGACGACGCTGGTGCGTGGCGGGATCCGGAAGTCCGCGATCGGCGGCACGACCCTCGTCGACTGGGAGGCTCCTTTCGGGGTGCCGATCCAGTACCGGGCCGAGCAGTTCGACGACACGGACACGTCGCTGGGCTTCACGGAGACCTCGACGACGACGCTCGAGGTGACGGACACCTGGATCCACCAGCCCCTGAACCCATCCGTCGCGGTGTCGCCGTTGCGGCTCTCCAAGACCGCAGGGGACGTCGCACGTTCGACCCCCGGCGAGCTTGTGTACGTGCAGGGCGCGGAGTTCGCGACTCGGGTCGGCGGCCAGCGTCGCGGGGTCTCCGCGGTGCCGTTCGAGCTCCTTACTCGGTCGCTGGCGGACGCGGATCGGCTGCAGGCCGTGTTCGGTCAGTACGGCAGCCGCGGCGCCGGCGTGGTGTGCATCCGGGCGCCGCCGCCGATGCGTCTCCCGCGGACGTTCTACGCGTCGGTCGATGAGGTGCACGAGGTCCCGGTGAACATCCAGATCGGCCGCGAGGACATCACGTTCACGTTCGAGGCGACGGAGGCACGGCCGCCCGCTCCTGGGCTCGTGACGGCCGTCCTGCGGCGCAAGGACATCGACGCCGCGTACCCGACTCGGGCGGCTCGCGCTGCGGCGTACGCGACGCGCCTCGAGCGGGACTCGGACTACTCGCTGGCGGGGGTCGCGGATGCGTGAGGCCAGCGAGCAGCTGCGCGACGTGCTCCGCTCCGGATCGTTCGACGTGCAGTGGGTCGCGGACGTCTACTACGACGGCACCCGTCGGATGGCGAACATCGACATCACCCGGCCGTCGTTCACGGATGACCGCACCGCGAAGGTGCAGGGGTCGGGGTCGTGCACGGTCGTGTGGACGTCGGACTTCGCTGCGTCGCTGACGCCCCGGGCCGCGTCGGACATGCTCGCACCCTTCGGGGCTGAGCTGTCGATCGCCGTGCTCATCACCGCTGGTTCATTCACGAGCCGGGTGCAGATGGGCTGGTACCGCATCGACGAGGTCCCCAACGCCGCTGACCACCTCGAGGAGTTCGCCGGCCGGCTGATCCCGGTCGGGTCGACTGTCGAGCTGACGTTGATGGACCGGATGCGGAAGACGCAGAAGGACCGCTTCGACGTGCCGTCGTCGCCGCCGCAGAAGCTGTCGGTGCTGACGGAGGCGCAGCGCATCACCGGCTTCCAGATCGTCCGTGAGCTCCCTGACGGGGCGATCCCGAAGTCGTTCGCGTACGAGGAGGAGCGCCTTGATCCGCTGTACGACCTGCTGGCGCTGATCGACGCGGAACCGTACATGCGGCCGGACGGTTCGATGGGGCAGCGTCCGCTGGACTGGCCGGTGGTCACGGATGTCCTCACGGACGGCTCAGACGGCACGGTCGTGTCGGTCGGGAACTCGATGTCGGCGGAGAAGGTCTACAACCGGGTCGCGGTCCGGTCGTCGGCGTCCGACGATTCGGACGTGCAGATCCTCGGGTCGGCGCAGATCACGGACGGGCCGCTGCGGGCCGTGAACGCGGACGGTTCGCCCTCGCCGTACGGCCGGGTGACCTACTACTACTCGTCGGACTTCATCACCACTCGAGCGCAGGCGAACGCGTACGCGGCTCAGCTGCTGCCGCGGGTGTCGTCGCTGCGAACTCGTGAGGTGCCCGTCGAGGAGGTCTTCAACCCGCTCCGGCAGGTCGGGGATGTCCTCGAGGTGAGGCAGCGGGGTCGGGACACGATCGTCGGCCGGGTGAAGACCCTGGACCGGGGCGAGGGCGCGACGCAGCAGATGACGTTGGAGGTGCAGTAGTGGACCTCGCGGCGGCTCTCTTCGGGATGAGTGACGGATCCCGGGTGACGGTGTGGCAGGCGAAGTACGTCAGCCGCGACGGCGCGTCCGTGCAGTGCGATGTCTCGAACGGCGACGCGGTGGGCCGGGTCACGGCGCAGACGATGTCGGAGTACCGCCCGTCGGTAGGCGAGCAGGTGTGGCTGCTCGCAGTGAAGCCGTCCGACGGCGCCGTGAAGTTCTACTACACCGGCCCCGTGGTAATGCCGCCGCCTGTCGGGACGGTGGTCTCGGCCGCGTCGGACTTCGTGACCGTCGACACGGACATCGGGCAGGTGCAGGCCACCTATAACCAGGGCGACACCCTGTCGGCGTCGCAGCAAGTCCGCCTGGTGTGGTCCGACGGGCCGCACGTCGTCGGGGTGCTCTCCACGAACCCTCCGCCCGTGCAGCCGCCGGACCCGCCCGCGGGATCGGGGCCGACGTCGCACGTGGACACCTTCACGGCTGTCGACGCTGGGTCGTTCTCGGACGGCCGGTGGTGGCAGCCGCAGCCGTGGGCGTCGAACTCGACGCTCGGCGCCTGGTTCATCGGCAGCAAGGTCCGCGACACCCTCCGCGGCGCTCCCGTGACCCGGATCGAGATGTGGGTCAACCTGGCGTACAAGTTCGGGTCACCGCCGAACATCGGCACCCACTCGCACGACTCGAAGCCCGGCGGAGCGCCGGCGATCTCGAACGCCCGACCGATCGCAGTCACCTCCGGCACCTGGGTGGAGCTCCCCGTCGAGTTCGGGCAGGCGCTCTCCAACGGTTCCGCGTCCGGCATCGGTCTCGCGCACGGCGGATTCAACAAGTTCGCCTCCCTCGCGGCCGACGCCCAGTCAGGTGCGCTCCGCATCACCTCCACGTACTGATCCCCGCCGGCGCGCGGGACCCCACGGAAGGAACACCGCATGGCAGCGGACGACTACGGCCCCAAGGGCAACGGCATCTACTCCGCGTCGGGCGCATCCGACGACGGCGCGGACCTCACCGAGATCGCCGCGTTCGCGGGCCAGGTCGGGAACCGACGTGTCGGCACCACCGCGCAGCGGAACGCAGCGCTGACGGAGCTGATCGGTCCGGGCTCCCCGGGCGTGTGGGAAGGTCTCGAGTGGCGGGACACGACCGACGGGAACGTGTACGTCCTCTCGTCGGGTGCGTGGGTGTACCTGTTCGGGGACACTGGCTGGCTGAACCCGTCGTTCGTGAACGGTGGGAACCCGGGCACCGGCAACGACACTGCGGGGCAGGCGAACCCGGCTGCGCAGTACCGGCGCCGCAACGGTGTCGTGTCGATGACCGGCTACTGGGTGCCGACGACGAACTCGGAGATCCAGTTCCGTCTGCCGGGCGGGTTCCGGCCGAAGAACACGATGACGTTCTGGTGCGAGCGCGGGTCGAACAACGGGCCCGGCGCGAAGATGGAGATCCAGCGCGGCACGGGCGCGGTGATCTACCGCGTCAGCCCGTCCGGTGGCACCGGCGCTGTCGACTACGGCGCGATCCGGTTCGACGCGGACGCCTGACCCGCACCTCCTCTCAACGCCGTCCCGACCTGGGGCGGTGTTCGTCGTTCCAGGAAGGGATCGGCATGACCACCAGCAGCTTCAGCGTCGGCAGGTCGTCGTATGGCGACCTCCGCGGGGTCGAGCAGTTCGTCGCCACGGAGCGGATGGCGCTGCAGATCCTGTCCGTGAAGATCGACTTCGACCAGATGAAGGCCGACCAGGGCTCCGGTGACCGGCTGTCGATCAACGAGGGCAAGCGGTCCCGCGCCCGGCAGGACTACCTGTGGGCGAACCGCGTTGCGCTCGGGGTCGTCGTCGCGCCGCCGTACACGTCCCGGCACGACGAGATCCGCAACGGCAACGCGATCGACGTCGGCGTCACGATGGCCGACGGCCGGAACCGTGCCCTGACCGCTGCGGAGTTCGACTGGCTGCACACGCAGGTCGAACGCCGCGGCGGCACGTGGACGGGCCGGAACTTCGGGGAGCCGTGGCACCACGAGATGGCGACCCGCGCCGAGGTCGTCCCCCCGTACCCGAACGCCCGAGCGATCGTCGCCGCGGGCCCCACCATCAAGAGCACCACCACACCGGTAGGAGACATCGTGAACACGTTCATCATCAAGGTCGACAACGGGAAGGGTGCGTGGGACGCGTTCCTCGCCAACCCGGAGACGATGCGGATCCTCCCGCTCGGCAGCACCGCGCTCGCGTTCTGGAAGGCCCGCGGCGTCCCGGAGCAGCCGGACATGCAGGCCCGGCAGGTGCTCGCGGGGTTCGAGCTCGTCAAGGGCAAGGGGGCGTGAGCATGGTCGACGGCAAGCACGAGGCGACCAGCCTCGAAACCCAGGACATCTGGTTCAAGTCGCAGCGAGTGCTGCGAACGATCGTGCAGGTCGGCATCCCGGCGTTCATCACGTTCGCCGCGGTCCTCCCGACGATCATCAACGCGCTCGGCCTGCCGGTCGACGGCACCGTGTACCTGTGGCTGCTGTCCGCGGCGGGAGTGGTCACCGCGATCGCGGGTGCCCTGTCGCGGGTGATGGCAATCCCGGCGGTGAACGAGTGGCTGACGCACATCGGACTCGGGTCGGAGCCGAAGGCTGTGGCGGCGGAGCGGGCAGCCGCGAAGTCGCCGGACCTGCAGCCGGCACAGTTCGAACCGTCCACCGTCGACTACCGCGACGACGACAGCTCCACGGCCAAGTAGGCCGTGCCGTTCTCCCCGGGGGTGGGCCTCATGCACTGGTTCCTCGCATCGACCGTGTCCACCCCCGATTCGGCGCCGTCCGGCCTGTGGGACTGGGTGTCTGGCACCTTGTCGGTGTCGGACATCATCCAAGGCTCCGGGCTGGCGCTGATCGTCGTGCTGTTCGCCACCAGGCGGATCCTGACGATCGGAGACCACCGGGGGCGCATCGAGGACCTCGAGAAGTACCACGCCGCGGTCTTGCGCGAGAAGGACGACCGGTACGCCGAGTTGAAGGAGTCCCGCGACTTCTGGCGTGAGGCGCACGACGAGCAGTCGACGCGTGCCGACAAGGCCGAGACCGCGGTCCGCGAGCTCGGCGTCGAGTACGCGCAGCTCTCCAACCACCTGCTGGGCTCCATCGAGCAAGCCGCTGAGGTGACGCCATGAACGAGCAGACCGCCGGCCGGGAGGAAGCACGCCGCGCCCGCGACGAGGCACGGTCCGCGTCGCACCGGTTGGACATGCTCCTCGACACGATCCGCACGGGGCCGCTCGCGCAGCTGCGGCAGTCGAGGGAAGAGAACCACTTCGCGCAGAAGATGCGCGCGATCATCCGAGGGGATCAGTGATGGACGTCTGGCTGAACACGTGGGCGACGGCCCCGGCGACCGTGGCGGGCGTCTTCGCGCTCCTCACGGCGCTGCTGTACGGGCTGGGTTCGCCCTGGTACCGGTCGGTTCTCGGGACGGTGTTCTTCGGCCTGTTCGTCGGTTCCGTGCCGGTGTTCGCCCTGGTGCTGGTGCGGCGCATCGTCGCGACCATCGCGTCCGGCGGCCCGCAGACGTCCGGAGACGGGCTGGGTGCGCTCGCGTTCGCCGTGTACACGTTCGTCGCCGTCGTCTGGGTGCTGGTGTTCTTCACCGTCGTCCGTGAGCGCCGGCACACTCCGACCCCAACGCCGCCGATCGAGCGGCGTCACGACTCCCGCGCTGCGGCGCACGACTGAGAGCAGGAAGCATGGCCGTCGACTACAAGCGGATCCGGGTGCGGCGCGGAACCCTGGGCGACTTCATTGCCGCGGGGTTCATCCCCGAAGATGGTGAACCTATCGCGATCATCGGCGCGGACGGGAAGTCGAGCGGGTACAAGATCGGCAACGGTGTCGACGCTGTCGACAAGCTGCCAGCGCTCAGCAAGGGTGACGCCGGACCTCAGGGGAACCCAGGCGTGAAGGGCGACCCGGGCGGGGCTTTCACCTACGCGTCCCCAGGCATCTACAGCGCAGCGGGTGCCGTCAGCATCCCCGCCCTGACTGGCAACAGCCTCGAGTACCTGCAGCAGCAGCGCGCCCGAGCTCTGCAGTCCTGGTGGTTCGCACTCGCGAACCGCGACTACGCCCCGGCCGTTGCACGCTTCGGCCCCGGTGACAGCATCACCGAGGGGCAGGGTGCGACGACTCGTGATCGCCGCTGGGTGCAGCGAGCGCAGATGCTGCTCCGTCGTCACTTCCCGACGACCGCGCTCGGCAGCGGAGGCGGTGTCGGTTGGATCGACCCGTGGCAGATGGCGAACTCGTTCGGTCAGCCGGCCACCGTCGGCGGGAACCTTCCGGCTAATCCGGGAGGCGGCGGCAGTTACACGGACACTGGATTCGGCCTGAGCCGCCGCACGTACATCCTGAAGGCGTCGACCGACACGTGGACGATCACCGTCAAGGGCACGAGCGTCGACATCCACGGTGTGCAGGTCAACGGGGCCACCGCGACCATCACCGTCGACGGCGGGACACCGCAGACGATCTCGTTCGGCGGAAGCGGGGTGTCCGACGGGAAGGTCATTCGAGTCACCCTCGGGGCGTCCGGCGGTCACACGATCACTCTCGCTGGGGCGTCCGGGAGCTTTTACTTCTCGGGCATCTACGTCAACGACGGCGACGAGAACCAGGGCGTGCACACGTACGGCAACGGCTACTACGGGCAGTCGACCACGTTCTTCGCCAACCTGGACGCTCCGAAGCCGATTGCTGCGATCCAGCCGAGCTTGTTCGTCATCGCGCTCTCGATCAACGACTACGCGGCGAACGCGTCAGCGGCCACGGCGAAGCAGAACCTGCAGAAGATCATCGCCGCCTGCAAGGCGAACGTCACCACACCGCCGTCGTTCGTGCTCATGCCGTACTGGCTCCGCACCGGCACCTTCACCGGCGACGCCTGGTCAGCGTTCGTCGCCGCTCAGTACGAGATCGCAGCGGCCGACCCATCGGTGTGCGTCCTCGATCTGAACGCCCGCATGCCCGCCGCCAATGGGCCCGCAGCGAACCCGTACTACACGGACGGCATCCACCCCACGGACATGTCGCATGCGTTCATCGCTGACCAGCTCGTCCGGTTCCTCAGCCCCATGTGACACAACCTGAGCGCGCGGCGCATGAGCTTGTGTCGTCAGCCCCTCGAGAGGCTCCTCTGGGAGACTCCCGAGGGGCTTTTCCCCGTTGCTGGAGCGGAGCTCTTAAACGTCAGGAACCAGTTGAGCAGGAGGATGACGCCCAGCGACGCCATGGCCTGCAATAGTGACCCGCGCAGCATGATGAGGAAGTAGAACGGGACGATGCTCCCCAGCAGCGTCGGGGTCCCCGTCGCGAGGATCTGGGCGTCGAGCCGAGCATCCCACCGTCGAGCGCCGAAGCCGACGAGGATCATGCCGAGGATGAGGAGCGGCCACCCGCCGTTGATGAAGAACTCGGCCCACAGTGGTGCGGAGAGGTTCTGAAAGCTGTACCCGCGGAACTGGGCGAGCAGGACGCCGGTGTCGATCGCCTTGTCGGGCCAGATGGACCGCGGCACCCAGAAGAAGATGACTCCGAGGAGTTGGTCACCCCAGGTGATGCCGCGGACGGCGACGAAGTAGACGGCGTTGTTGATCTGGTCGAAGCTGTCGAAGTCGCCGGACAGGAGGGACTCGAGGGGGTTCTGCAGGGAGACCTTCGCGTCGAGGCTGTTGCGGAAGGTGGACGCGATGGGGAACAGGAAGAACAGGGCGCCGAGGGTGAGGACGCTGATGGTTCGGTAGCGGCGGAGGGTTCCCCAGATTCCGGCGGCGGCTAGAAACGCGAGGTAGACCGTGCCGACTGCGTAGCGCGCGCTGCTGATGGGGTTGACGATGAGCAGGAGCGTCACCGCGGTGACCGCGAGCAGGAGCAGGGGTGCTTTCGATCCGGCTCGTCGACGCTGGCGGAACAGCATGATCTGCGCGACGAGCGCGACGAGCATGCTCATGCTGGCGAAGCCGACGATCAGGGCGGCAGTCGTGTCGTCTGGGAAGACTTCGCCGAGACGTGCGCTGAATTCGAGCCGCGGGCGACCGAAGGACGCGAGACCGACCCGGGAGACGTAGAAGGCGGCGACGGCGAAGGCGAAGAGGGTGATCAGGACTACGCGTGGTGCGTGAAGGTGCTGGACTGGTCGGACGCGGATCGCTGCGTCGGGCGCCTTGATCGTTGCGAGCAAGCTGCCGAAGCAGATCGAGGCGAATCCGGCCAGGATGATGAGCACCGTCGTCGTAGCGAAGTCTTCGACAAATCCCGGGGTGGTTCCCACCTCCGCACGCATCCGGAGCTGCACCAGAGGCGCAAGTCCGAGGAAGCCGTAGACGAACACGCAGACGATCATCTCGACGAGGTGTCGTTGTCGGCTACTGATGGTCCAGCTGAACCGGGCGGCACTCGCGATGGTCATGGCGAGCGCCCCGACCCAGGCGGCGTACCCGTTGTCGGGTGTACTCAGGATGATCAGGAGCGGGACGATCCCGGCGAGCACGATGAAGGTGATCGTGCCGAGCAGCGGGCTCGGCGTCGTGCTGGTGTTGTTCACCGAGGACCCCATATCGACTGATCCTAAGCGAACCTCAGCACGCACCGTGTGCTCGCGATCATCAACCAGCGGTTGGGGATGCTGACGGTTCTCCTCGCGGCACGTCCGACGGGAGTTCCTCGATGAAACGGTCGGCGATGTGCTGGTGCCCGCTGTCGGAGGGGTGCTGACCGTCCGTCCAATAGTCCGCCGGCGACTCATAGGTGCTCGTAGGCGAGATCGAGCTAATGTAATCCGCGCCGATCGCCTGTGCAGCCGCGCTGGTCGCAGCGTCGTTCGTACGGGTGGCGGGCTTGATCTCTCCCGGGTTGACCGGGCCGTACACGACAATCTTCGCGTCGGGAACGGCAGCGCGGATCTGAACGAGCGTGTCCTTGATTGCGGAGTCGACCTGGTCGGTCGGGAACAGCAGGTCGTTCTGACTCCCGGCGATCACGACGATGTCCGGTCGAGCGGCCTTGATCTTGGCGATGCGAGAGGCGTACTGGTCAGCCTGACCTTGATCGGGGCCGCCGTTCACGTAGCCAGTTCCGCCCTGGCCGAGGTTGATCTCGATCCAGCCTTCCTTCTGTGCTACGAGCGTGGTCCAGCGCTTCGCGGGTGTTGAGGCTCCGGTGCCTTCGACGTAGGAGTCGCCGAAGAAGACCGCTCGGGGCTTGTCAGGCAGGGAGCTAGCGAAGGTAGGCGCCGGCCGAGCGGTCGCGCCGGCAGCGGGCCGGGAGTTGTTCACGTGCTGCATTGCGAGCACGACCATCGTCCCGGCAAACACCGCCAGCAACCCGATGATGATGCCCTTGTAGGAGCGACCGAACCAGTCCGTGAAGTTCCCCATAATCCCCTGATCCTAAGCGACGCTCACGATGCGCCCCGCCCCTCCTTCGAGGGTGCGGGGCGCTTTTTGTCGTTCCGACGACGAACGGCGTCGCGCCAGACCCACGCGCAATCGGCGCCCTGCCCGAACCCCCACTCGACGAGGACTGCGCGGTCGGTGTACGCGATGACGCGGCCCTCGAGCTCGAGGATGCGATCGGGGAACTGGATCCACGCCAGGACCGGGTCCGGCTGCGCCAGGTCGACCTCGGGGCCGCCGCGCGCTGCCTCGGGGAGCGAGTACGCGTCGACGAGCCGCCACCGGTCCCGCCGTCGAACTGCCACGGCGCGACGGTAGCGACTGGCCTCCGACAGTGCGTGG
>C_citreum_JCM_1345||1
CGTGAACGTGCTGACCGGAGCGGGCTCGCGGTCCGACGTCCCGCGCGCACCCGGCGGTTGCAACCCCACGGCGCCGATCGCGACGAGCCCGATGGTCAGCCCGGCGAGCGCCAGCAGCCGGTAGCGGATGCCGAGACTCCGCAGGTACCGCTGCGGCGCGAACCGTCCAGCGCGCACGGCCTCGACGAACGCCGTCGCCGTGACGAGGGCGATCGGCCACGCCGCGGCGGTGACGAGTCCCGCCGGTGCGCCGTCTGACGATCCGGTCGCGGCGACCACCAGCCCGAGCACCCCGGCCCCGAGCCCGGTCCACAGCGCGAGTTCCTGGCGCAGGCTGCCGAAGCGCCACCCGACGCCCCACAGCACCCGCCCGGTCCGCGCCCGTGCTGCACGGAGCACCCGGTCGTCCCCGGGCAGCGGCGCCGCGACGGACAGCAGCCCCGCGACGACCGCGGTGCCGAGCACCCACGCGCTGGCCAGCTCCCAGGCGGGACCGTCGACGCCGACCGCCACCCAGCGCACGGCGACACCGAGCACGACCAACCCGGTCGTGACCATCGCGGCCCATCGGGCGACGACGGATCCGCGCCGGCTCAGCGTGGCGAGGTAGCTCGCCGGCAGCCGATCACGACGCCGTCGGTACCGCCGCAGCGCTGCCCAGACCGCGGCGGCGCCCCCGGCCGCGGCGACGGTCGCCGCCACGGCTCCGGGGAGACCGGGTCCTGCCAGCGCGACGGCCGCGACGACCGCCGGGACGAGCGCGACAGCGGACGCTGCTCGACGCTCCCAGGTGACAGCCGCGTCGAGTAGTTCCCGTGACTCCTCGTCACCCGGGTTGGTGACGAGCAGGTCGAGCAACAACCCGGGCTGCTCGGCCACGGGTGCGTACTCGGCTCGGAGCGCCAGGAGTGCCGGGTGCTGCGACGCCCGCTCGAGCCCCGCAGCGACGAACCCCCGCGCGAGTCCGGTGTTGCCGTGCACCCGTTCGCAGACGGCAGCGACCGTGTGCCAGTCCGGAGACCCCGGCTCCAGCTCGAGCGCCCGGTGGTACGCGTGCCGGACCTGCTCGATGCGGCGGCCACGCCCGTCGATGCTCGCCAGCGCGTGCTGTGCCCACACGCCGGCGACGTCGGGTGCCATGCCGACCAGCTGCGAGGTGATGGTCAGCGCCTCCGGGGCCCGGCCGGCCACGATGAGCACGGCCACCAGCCGCAGGTACGGGGGCAGCGTGTCGGGAGCGGCCTGAAGCGCGGACCGCGCGGCCTGCTCGGCCTGCAGCAGGTCGCCACGCGCCTGCAGCAGCGCGGCCCACTCCGTCAGCAGCGCAGCGTCGCCCGGAGCCGTACCGAGCGCGTCCTGCAGCAGCCGCTCGGCGGCCTCGAGTTGCCCGAGGGCCCGCAGCGACCCGGCCCGCGCGACGACCGACTCGGTGGCGTCAGAGGACACGCTTCTGCTTCAGGTACACCACCAGGTCGTCGTACCGGCCGTCGGCGTTCGCGAACGCGGCGACGTTCTTCGCGGTCACGAGCCACGAGCCCGTCGACGGTCGGACCTGGCCGAGGGCGTGCTGCACGTCCGCCATCACGAGCGGCTGGATCTCACCCGCGGCGACGGAGCGGGCCATCGCCTGTTCTGCTGCGGAGGTCACGAGGTGCGCCAGGTCGGCCCCGGAGAAGTCCTGCGTCGCCGCGACGACCTGTCCGAGGTCGATGCCGGCGATGGGGCGTCGGGCGAAGTGGTGGCGCAGGATCGCCTCGCGCGCGGGAGCGTCCGGCGGCAACACGAGCGTCATCCGGTCGAGTCGTCCGGGGCGCAGGAACGCCGGGTCAACGTCCCACGGGCTGTTCGTCGCGGCGAGCACGAACAGCCCGTCGTTCTCGGAACCGACGGAGTCGAGTTCGAGCAGCAGCTGGTTCACCATCTGCCGCAGTCCGCTCCAGCCGCTGCCGATGCTCGACCGTCGGGCGCCGAGCGCGTCGATCTCGTCGAGGAACAGCACCGCCGGCGTCTGCGCCCGCGCCGCCTCGAAGACGGCGTGCAGGTTCTTCTCCGTGTTGCCGAGGTAGGGATCGAGCACCTGGTCGATCCGCGCGGTCACGAAGTGCGCGCCGAGTTCGCCGGCGATGGCCCGCGCCATGAAGGTCTTGCCGCACCCGGGCGGTCCGTAGAGCAGCAGCCCACCGCGCAGCGTCTGCCCGAAGGCCGCGGCGATCTCCGGGTGCCGCATCGGTTCCAGGAAGGACTCGCGGATGCGCTGCTTGACGTCCGCGAGTCCGCCGACGTCGTCGAGGGTGACGTCGGGCCGTTCGACCTCGACGTCGACGACGTGCTCGCCCTCGCCGTCGAGCCGGATCTTCTCCGGCACGTCCGACGGCACGGCCGACGGCCCGGCCGACGCCTCGGGCGGCGGTGTCGGCCCGTCCTGCGGGCCGCCGGCGGACTCGACGAAGGGCGGCGGGACGCTGCGTCCCAGCTCCGCCTCGGCACGTCGCCAGTCGAACGCCTCCTCGGGACGGCCGGGAGGCTCGGTGCCGGTGGCCGCGTCGCCGACGTCGGTGGGTCCGGGCGTCCGGAGCGCGGCGCTCGCGTCCGCGAGCACGTGCAGGGCGAGCGCGTTGCCGGGGTCCAGCTGCAGCACCACGGCGGCGTGCTGGAGTGCCTCGGCCGCCCGGCCGCGTTGCAGGAGCAGCTGCGCGACCTGGCCGCGCAGGGCGACGTCGTCGGGCGCTGCCTGCACGGCGGCGAAGAGGCTGGCGAAGAGCGGGTCGTCGGTCATCGCGGGCCACCGTCCTGTGTCGAGAGCGCGGCGTGCGCGTGGTCCGCGATCGCCTCGGCCAGTCCGGTGCCGACGGACCCGGCGTCGTCGTGCAGGGGGACGAAGACGTCGGTCCACCACCAGCCGCCACCCTCCGCCTCGGGCGGGAGCTCGGTGAGGTCGGGCAGCAGGCGACGGACCTCGGTGTCCGAGCGGACGCGGCGGGGGTGCTGCACGGTGGCGACGACCCGTCCGTCGGCGTCCGTGAAGCGTCCGACCAGTCCGCCGCGGACGAGTCGCAGGCCGATCCCGGGGTCCACCGCGGCGGCCGCGGGGCGGAACTCGGCGTCGCCGACGAGCGTCGGACCGAGGATCGTGAGTTCACGGGGCACGGTGCTGCTCCTCCTGCGGGGTCCGGCCGGCGCCGAGGTCCCGGCCGGTCAGGCGTTCGAGGGCGTCGCGGCCCAGGTGGTCGACCACGGGGCGCAGGCGTTCCCACCCGGTGGCGTCCGGGCGCGAGGGGCCGTCGCGGAACCGCAACACGAGCGACGGCACCCGCGGACGGCCGACCCGTTCGGCTCCGAACCGGTCGCGCATCTCGTCGACGTCGAGTCCGAGGCCCTTGACAGCGGGGGAGCCGAGCAGCATCGCCACGGGTTCGGGGTCCTGCTCCAGCGTCGGGCGCACGGTCAGGTCGGCCGAGCCGACGCGGGCGAACACCATCGCGACCAGCGGGAGCGCAGTGCGGCACAGGTCGCCGAGCAGCACGGTCACGGCGTCGTGCGCGCGCTGGACCGCGTCGCTGCCGGGGACCCCGACGCCGACCAGGCCGGAGACGACCTCCTCCACCCCGTGCTCGGTACGCCGCGCGGTGAGCGACCCGGCCAGCGGCGCCCGCTCGTCGCCGACGACCACGAACCGGGCGTCCTGCGGCATCCGTGCGCGTGCGGCAGCGGTGAGGGTGTCCTTGTCCCAGTCGGCCTCGACCGGTTCGTGCGAGCCCCAACCACTCGGGGTCGTGCCGGGCCCGAGCGCGGCGAACGTCTCCCACGCACGACCCAGACGTGTGCCGGCGTCGGGGCGGTGGCGGATCGACGCCGACACCACGAACTGCACCTGCTCCGGTCGGGGGACCTCGAGGTACCGCGGGTCGACGGCGTCGGTGGTCCGGGGAGAGCGGAAGCCGTCGGCGAGTCCGAGCAGCGACGTGCCGGTCGACCCGTCGCGCAGCGCGCCGTCGCCGGACCGGACGACCCAGCGTCCGTCGGCCGCGTCGAGGACCTGCCGGAACGGTTCGGTCAGGCGGGAGGAGTCCGGGGTCAGGAACACCACCCGGAGTCCGGCAGCCGCGGCCTGGACGACGAGGTCCGCGCGCATCGGGGTGAGCGCCACGAGCCGCCCGACGGTCTCACTGACGACGTAGCCCGCGCCGGTCCCGTCCACCAGCGGGTGCTCGATCCCCATGCACCCGACCATACGGGACGGCGGCGCGCAGCGCGGGGCGGGGCCGCTCCGCAACCCGTTGCAACCCCCGCCGCCGTAGCGTCCCGTCCGAGGCGCGCAGACCGTGCGCCGTCGACATCGTCGTCGAGAGGGCACCACCATGACCATCGCAGCATCGCCGACCACCTACGCCGCACCGGGCGAGGACGGAGCGCTCGTCGCCTTCCGCTCCCGGTACGACCACTACATCGGCGGCGAGTACGTCCCGCCGACGGGTGGGCAGTACTTCGAGAACCCCACCCCGGTCACCGGGAAGACCTTCACCGAGGTCGCGCGGGGCGACTCCACGGACGTCGACAAGGCCGTCGCCGCCGCGTGGAAGGCCTTCCCGGCCTGGGGGAAGACGAGCGTCACCGAGCGCGCGAACATCCTGAACCGCATCGCCGACCGGATGGAGCAGAACCTCGAGATGCTCGCCGTCGCCGAGACGTGGGAGAACGGCAAGCCGATCCGCGAGACGCTCGGCGCGGACATCCCGCTCGCGATCGACCACTTCCGCTACTTCGCCGGCGCGATCCGCGCGCAGGAGGGCTCGACGGGGGAGATCGACCACGACACCGTCGCGTACCACTTCCACGAGCCGCTCGGGGTGGTCGCGCAGATCATCCCGTGGAACTTCCCGATCCTGATGGCGGTGTGGAAGCTCGCACCGGCACTCGCCGCCGGCAACTGCGTCGTGCTGAAGCCCGCCGAGCAGACGCCCGCGTCGATCCACGTGCTCCTCGGTCTGATCGAGGACCTGCTGCCCGCCGGGGTGGTCAACGTCGTGAACGGCTTCGGGTTCGAGGTCGGGGCTCCACTCGCGCAGCACCCGGACGTCCGCAAGGTCGCCTTCACGGGCGAGACCACGACCGGGCGCCTGATCATGCAGTACGCGTCGCAGAACCTGATCCCGGTGACGCTCGAGCTCGGCGGCAAGAGCCCGAACGTGTTCTTCGCCGACGTCGCCCAGGAGAAGGACGCCTTCTACGACAAGGCGCTCGAGGGCTTCGCCTTCTTCAACCTCAACCAGGGCGAGGTCTGCACGTGCCCGTCGCGTGCCTTGGTCGCGAAGGAGATCTACGACGGGTTCGTGGCCGACGGTCTGGACCGGGTGCGCGCGGTCAAGCAGGGCCACCCGCTGGACGTGTCGACGATGATCGGTGCCCAGGCGTCGAACGACCAGCTCGAGAAGATCCTGAGCTACATCGACATCGGCAAGCAGGAAGGCGCGAAGCTCCTCACGGGCGGTGAGCGCGCGGATCTCGGTGGTGAGCTGAGCGGCGGGTACTACGTCACGCCGACGGTGTTCGAGGGCGACAACAGCATGCGCATCTTCCAGGAGGAGATCTTCGGACCCGTCCTCGCGCTGACGTCCTTCAGCGGGTACGACGACGCGATCCGGATCGCCAACGACACCCTGTACGGACTCGGCGCGGGTGTCTGGAGCCGCGAGGCGACGACGCTCTACCGGGCGGGCCGCGACATCCAGGCCGGACGTGTCTGGTCGAACACCTACCACCAGTACCCGGCCGGCGCGGCGTTCGGCGGCTACAAGCAGTCCGGTGTCGGCCGCGAGAACCACAAGATGATGCTCGACCACTACCAGCAGACGAAGAACCTGCTCGTGTCGTACGCCGAGGGACCGATGGGGTTCTTCTGATGACGCATCGTCACGCCGAGGGAGCAGCGCCGGAAGGGGGGTCCTCCTGATGACGAAGCCCGGGACCACCGCCCGCGTCGCCGTCACGCCGGAGGCGGCCGAGCTCCTCCGCGCGCTCACGGCCCGGCACGGACCGCTGATGTTCCACCAGTCCGGCGGCTGCTGCGACGGCTCGAGCCCGATGTGCTACCCCGTCGGGATGTTCCGCACCGGTCCCGGCGACGTCCTGCTCGGCACCATCGACGTCCCCGAGCTCGACCCTGTCGAGGTCACAGCGCCCATCGAGGTGTACATGTCCCGAGCGCAGTTCGAGTACTGGAAGTACAGCCATCTGCTGATCGACGTCGTCGACGGCCGCGGATCCGGGTTCTCGGTCGAAAGCCCGCTGAACAGGCGTTTCCTGACCCGGTCACGCCTGTTCACCGACTCCGAACTGATCGATCTCGGGCTTACGCCTCGCGTTCAGTCCGCAGATCGTCCGCAGAATCAGCCGTAGACGCCATCAGGTCCGCCGCTGCAGCACGCGTGCGGTCCGCGGCGTCAGGGAACAGGTGCGCGTAGATCGCGAGCGTGATCGCCGGTGACGCATGCCCCATCGCACGAGCGACCGACACAGCGTCGAGTCCGGAACGGATCAAGCCCGACGCGTAGAAGTGCCGGAAGTCGTGCGGCGTGATCCCGTCCACCCCTGCGGCAGTGCACGCTTTCTCGAACCAGCGTCGCAGCGCGTTGGGGGAGGGCGGGTCACCGGGAAGGAACCACTGCGCGGAGCCGAAGACACCAACGTCGCGCATCGCCGCCGACAGCCGTTCCGTGAGCGCGGACGGCACCGGGACCACCCGTTCGCTGCCGTGCTTCGGCGGGCAGACCTCACGGGTGCCAGGGCGGTTCTGCACCTGACGCGCGACGTGGACGGTGCGGCGCAGCCAGTCGACGTCGCTGACCTGCACCGCTGCGGCTTCCCCGATCCGCAGGCCGGCGTACGCCATCACGTCCAGCAATGGGCGCAGGAACGGCTCCGCTCGGTCTCGGATCGCGTTCACCTCTCGCGGCGTCGGGATCCGCATTGTGTGCTCGGTCTTCCGGACCGCGGGGAGCTTCAAGCCGGCGGTCGGATCCTCGCTGAGCAGCCGGTCGTGGACAGCGGCGCGGAGCGCGCCCCGGACGTACTTCACGCGGGTGCGGATCGTCGACGCCGCGAGGTTCGCCTGCATCGCCTTCACCCATGCCTCGGCGTGGGAACGTCGAAGTTTCGCGAACGGGACGGCGCCGAAGTCGCAGGCCTCGACAGCCCGGTCCGCTGCTGTCCGGGTACCGACGGCCCACACCTGCCGGTCCGCCCAGTCGCCGTAGAAGCCAGCGAGGGTTATGGTAGATCGCTGAGGGTCCACGTACGTGCCGGTCCGACGAGCGGCGGCGATTTCGTCCAGCCAGGCCTGGCCGTCGCGTTTCCGGTCGAAGTGCTTGGAGTGCTCACGCCCGTCGTCGTCGCGGTAACGGGCCCGCCACTTCCCGTCAGGGCGCTGTCGAATGCTCGCCATCGAGTTCCACTTCCGAGAATAGGGTTGGGACCGCGCCGTCGTCGTCGCGGCGCTGCAGGGCCTCGTCGGCGCTCAGCCCCAGCAGCACCTCGTGAGTTCCGGCGACGGACTGCAGGCGAGCGCGGGATGCTTCGTACCGGGCGGCGGCCTGCTGGAGCTCGGCGAGCGCCCTGCGGAATTCCGCCCGCGCGACGGCAATCGCAGCCTGCTCGGCATCCGCTGCGACTTGCAGCTCTGAGCCGAGCACTTGCTCGAGATCCATGGCCTCGGCGAGCCGGAGGGGGCGCTCCCCGCTTTCGACCTTCCACACCGTCGTCTGTGACCAGCGCCAGCCGAGCTCGCGCATCGCGGCTGCCACCTCACGCTGCGCACGGTCACCGCGGAGGCGAGACACGGCCCGCCCGATTTGCTCGTCTGTGATCACGAGGCGACGGTACTTCGGAACGGACTTGCACACAACTCCGATTCGTGTACATTGGTGCTCACTCCGGTTCGGAGTAGTCCACATAGTACAAGTTGGAGTGATTATGACGAAGCTTCTGACGCTTGCCGAGACGGCCGAGCGGCTGCGCAAGACGCCCGATGCGCTGCGCTGGATGATCCAAAAGGGCACAGCGCCGAAGAGCGCGAAGATCGGCGGCCGCGTGATGTTCCGCGAGGCCGACGTCGATGCGTTCGTCGAGGCGCAGTTCGAGGAGGCAACGGCCTGATGAACGGAAACACGAAGGCCCCCGGAGCCGGCAAGGGCTCCGAGGGCGGGACCGAAAACCGCGGAGGCATTCGAGTCGTGCACCAGTTTACGCCGACTCCAGCCGAACGAGCGAAGTACGCCGACTACGACGTCGTGTTCAAGGAGAGCAAGGCGCGGGTCGAGATCGAGGTTGTGGACGGTCGGGTGATTCGGTTCGCATCGTCGGTCTGGAGGGTACCGAGCACGAAGACCTTCGTCGTTTGGATGCGTTCCGGCGCGACAAAGCGCGATCGTGCGATCGCGAAGATGGTTGCTCACAAGATGCCCTACGGCGAATGGGCGCGGATGCCCGACATGTGGGCGCGTCAGCGCATCAACGGCGTCGTCAGCTTTCGCCAGCAGCGTGGTGTGATCGACGACGAGGCGTTGTTGTTGTTCGAACTCGAGATGTCCATGGACGAGACGTTGTTGTTGAACGCGACGGTCCCCGAGGGGGCCTTGTTGACGCGGGGGTTCACGCACAACGACGTGCGTGCGCCCCATGCAGAAAGGGCCCGCTGATGCGCCGGATCCACTACGGCAGTCTCACCCTGGTCGTGTCGAACGATGTTGCAGACATGCTCGTCACGCTTAGCACGGAGCTCGCCAACGTCGGAGAGATGGCCTCCGCTCCGGTGGCGGCTGTTGAGGGAACCGCCGTGCTCACGCTCGGCGTGGGAGTGATGATCGCTGTGCTGGACGCTCCACCAGCCGAGGAGTCAGCAGAATCGCTCGAGTCTTGGGCGTACATGCGCGACATGCTCGAGGAGCTGCAGAGTCGGGAGGAGTCCTGATGGTGCCGCTCGAGCACGCTATCGCCCGCGACTTCATCCCCCTGCGAGGAGCGCTCGTCGCCGAGCTTGGTGCGGCTCCCGCGATCCTGTGGCAGCTCATCTGGTTCCGGACCGGACCGGACAGCCCTGCCTCCTACGAGCAGAACGGCCACCGGTGGTGGCGCGCCAACCGCGAGGAGCTCTCGAAGCATTCGGGTCTGACCGTGGACCAGGTGAAGCGCATCGTATCGAAGCTCGAGGCGGACGGCGCCCTCGAGAGCGCTCGACACCAAGCCGGGGGAGTGACTGATCACACGAAGTCCTACCGGTGCCTCACGGACGAAATCGCGCGACCGATTGGTGCAAATCCGCCCAATCTAGATTGGGGCAAATCCGCCCAATCCTCCTATAAGAACCATGAAGAAGAGAAGACTCCGTCTTCTCTCGTGCAGGAACGGGATGACGTCCGAGCTCTCTGCACTCAGCTGGCGGACCTGATCGAGGAGAACGGATCGCCGCGGCCGACCGTCGGGGCGGGCTGGCGAGACGCAGCACGTCTGCTCTTGGATCGCGATCACAGACCGCTCGACGAGGCCATGCAGGTCCTTGAGTGGTCGCAGCGAGATGACTTCTGGCGATCGAACATCTTGTCGATGCCGACGTTCCGCAAGCAGTACGACAAGCTGCGCCTCCGGATGGGTCGCAACCCCGGGCAGTCCCGGGGGCAACAACGGCAAGAAGAAGCGATGGCGCTGATCGAGCGCGCCGCACGAAGGGACCAGGAATATGAAGCAGCAGGACACCGCGGCACTCCTCAGCTGGATGCAGGGCCTCGATGGACGGCACCTGACGGACATCTCGGTCGCGGCATGGACTGAAGTCCTCGGCTCGGACATCACGTACGCCGAAGCGCGCACCGCGGCCGTCGAGCACTACGCCACCGAGACGCGCTACTGCATGCCAGCCGACGTGATCCGTGTCGTCGACGAGCGGCGACGCGGCGAGCGCCGCAGCGCCGAACACGAGCAGTACATGCTCGAGGCGAAGCAGCGCTGGTGCGATGCCGCCGGGGTCAGCGTCGACGAGTACGACCAACATCTCGCCGCCGGTGATCACACCTGGATCCGCGAGCACGACGAGAAGCAGCGCGCACTACAGAGCTGAACGCACTCACCCAGGGCCGGCGGGCAGGCCGCGTCAGAACATACGCCGCAGCCTCCCGACCGGCCCACGATCTCGAAGGAGCGACCTTGCACATCGACGGCACTGACCAGCTGAGCTTCGGGGCAGTGGGACTCTGGCACAAGCTCCACTACGCGTACGGGTCGCGTTGCAACAGCGTCGACGTTCTCACCGTCCACCCCGACCTGCACGCCTGGGGCCCGGAAGAGGACACGACCGATCCAAGCGGGCCGATGGACGAGCTGCTCGCTCTCGGCTTCATTGAGCAGGAGGGCCCTGACTTGTTGCTGCACGAGGAGGTTGAGCTGTGACCGACCCCACCACCCCCGAGGTCGACGCGGACACCGCGTACGCCCTCACCGCCACCCGAGCACGCCGAGCACTCGGCGACGCCGCCGGCCTCATCGCCTACGCCCGGTCCCTCGCGATCCCGTCCCTCGGCGTCATGGGCGACGGCATGCCCCGCGCCGCGTCGAAGGAGGCCCCGCTCCCGTTCCGCGCCGACGCGATCGACGACACCGACGACGCCTACGCCCGCCTCATCCAGTGGGTCACCTACTGGGCCGGCGCCCTGCAGGTGAACCCGCCGGCGACCGTCGTCGCCGTGTGGAAGCGCGGCGACGAGGAGCAGGGCTTCCGCGCCGAAGCCACCCCGGCCGGCGCGGGCGAGCTCGTGAAGATCCTCGTCACGTGGCTTCTCATCCGGTGGGACGCGATCGTGCTCCACGACAGCGGCGAGGTGTTCGTCACCGACATCGGTGACATCTTCCGACCGCTGTTCGGCAAGTACCCGCGCCGACCCCAGCGGGAGCGTCAGGTGCTGCCCCGCCCCTGCGAGGTCTGCGACCACTACGCCGTCGGCGCCGAGTGGGCCTCGGAGGACGTCACCGACTTCGTGGTCCGCTGCGACCACTGCGACGACACCGTGCCCGGCGCGACGTACCTCGCATCGGAGAAGACCGCACGGAAGCTCATGCAGGAGCTCCGTGAGGAACGGCAGGTCTGGGACCGCGGCGCCGTGCTCCGGTTCTACGACGAGCACGGCTACTACCCGGCCGACGGGGAACCCCTCGACAAGCCGCGCGCAGCACCGGCGTGCGCGGCGACGGCAATGGTGCAGCGGCGGCCCGCGGTCTGCGCGCGGCGTCTCGGCCACAACGGGCCGCACCGGTCCCTCGCGACCGGCACGGCGGTCGAGTGGGGCGAGGAGGACGGCGAGGGTGGCTGACGACTGGTGGACGAAGGCGCAGGCGATCAAGCACCTCGGCATCACCCGCCAGACCCTCAGCGGCTACATCACCAGCGGCGCCGTCACCGTCTACGGCCGCGGCAGGGAGAAGCTGCTCCGCCGCGAGGAGGTCCAAGCCGAGTACCGACGCCGCCAGCTGAAGCGCAAGACCGGCCGGTGGGGACACGCCGCACGACGAACCCCACCCGGTACCTGACAAACCCGTGCTAGCCTTGCGGAAGCGAACCACTACGTCACGGTTGCCATCACGCTTTCCGAAGGCCCTCACCATCACCGGTGGGGGCCTTCGTCGTACCCCGGTGAGGCGTCGTTGCCCCGGGCTACGGGCTGATCCGCCCGGCCGTCGGAGGCGAACGGATCCCGGGCCGGCGCTTCTGAGGCGTTGCGCCGGCCCGCAGACTTCCTCGTGCCCGCCGACACGCACCGCTACCGCAACCGCCGCCGGGCCCGCACCTCGCTCTGGGACCGGCCGCACAGCGAACCACCGCACGCGGCGCGAGCACGAGGAACTACTTCGGCGGGGGCGTTGACGCGACCCGGAAGTGCCGCGAAGGACGCTCATGACGGGGACCTCCAGGCTCCGAGGCGTACCTGCGGTCCCGCCGATCCCACCTGGCTGGAGGCGACGTGAGCAAGCACCACCCGTCAACGCGCCGGATGCGCGCCGTCCGAGAGGAACGCCGCACCGCCTGGGCGGCCGAGGACGCACCCTGCTGGCTGTGTGGGCAGCTGATCGACTGGACTGTCCCCGACGGCTCCACGGACAGCTCGTTCGAGTATGACCATTACTTCCCGGCCAGCACCCACCCCGAGCACTACGACGACCCCGCGAACGGACGGCCGTCGCACCGAGGCTGCAACCGCGACCGCGGCAACGGCGCCCCGAGAGCGGGCCTTGGCTCGCCCAGCCGGCGCTGGCTCTAAGCGAGAACCTCATCGATGGCCTGCACAAGTCCCCGGAGCCACGTCAGATCATCCGCAACCTCGGCAGTATCGACTGGCTCTCGAGCTATTCGACGAGGTCGCGATTGACGTTGCATGTCACCCTCGTGAACTACTTGATTTCGACGACGTACTATCCGATTGAGCTGATCCTGGATCGACTGCGCCTTCTGAGCCGGATTGATTTTAGTTTCGATCTTCGCAAACGCTTTGCGAGTCCCAAGCATCTGCATTGCGTCGCCAACGCCGCGCGAGCTCTGGAAGGTGTGCGCCAGGATGACCCGCTCAAGGGTGTGTCGGACTCGAACCTTCGGACGAATCGTCGTTCGGCTCGCAGCCATCGCCTCGCTCAGCTCCACGAGCTCGCCGAACGGCACGTCCAGGTTCTTCAACGCGCTCGGCATCTTCTTGAGCGGGGCCTTCGCCAGAGCCCAATGGAGGTACGTGTCCAGCGCGGCCACACCGAGGGCTAGCGCGGAACGCCTCAGGTCATCTGCAACCAGCGGAGACGACACGGACGGTGCTTCATCCAAGAGCGCTTGGGCCCGGTCGAACACGTCGTCTGCTGCCTGCTTTGCACTGATCCCCATGGCTGGCAAGACTACGGAGCCGCCATCCGATGCCGCGGCCCCACTGCGGGGGTAGGGGAGCATAAGCCGCTGGCTTGCCCGCACCCGGGGCACCCCCCGCCATGAGTGTTCCTCTCCCCCCGCGTTTCTGACGCGTTTTTGCCACCAGGGAGGCCCCAGAATCATGCCTGAGGGACGAAAGGCCGCCAGTCGGGAGCACAGGGCCGCTGTGACGCGCATGCTGAAGGCCACTGGGCTGCTCCGGATCCCCGAGGAGGCTCCGCTCGTCGCGTTGGTGAAGTCGCTGGCGAAGGAGATGGACGAGGGCGGCGGGTCGCGGACGTATTCGGCGTACCTGTCGGCCTTGAAGGACGTCCGCCGGGTGCTGGATCGCGCACCGGGGTCCGCGGCCCTGCCGAGCACGGCGGCGCCGAGCCCGGCCGACGCCGACGAGGTCTCCTCGGAGGAGAAGGCGCCGGTCGATCAGGAGGTCCTGGACTTTGCAGGTTTCGCAGCAGCTAAGGGTCGCCCTCCGCGGCGGCAAGGGGCGTGAGGAGCCGCGCGTTTGGACGCGTCCGCTCCGGCCGCTGACGCCGGAGACGTCGCACGGGTTCCACGTCATCGAGTTCGCTCGGGTGTACCTCGGGGTGACGCTGCGGCCGTGGCAGTGCTGGCTGCTGATCCACGCGCTTGAGCTGCTCGAGGACGGCACGTACCGGTTCCGCAAGGTGATCATCATCGTCGGCCGCCAGAACGGCAAGACGAAGCTGATCGAGGTGCTGGCCGCGTGGTGGCTGTTCGTGGACTCGGAGTCGTTCCCGGACCACATCGCGGCGCACGACTTCCTCGTCCTCGGGACGGCGCAGGACCGCGACACCGCGAAGAAGGTGTGGCGCCGCGTTCTCGAGCGCTCGAACCCGGAGGTGCTGCGCTGGCCGGACCGGTTCACGCCGGCTGAGCGCGAGGTGCTGGTCCCGGTGCTCGCGAAGCAGTCGCGGACGCCGTCGACGACGAACGGGTCCGAGGCGATCCGGCTCGCGAACGGGGCACGGTACGAGATCGCGGCGCTCGCGTCCGGCGGTGCCCGCGGCGACTCGACGGCGCGGGCGATCATCGACGAGCTCCGGGAGCAGAAGACCTGGGACGGCTGGGCGGCGTTCTCGAAGACGCTGAACGGCACGTTCAACTCGCAGATGTGGGCGATCTCGTCCGCCGGCGACGCCCGGTCGGTGGTCCTCGCTGACCTGCGTGCGTCCGCGACGGAGACGTGCCGGCTCTGGGCCGAGTACGTCGAGACGGGGCTGCAGGCCGCCGAGGAGTTCGCGAACGAGCACGACACCACGAACGGCCTGTTCGAGTGGTCGGCGCACGAGGACGCGGCGATCGACGACCCGGAGGGGTACTTCCAGTCGAACCCGTCGATCGGGTACGGCTACAACGTCGAGCAGCTGCTCTCCGACCTTGCTTCCGGTGAGCCGGAGGTGGTCACGAAGACCGAGGTGCTCTGCCAGTGGGTCACGGCGAGCATCGACGCGCACCTCGACGCGGGCGCGTGGGCCGACTGCGCGGACCCGTACTCGGAGCCCGCCGAGGGCGCACGGCTGATCCTTGGAGTCGACACCGGCGCCGATCGCGAGATGACGTACGTGTCCGTCGTCGGCGACCGGGCGGACGGGCTGCTGCACTGCGAGCTGATCGCGCAGCGCCCCGGGATGCTCTGGGTCGTCGACGCGGTGAAGCGCGCGGCCGAGAAGAACGGCATCACGGAGGTCGCGCTGCAGACTCGCGGCGCCCCGTCGGCTGAGTTCGCGGAACCGCTCGAGAAGGCCGGCCTGACCGTGCACCGCATCGAGGGCACCGCGCTCGGCTCGTCGGCCGGGCAGACGAAGGACCGGGTCCGGCAGCGAACCCTGCGGCACCGCGGCGACCAGGAGTCGCTGAACCTCGCCGTGTCGGGCGCCGTGTCCCGGAAGCTCAACGAGGTCCGCGTCTGGGACCGCATCAACAGCGTCGTGGACATCGCCCCGATCGTCGCCGTCTCGGCCGCGCAGTGGGCGCACGACAACACCGAACCCCCCGAGCCGTTCACGTCCGCCTACGAGGACGAGGAGCTGCTCGTGGTCTGACGAAGGGACCGCGCGTGCGTGAGCTCAAGACCCTGACGGGCCGGACGGTCATCGTCGTGACGGCGGAGACGGCCCTCGAGGGCGTCGTCGAGTCCGCGACCCGCACCTGCGTGACCCTCGTGGACGCGCGCGCCGTCGACGGACCGACTCCGGTCCCCGTCGACGGGTCGGTGCTCGTCCCGACGTCGCGGATCGCGTACGTGCAGGTGGTGCCCGCATGAGCGCCGTGTTCCAGACCCTCGGCGAGCTGTCCACGCACCTCGCCGGCACGAACATCGAGGTCGTCGACCCGGGGGTCCCGCTCGTCGAGTGGGCCGCGGAGCTGTCGAACGACCCGTCGTGGAAGAACCAGCCGTCGATCCGGAAGGTCGTCGGGTTCGCCGCGCGGAACATCGCGTCGGTCCCGATGCACCTCTACGAGTTCGTCGGCGAGCAGGACCGCCGCCGGGTGCGCGACGGGGCGCTCGCCGAGGTGCTGCGGCGCCCGTCGCGAGCCCCTGGCGAGACGGCGTACCGGTTCTGGGAGCGGGTCCTCATCGAGGGCCTGATCTACGACCGGTTCGCGGTCCGCATCGTCGAACGCGACGACGGCTACGAGCTCGTCCGGATCCCGGCCCGCCTGGTCACGTTCGCCGCGGACGCGCTGGACCGGATCACGTCGGTGAACGTCCGGAAGCCGGACGGCACCGTGCAGGAGCTCGACCCGGCCGGGTTCATCCTCGACGCCGGCTACGCGACGAAGGGCGCCAGCGGCACGTCGCCGCTGAAGACGCTCCGAGACCTCCTCGACGAGCAGACGGAGGCGGTCCGGTACCGCCGGTCGATCTGGCGGAACGGCGCACGCACCGCGGGCGTCATCGAGCGGCCCGCGAACACCCCGTGGGCCGACGGTGCGCGCGAGCGGTTCGGCCGCTCGTGGCAGAACTTCTCCCGCGGCGGCGGCCAGGAGGGCGGCACCCCGGTCCTCGAGGACGGCATGCAGTACAAGGCCATCGACGCGTTCCGGCCCCGCGACACCCTCGACCTCGAGGGTCGTCAGCTGACGGACGCGGAGGTCGCCGCGGCGTTCCACATCGCGCCCGAGCTCGTCGGCGCCCGGGAGGGCACCTTCTCGAACATCAAGGCGTTCAAGGAGATGCTCTACGGCCCCGCGCTGGGCCCGTACATCTCGGCGTGGGAGCAGACGCTCGACGCGACCCTCGTCCCGCTGCTCGGCACGCCGAACCAGTACGTCGAGGCGAACGTCGAGGCGAAGATGCGCGGCTCGTTCGAGGAGCAGGCCGGCGTCCTGTCGACGTCCGTCGGGGCGCCGTGGATGACTCGCAACGAGGCGCGCGCGAAGCAGAACATGTCCGCGATCGACGGCGGCGACGAGCTGATCACGCCGCTGAACGTCCTCGTCGGCGGTCAGGCGTCCCCGCAGGACGGGAAGACCGGCCCGGTGGTCGCGAAGTTCGCGGCCCGGCAGGAGCAGGTCGTCCGGTCGCAGAAGGCGGCCGGCTCGGACTGGTGGGACGGCCCGCGGTGGGACCGCGAGCTCGTCGCCGACCTGGTGAAGGCCGGCGTCGACGTCATCGAAGCGGCGACCGTCGCGAAGCAGTTCAACACCGAGGCGGAGCAGCGGTTCCGCGCCGAGGAGGAGTCGTGACCGTGAAGACGAAGACCGTCGACATCGAGGTCAAGGCCGATGCGCCGGACGGCGAGGGCCAGTTCACCGGGTACGCGTCGGTGTTCGGCAACAAGGACTCGTACGGCGACGTCGTCCTGCCGGGGGCGTTCGCGGAGTCGCTGAAGACCTTCGGGCCGAACGGGTCCGGGATCCCGGTCTACTGGCGGCACCGGATGGACGACCCGTACATGCTCATCGGGCAGACGATCGAGGCGAAGGAGGACGAGCGCGGCCTGTTCGTGCACGTCCAGCTCGACACGTCGATCAACAACGGCGCGCAGACGTACAAGCTGCTGAAGGCCGGTCTGGTCAAGCAGATGTCGTTCGCGTACGACGTCGTCGAGGGCGCGCTCGTCGAGTCCGAGAACGACGGCTACTACTACGAGCTCCGGAAGCTCACCATCCACGAGGTGTCCGTCGTGCCGGTGGGAGCGAACCAGGAGACCGAGATCCTCGCCGTGAAGTCGGCCGCGCTCGCGGTCGCTGCCGGCGTGAAGGCGGGGCAGATCGTCCCGACCGAGGCCAGGGAAGACCTCGAGGGCGCGATCACCGCGCTCAAGGGTGCTCTGGCGACCACCACCGATCAGGAGAAGGCAGCCGGCACGCCCGACGCCAAGGACGAGGAGCCGCCCGCGGCCAAGTCCGAGGAGCAGACGACCGTCCCCGCAGCTCGAGCACTGGCGGAAGCAACCATCCAGGGCCTGCTCTAGCAGGCAGAGAGGAGCCCCATCGTGGGACTCAAGGCACAGCTGGCTGCACTCGTCTCCGAGATGCAGTCGATCGTCGACACCGCGAAGGCCGCCGGGCGCGACCTCGACGCGGACGAGGCGAAGTCCATCGAGGCGAAGGCGGCGGAGGCCGGCGAGCTGCGCGACCGCATCGCGCGCATCGAGGCGGGCGAGAAGTCGCTCGCCGAGCTGTCGAAGGTCGTCACCGAGCCGGGCAAGACCGGCGACGCGGAGCATGGCGACGAGGACGGCACGGAGGTGCCGCTCGGTGAGCGGTTCATGAAGTCCGCGCCGTACCAGGCGTGGAAGAAGGAGAACCCCTCCGGCGTCGGCCAGGGCACCCCGATCCAGATCGGCACGGTCCGGATCGGTTCGCTGAAGGACTTCGACGCGAACCGCAAGGCGCTCACGTCGCCGATCGCGAACATCCAGCCGATCCGCGTGCCGACCGTCGACCAGGTGCAGCGGCCGACGCTGTCCCTGCTGGACGTCGTCTCGCGCGGCACCGCGGCCGGCAACTTCGAGTACGTCCAGGTCACCTCGGTGACCCGGAACGCGAAGATCGTCCCCGAGGCCACCTCGGCGACGGACAACGCGGCGCTGAAGCCCGTCTCGGACCTCACCACGACCCTCGCGGACGCGAAGGCCTACACGTACGCCGACGGCTACGACGTCACCAACCAGCTCCTCGCCGATGCCCCGGCGTTCGCGTCCTACATGGACAACGAGCTCCGGTACTCGCTCGACTCGGTCATCGAGGACACCCTCCTCAACGGCTCGGGCACGAACGGCGTCCCGAAGGGCATCCTGAACACCACTGGTGTCCAGGAGCAGGAGTACGCCACCGCCGACGGCCCGATGGGCTTCGTGAAGGCCGTCCGTCGTGCCATCACGAAGGTGACGCAGCTGCAGGGCGGCACGGTCGCGGCGATCCTCCTGAACCCGGAGGACGACGAGAACATCGACCTGCTGCAGGACGCGAACGAGCGCTTCTACGGTCAGGGCCCGTTCGGCACCGGCCCGCAGACGCTCTGGGGCCGCCCCCGCATCCTGTCGGAGGCGATCGAGCCCGGCGAGTTCCTCCTCGGCGACTTCCGCCAGGTGGCGCTCCTCGACCGTGAGGGCCTGTCGGTGCAGGCCTTCAACCAGCACAAGGACTACGCGCAGCGGAACATGACGTACGTGCGTGCGGAGCTCCGCGCGATGCAGGTCATCTGGAAGCCCGCGTACCTCGTGCACGGCGGCCCGGCCGCCTGAGCGGGAGGGAGCAGCAGATGACGAGCCAGATGAAGGTCATCGACGGCGTCCGGTACCGCGAGGAGGACATCCCCGCGGACGCGAAGGACGTCACGGTCGACGAGAAGAAGGCCGCCCCGAAGGCGAGGGTCGTCAGCAACAAGGCGGCCGCGCCGGAGAGCAAGTAGGAGGTGACGGGCGTGACGAGCATCCCTCCGATCGTCGAACCAGGGCCGCGGTCGCCGAAGTTCTGGCTCGACGCAGCACAGGGCGCCGTCCGGCGGTTCTGCGGCTGGCACGTCGCGCCCGTCATCACCGAGACGATCCGACTGGACGGGACCGGGCAGCGCACGCTCCTGGTCCCGTCCGGCCGGATCCTCGAGGTCACCGCGGCGACCTCGGACGGCCGCGACGTCCTCGCGCAGGTCGACGTGTCCGGGAAGGGCATGCTCGAGCTCCGCGACGACGGGCTCTGGTCGTCTCGGCTCGGCGGCATCAGCATCACCCTCCGCCACGGGTACGCAGTCGACGAGGCACCCGACGTCGCCGGCGTCATCGCGACCGCGGCGGCACGCGGCGGCGGCCCGGGCGGGCAAATCGTCTCCCAGGCGGTCGGGCCCGCGAACGTCCGCTACAGCGGCAATGACATCCAGCTCCTGCAGACGGAGCTCGCAACGCTCGAGCCGTACCGGCTCTGACGAGGAGACCACCGATGGTGAACATCACGGACCAGCGCGGGAACCAGTTCACGGTCCCGGACGAAGTCGCTGACGACTACCGTTCTCCGGGCATCGCGGTCCCGGCGCCCGCCGACGACCCGGCACCGGACGAGCACACCCACAACGGCGACATCAGGGCGTGGGCGGCTCGGCACGACGTCGATCTCGGCGACGCGACGACGAAGGCGGACATGCTCGACGTGATCCGCGCCTCGCTGGGCGGCTGATGGAGTTCGCGGCCGGCGCGACCGTCGTCCGCCTCCGCGCGACGCCGGTCCTGGACCCGTACTCGCAGCGGCCCGTCGGCGCGGACTGGACTGCCCCGAACACGCTCACGATCGCGGGCGCGTTCGTCGGGTCGTCGTCCTCGTCTCCCGTCGACGGCGAGCTCCGGCGGGAAGTCGTCACGACGAAGTCGCTCTACTGCGACCCGAGCGCGGACGTGCGCGTCGGTGACCGCATCGTCTCCGGCGCTCACACGTACACGGTCACCGCGGTCCCGGAGGCGGACGTGAACCCGTGGACGGGCTGGCAGCCGGTGCAGGAGATCCCGCTCGAGGAGGTGGTCGGCTGATGGCGAAGATGACGTTCAACGAGCGCTACTTCGACGAGCTGCTGAAGTCGTCGCGCGTCGACGGCCTCGTGTCGCGGATCGCCGACGGTATCGCGACGGACGCGCGTGCCTCGGCGCCGGTCGACACGGGCGCGTACCGGTCGGGCATCGTCCGCCGGAAGAAGACCAGCGCGCACCGCGTCGTGCATCTGGTCGTCGCGTCGGATCCGAAGTCGCTGATCATCGAGGCCCGCACCGGGAACCTCGTCCGTGCGCTCCGGAAGCGGAAGCGGTGACCGCGGTCATCTACGCGGACCTCGAGCAGTATCTCTGCGACCGGTTCCGCGCCGAGCTCGCCGCCCGCGGCCGCTCGGATGTCCTGGTGAGCAACCGGGAGCCGGGACCGAACGAATCGGCGCCCGCGGCGATGCTGATCGTCCGCGACAACTCCGGCCCGTCGAAGTCGATGATCTCCGCCGAGCGGGACGTGAACCTGTCGGTTCTCGCCGGCACGAAGGCCGCCCCGAAGCCCGCGATGGACCTCGCACGGCTCGTCACAGCCCTCGCCGGGGACCTGGCAGGCCTCGAACCCGGCAACCCGATCGCGCACGTGCCGGAGGACGGCGTCAACGGCCCCTACTGGGTGCCGGAGGACGCCGTGTACGCGCGCACGCTGACCACGGTGACGTTCGTCGTCGTCGGACAGCCTCTCTGACCGCATCCACACCCACCCACCACCACATCGCCCCTGGCAGCAGCCGGGGGCTTCTCTCTGAAGGAGCAACATGGCTGCGGACTCGCAGGGCAACGACATCACCGCCGTCGGCATCCCGATCTCTGGGTCCGTCGGCATCGCACCGATCACCACCGCGCTGCTGACGCCGGCCGCGGGCAAGGCGTACGACCTCGAGCTCGCCGAGGCGTTCCGGAAGCTGGGTCTGCAGACCGAGGACGGCGGCCACAACTGGACGCTCGAGGCGGACGGCGACCCGATCGTCTTCTTCCAGGACGGCTACTCGATCCCGTCGGGCCTCGCGAACGCGACGCTCGTCGTGAAGCTCGCGCAGTACGACGCGCTCACCCAGGAGCTCCTGTCCGGCGCGGTGCCGGACGCGAACGGCTACATCCTCATCGACGCGGCTGGCCACTCGACCGAGTACCGGCTGTTCACCGAGGAGATCTTCAAGAACGGCGTCATCCGCCGCCGGCAGGCGGGCAAGGCGACCATCACCGGCGTCGTGGTCGACCAGTCGACCCGCGGCGAGGTGAACGGCGTCGAGGTGACATTCAAGATCGACCGCTCCCCGGACCTCGGGAACAAGCACCTCGGCGAGTGGCTGATCAAGCCGCCCGTCGACGGTGGCACGTCCGGTTCCTGACCCTGACCGCGGGGCCGCCGCTGTGGATGCCGGCGGCCCCGCACCTCACCACGCATCCACGCCCGCATCCACGACCAGGAAGGCATCCACACCATGACCGAGTCCGCATTCACCGAGCCCGCTGCCCCGACGATCGAGAAGGCGCCGGAGCCGGAGTTCCCGCAGTTCCGGCTGATCGAGAAGAACCTCCACGTCCTCACGTCGACGCAGGGCGAGCTCGTGCTCCCGCTGCAGGTGAAGACGAAGGTGTTCCGCCGCATCTCGGAGATCGACGACGAGATGAAGCAGCTGTTCGCGATGCTCGACGATCTCGGTGACGCCGAGACGCCGCGCAAGCTCGACGAGCTCGACATCTTCGAGACGCAGAAGATCGTCGGCCGCTTCTTCGAGGAGTTCGCGGCGAAGGCGCAGGCCACCGTGGGGGAATCGCAGCGCTCCTCCAACTCGTAGAGGAGCACCGGCGCCCGCTGCGCGCCGACTTCCGCCGCTGGTTCGGGCTCAGCCTCGACGAGCTCGGCGAGACGTACACGCACGGTGAGGCGTGGGACCACGTACAGACGCTCCGGGACACCCCGGGCTCGTGGTTCCACGCCTCTCTCGCTGGTTGGGACTGGCCCGCCACCTGGGTCGACGTCGCGACAATCGCGGCCGCGTCGACGACCGTCAACGTCAACCGCGACGAGAAGAAGCAGCCGAAGCCGCTCGAGTTCGCCTGGCCGTGGCCTGACCCGGAGCAGACGGCCGAGAAGGTCACCGACGAGGAGCGCACGGCGCTCAAGGCGACGCTGAAGCGGTACTCGGCGTTCCACGACTGAGAGGGGCACCGATGACGTCCGAGGTCGGTTCCGGTCAGGTAGCCATCTTCCCAACGCTGCGCGGCTTCCGCCGTGCGGTCGCTCGGGAGGTCGACGGCACCACCGCGGACTCCGGCCGCCGCTTCCAGCGGGCGTTCTCCCGCGCCGGCCGTGACGCCGGCGACGGGGCCGGTTCGGGGTTCCGGCAGGCGTTCTCGCGCGGCACCCGCGGTGTGTCCGACGCGACGCTGAAGGCTCTCGCCGCGGACGTGTCGAAGTCGTCGCGCGCCCTGTCGGCGGCCCGTCTCGCTGAGATGGACGCCGCCGGCAAGGTGCGCGTCGCCGAGACCCGCCTCCTCGAGGTCAGGTCCCGGTTCGGCGCGACGTCGTCGCAGGCGATCGCCGCCGAGGAGCGCCTCGCCGCGGTGCAGCGTCGGCTCGTCGTCACGCAGGAGAACACCCGCGCCGCGTCGGAACGTCTCGCGGCTGCTCGTGCCGCGCAGACTGCCGCGGTCGGCGCTGAGACGCGGGCGACGCAGCGGGCCCGCGCGAGCTTCTCGATGATGTTCTCGCAGTTCCGGTCGGGGTTCGCGGACGCCCGGGCGGCGCAGTCCGCGTTCTCCGGCGTCACGGGTGCGCTGGGCGGCCTCGCTCGGCTGTCCCTGGCGCCGCTCGAGATCGGACTGAACGCGGTCCGGCTGGCGACCTCCCGGTCGTCGACGGGCTTCCAGAACTTCGTCGCCGGATTCCGGGACGCGAACGCTGCGGCGTCGGCGTTCACCGGCACCCTCGGCACTCTCGGCGGGCAGGTCGCCCGCCTTCTCGCTCCCGTCCGAGCGCTCGGCGTCTCGTTCGTCGACGCGTTCACGACTCCGTTCCGGCAGATCGCCGCCGGCTTCGCGGACGCGGCGCTCGGCGCGACCGGCTTCCTCGGGATCCTCGGCCGTGTCGGCGCCGGCGCACGCCGCGTCTTCGACAAGGTGTCGACGGCGGCGCAGACCGTCTCGCTGAACGTCGCGGCACCGTTCTCGCAGTTCCGCGCCGGGTTCCTCGACGCATCCCGTGCCGCGTCCGTCCTGACGGGCCGCATGGGGACGCTCGGCGGGGCTGTGCGGGCGACGATGGACCGGGCGATCGCCTCGGTCGTCGCGTTCGGCACGGCGACCCTCCGCCCGTTCGTCAACTTCACCGCCGGGTTCCGCAGCGCCGACATCGCCGCCGCCGGACTCGCCGGCCGGATGGGGACGCTCGGCGCCGCGGTCGCGAAGGGCCTCGCCCCCGTGCAGACGGCAGCCGTCGCGGTCGGTTCCGCGATCCGGGCCGGTGTGGTCGGCGCGATCAACCTGATCCCCGAGCCGGTGCGGCAGGCGGGCCAGACCGTCGTCGCGGCCATGCAGAAGATGGGCTCGGCTGTCGCGTCCGGGTTCCGCGGCCTCGGCCCGGTCGCGGGTGCTGCAGGCTCGGCGATCGCTGCCGGCTTCTCGTCCGCGATGAACAGCGTCCGGTCGCTCGCTGCCGACGCGGCGACCGCGGTGACGTCGACGTTCAAGGGCGTCGGCCTCGCTGTTGCAGCAGGCGTCGCGGCGGCAGGTGGCGCTGGGTTCAACCGCCTCGCCTCGATCGAGACGGCGCAGGCGAAGCTCAAGGCGCTCGGCAACACGTCGCAGGACGTCGCCGAGATCATGAAGAACGCCAACGACGCCGTGATCGGGACGCAGTTCTCGCTCGCTGACGCCGTGACTGGTGCCGCGTCGGCGGTCGCTGCCGGCGTGAAGCCCGGCAAGGAGCTCACGGACTACCTGAAGACGTCGGCGAACGCCGCCGCCATCGCGGGTGTGAACTTCAACGACCTCGGCCTGGTCATGAACCAGGTCCAGGCGCAGAACAAGGCGTACACGCAGGACCTCAACCAGGTCGCGACGCGAGGCATCCCGATCTACGCCGCTCTCCGCAAGGTGTACGGCGAGACGCAGGAGGAGCTGCGTGACCGCCTGCAGCGCGGCGAGGTCGACGCTCAGCACTTCCAGCAGGCGCTGAAGGTCGCGGTCGGCGACGGCGCGGTGGCCATCGGTCAGACCACGGTCGGCGCGTTCAAGAACATGGGCGCCGCGTTCAGCCGGTTCGGTGCGGGTCTCCTCACGGGGGTCTACCCGATCTTCGTGCAGGTCTTCCGGACCATCACGCAGGGCCTCGACGCGATCACCCCCGCGGTGACCGCGGTGTCGAACGCGATCGGTCCGTCGCTGCAGGCGGCGGTCGGCGCGGGCCTCGAGCGCATCTCGGGCGTCTTCGCGAGCGTGAAGGGCGCGCTGGCCGGGCTCGACATGTCGGGCCTCTCCGGTGCGTTCTCGACGCTCGGTCAGGTGCTTGCTCTGGCTGCGCCTCTGCTGCCGATTGTCGCGGGGTCGATCGCTGGCCTGGTGTCGCAGCTGCCGATCCTCGGCAAGCTGCTCGCTGGCCCCTTCGCCGCTCTTGCGGGTCCGCTCGGTCTGGTCGTCGGCATCTTCACCACGCTCCTCGCGCTCTCTCCCGAGCTCCGCCGGGCGATGGGGGATGCCTTCAGCCAGATCGGCACAGCGGTCGGCAACCTCGCCTCGATCCTCGGCCCGGTATTCAGCCAGGTCCTCGCGGCAATCGTGCCGGCTGTCGGAGCAATCGGGTCTGCGCTCGGGACGGCGATCGGTGCGGTGGTGCCGCTGCTCGATCCGCTCGTCGGGATCATCGCGCAGCTCGCACCGCTGCTGGTCCCGATCGCGCAGCTCGTCGGCCAGGTCGCTGCGGCACTCGCCGGGGCGCTCGCGTCGGCGATCGGTTCGGTCCTGCCGCCGCTGACGGCGCTGGCGACGTCGGTCGTCCCGGTGATCCGGACGGTCATCGCGTCGCTGACGCCGGTGATCACCGCGCTGACGCCGATCCTGACGCAGTTCGCGTCGACGATCGGTGACGCGCTCGGCGCCGCGTTCGCGATTGTCCTGCCGATCATCACCGCGGTGGTGCAGGCCCTCGGGCCGATCCTCACCACGGTGATCTCGGCGCTGTTGCCGATCATCCAGCAGCTGATCCCGATCGTCATCCAGATCGCGACGACGTTCGGTCAGGTGCTCGGCCAGGTGCTGACGGCGCTCCTGCCGATCATCACGCAGCTGATCGGGTTCATCGCGCAGCTCGTCCCGGTGATTATGCCGCTGATCACCGCCGTGCTCAGCCTGGTGGCGGCGTTCCTGCCGCTGCTGACGCCGCTACTGCAGCTGATCGGCACGATCCTCCCGCCGCTGATCTCGCTGTTCTCCGCGGTCCTCGGCCCGGTGCTGCAGCTGGTGCAGGTGATCATCTCCGCGCTGATGCCGGTCATCACGGCGCTGATCGGTGTCCTCACGGGCTTGATCACGTTCGTCGTCGGGGTGTTCACCGGCAACTGGAAGATGGCGTGGAACGGCATCAAGCAGGTGTTCTCCGGGGTCTTTGACTTCTTTAGGTCGGCGATCTCCGGGGTCGGCGCGATCTTCGGCGGCATCGTCGACGCGGTGATCGGCATCGGCTCGAGCTTGTTCTCCGCGGGGAAGGCGATCATCGGCCGGCTGATCGACGGCATCAAGTCGATGATCGGCGCGGTCGGTGACGCGATCGGGTCCGTGGTGGAGAAGGTGAAGGCCTTCCTGCCGCACTCGCCCGCGAAGGAGGGCCCGTTCTCCGGAGCTGGCTGGACCGGCCTCCGGACGTCGGGTCAGGCGCTGATGGAGCAGTTCAACGCTGGCATCTCGGACTCGGACGTGTCCCTGTTCCGGAACGTCGCGCTCGGGGTCACCGGGTCGGCGTCCGGGACGGCCACGGCCGCGCCGACTGGCGGCACGTCGACGGCGTTCCCGGACCAGGTGACGCTCGTCGACTCGAGCGGCGCGCTGCTCGGGGTGATGGACGTGAAGATCCGCCGCTCGCAGGACGCCCTCGGGGACCGCATCGGACGCGGCACTCGGGTCCGCTGACAGGAAGGAAGACCAGATGGCCGACATCGTCGACGGTGGGGGTCCGGACTCGGTCTTCCCGGACACCCTGGACGGGGGGAACCCGGCAACGGTGTATCCCCCCGCCCTGACGCCGCTCCCGGAAGGGCGACCGGTTCCGTCGGTACAGATCATCGTCGCGGACGTGAAGCCGGGCACGGCGGCGGTCGACGTGTACCGGATCGCGGACGGCCGGACGACGCTGGTGCGTGGCGGGATCCGGAAGTCCGCGATCGGCGGCACGACCCTCGTCGACTGGGAGGCTCCTTTCGGGGTGCCGATCCAGTACCGGGCCGAGCAGTTCGACGACACGGACACGTCGCTGGGCTTCACGGAGACCTCGACGACGACGCTCGAGGTGACGGACACCTGGATCCACCAGCCCCTGAACCCATCCGTCGCGGTGTCGCCGTTGCGGCTCTCCAAGACCGCAGGGGACGTCGCACGTTCGACCCCCGGCGAGCTTGTGTACGTGCAGGGCGCGGAGTTCGCGACTCGGGTCGGCGGCCAGCGTCGCGGGGTCTCCGCGGTGCCGTTCGAGCTCCTTACTCGGTCGCTGGCGGACGCGGATCGGCTGCAGGCCGTGTTCGGTCAGTACGGCAGCCGCGGCGCCGGCGTGGTGTGCATCCGGGCGCCGCCGCCGATGCGTCTCCCGCGGACGTTCTACGCGTCGGTCGATGAGGTGCACGAGGTCCCGGTGAACATCCAGATCGGCCGCGAGGACATCACGTTCACGTTCGAGGCGACGGAGGCACGGCCGCCCGCTCCTGGGCTCGTGACGGCCGTCCTGCGGCGCAAGGACATCGACGCCGCGTACCCGACTCGGGCGGCTCGCGCTGCGGCGTACGCGACGCGCCTCGAGCGGGACTCGGACTACTCGCTGGCGGGGGTCGCGGATGCGTGAGGCCAGCGAGCAGCTGCGCGACGTGCTCCGCTCCGGATCGTTCGACGTGCAGTGGGTCGCGGACGTCTACTACGACGGCACCCGTCGGATGGCGAACATCGACATCACCCGGCCGTCGTTCACGGATGACCGCACCGCGAAGGTGCAGGGGTCGGGGTCGTGCACGGTCGTGTGGACGTCGGACTTCGCTGCGTCGCTGACGCCCCGGGCCGCGTCGGACATGCTCGCACCCTTCGGGGCTGAGCTGTCGATCGCCGTGCTCATCACCGCTGGTTCATTCACGAGCCGGGTGCAGATGGGCTGGTACCGCATCGACGAGGTCCCCAACGCCGCTGACCACCTCGAGGAGTTCGCCGGCCGGCTGATCCCGGTCGGGTCGACTGTCGAGCTGACGTTGATGGACCGGATGCGGAAGACGCAGAAGGACCGCTTCGACGTGCCGTCGTCGCCGCCGCAGAAGCTGTCGGTGCTGACGGAGGCGCAGCGCATCACCGGCTTCCAGATCGTCCGTGAGCTCCCTGACGGGGCGATCCCGAAGTCGTTCGCGTACGAGGAGGAGCGCCTTGATCCGCTGTACGACCTGCTGGCGCTGATCGACGCGGAACCGTACATGCGGCCGGACGGTTCGATGGGGCAGCGTCCGCTGGACTGGCCGGTGGTCACGGATGTCCTCACGGACGGCTCAGACGGCACGGTCGTGTCGGTCGGGAACTCGATGTCGGCGGAGAAGGTCTACAACCGGGTCGCGGTCCGGTCGTCGGCGTCCGACGATTCGGACGTGCAGATCCTCGGGTCGGCGCAGATCACGGACGGGCCGCTGCGGGCCGTGAACGCGGACGGTTCGCCCTCGCCGTACGGCCGGGTGACCTACTACTACTCGTCGGACTTCATCACCACTCGAGCGCAGGCGAACGCGTACGCGGCTCAGCTGCTGCCGCGGGTGTCGTCGCTGCGAACTCGTGAGGTGCCCGTCGAGGAGGTCTTCAACCCGCTCCGGCAGGTCGGGGATGTCCTCGAGGTGAGGCAGCGGGGTCGGGACACGATCGTCGGCCGGGTGAAGACCCTGGACCGGGGCGAGGGCGCGACGCAGCAGATGACGTTGGAGGTGCAGTAGTGGACCTCGCGGCGGCTCTCTTCGGGATGAGTGACGGATCCCGGGTGACGGTGTGGCAGGCGAAGTACGTCAGCCGCGACGGCGCGTCCGTGCAGTGCGATGTCTCGAACGGCGACGCGGTGGGCCGGGTCACGGCGCAGACGATGTCGGAGTACCGCCCGTCGGTAGGCGAGCAGGTGTGGCTGCTCGCAGTGAAGCCGTCCGACGGCGCCGTGAAGTTCTACTACACCGGCCCCGTGGTAATGCCGCCGCCTGTCGGGACGGTGGTCTCGGCCGCGTCGGACTTCGTGACCGTCGACACGGACATCGGGCAGGTGCAGGCCACCTATAACCAGGGCGACACCCTGTCGGCGTCGCAGCAAGTCCGCCTGGTGTGGTCCGACGGGCCGCACGTCGTCGGGGTGCTCTCCACGAACCCTCCGCCCGTGCAGCCGCCGGACCCGCCCGCGGGATCGGGGCCGACGTCGCACGTGGACACCTTCACGGCTGTCGACGCTGGGTCGTTCTCGGACGGCCGGTGGTGGCAGCCGCAGCCGTGGGCGTCGAACTCGACGCTCGGCGCCTGGTTCATCGGCAGCAAGGTCCGCGACACCCTCCGCGGCGCTCCCGTGACCCGGATCGAGATGTGGGTCAACCTGGCGTACAAGTTCGGGTCACCGCCGAACATCGGCACCCACTCGCACGACTCGAAGCCCGGCGGAGCGCCGGCGATCTCGAACGCCCGACCGATCGCAGTCACCTCCGGCACCTGGGTGGAGCTCCCCGTCGAGTTCGGGCAGGCGCTCTCCAACGGTTCCGCGTCCGGCATCGGTCTCGCGCACGGCGGATTCAACAAGTTCGCCTCCCTCGCGGCCGACGCCCAGTCAGGTGCGCTCCGCATCACCTCCACGTACTGATCCCCGCCGGCGCGCGGGACCCCACGGAAGGAACACCGCATGGCAGCGGACGACTACGGCCCCAAGGGCAACGGCATCTACTCCGCGTCGGGCGCATCCGACGACGGCGCGGACCTCACCGAGATCGCCGCGTTCGCGGGCCAGGTCGGGAACCGACGTGTCGGCACCACCGCGCAGCGGAACGCAGCGCTGACGGAGCTGATCGGTCCGGGCTCCCCGGGCGTGTGGGAAGGTCTCGAGTGGCGGGACACGACCGACGGGAACGTGTACGTCCTCTCGTCGGGTGCGTGGGTGTACCTGTTCGGGGACACTGGCTGGCTGAACCCGTCGTTCGTGAACGGTGGGAACCCGGGCACCGGCAACGACACTGCGGGGCAGGCGAACCCGGCTGCGCAGTACCGGCGCCGCAACGGTGTCGTGTCGATGACCGGCTACTGGGTGCCGACGACGAACTCGGAGATCCAGTTCCGTCTGCCGGGCGGGTTCCGGCCGAAGAACACGATGACGTTCTGGTGCGAGCGCGGGTCGAACAACGGGCCCGGCGCGAAGATGGAGATCCAGCGCGGCACGGGCGCGGTGATCTACCGCGTCAGCCCGTCCGGTGGCACCGGCGCTGTCGACTACGGCGCGATCCGGTTCGACGCGGACGCCTGACCCGCACCTCCTCTCAACGCCGTCCCGACCTGGGGCGGTGTTCGTCGTTCCAGGAAGGGATCGGCATGACCACCAGCAGCTTCAGCGTCGGCAGGTCGTCGTATGGCGACCTCCGCGGGGTCGAGCAGTTCGTCGCCACGGAGCGGATGGCGCTGCAGATCCTGTCCGTGAAGATCGACTTCGACCAGATGAAGGCCGACCAGGGCTCCGGTGACCGGCTGTCGATCAACGAGGGCAAGCGGTCCCGCGCCCGGCAGGACTACCTGTGGGCGAACCGCGTTGCGCTCGGGGTCGTCGTCGCGCCGCCGTACACGTCCCGGCACGACGAGATCCGCAACGGCAACGCGATCGACGTCGGCGTCACGATGGCCGACGGCCGGAACCGTGCCCTGACCGCTGCGGAGTTCGACTGGCTGCACACGCAGGTCGAACGCCGCGGCGGCACGTGGACGGGCCGGAACTTCGGGGAGCCGTGGCACCACGAGATGGCGACCCGCGCCGAGGTCGTCCCCCCGTACCCGAACGCCCGAGCGATCGTCGCCGCGGGCCCCACCATCAAGAGCACCACCACACCGGTAGGAGACATCGTGAACACGTTCATCATCAAGGTCGACAACGGGAAGGGTGCGTGGGACGCGTTCCTCGCCAACCCGGAGACGATGCGGATCCTCCCGCTCGGCAGCACCGCGCTCGCGTTCTGGAAGGCCCGCGGCGTCCCGGAGCAGCCGGACATGCAGGCCCGGCAGGTGCTCGCGGGGTTCGAGCTCGTCAAGGGCAAGGGGGCGTGAGCATGGTCGACGGCAAGCACGAGGCGACCAGCCTCGAAACCCAGGACATCTGGTTCAAGTCGCAGCGAGTGCTGCGAACGATCGTGCAGGTCGGCATCCCGGCGTTCATCACGTTCGCCGCGGTCCTCCCGACGATCATCAACGCGCTCGGCCTGCCGGTCGACGGCACCGTGTACCTGTGGCTGCTGTCCGCGGCGGGAGTGGTCACCGCGATCGCGGGTGCCCTGTCGCGGGTGATGGCAATCCCGGCGGTGAACGAGTGGCTGACGCACATCGGACTCGGGTCGGAGCCGAAGGCTGTGGCGGCGGAGCGGGCAGCCGCGAAGTCGCCGGACCTGCAGCCGGCACAGTTCGAACCGTCCACCGTCGACTACCGCGACGACGACAGCTCCACGGCCAAGTAGGCCGTGCCGTTCTCCCCGGGGGTGGGCCTCATGCACTGGTTCCTCGCATCGACCGTGTCCACCCCCGATTCGGCGCCGTCCGGCCTGTGGGACTGGGTGTCTGGCACCTTGTCGGTGTCGGACATCATCCAAGGCTCCGGGCTGGCGCTGATCGTCGTGCTGTTCGCCACCAGGCGGATCCTGACGATCGGAGACCACCGGGGGCGCATCGAGGACCTCGAGAAGTACCACGCCGCGGTCTTGCGCGAGAAGGACGACCGGTACGCCGAGTTGAAGGAGTCCCGCGACTTCTGGCGTGAGGCGCACGACGAGCAGTCGACGCGTGCCGACAAGGCCGAGACCGCGGTCCGCGAGCTCGGCGTCGAGTACGCGCAGCTCTCCAACCACCTGCTGGGCTCCATCGAGCAAGCCGCTGAGGTGACGCCATGAACGAGCAGACCGCCGGCCGGGAGGAAGCACGCCGCGCCCGCGACGAGGCACGGTCCGCGTCGCACCGGTTGGACATGCTCCTCGACACGATCCGCACGGGGCCGCTCGCGCAGCTGCGGCAGTCGAGGGAAGAGAACCACTTCGCGCAGAAGATGCGCGCGATCATCCGAGGGGATCAGTGATGGACGTCTGGCTGAACACGTGGGCGACGGCCCCGGCGACCGTGGCGGGCGTCTTCGCGCTCCTCACGGCGCTGCTGTACGGGCTGGGTTCGCCCTGGTACCGGTCGGTTCTCGGGACGGTGTTCTTCGGCCTGTTCGTCGGTTCCGTGCCGGTGTTCGCCCTGGTGCTGGTGCGGCGCATCGTCGCGACCATCGCGTCCGGCGGCCCGCAGACGTCCGGAGACGGGCTGGGTGCGCTCGCGTTCGCCGTGTACACGTTCGTCGCCGTCGTCTGGGTGCTGGTGTTCTTCACCGTCGTCCGTGAGCGCCGGCACACTCCGACCCCAACGCCGCCGATCGAGCGGCGTCACGACTCCCGCGCTGCGGCGCACGACTGAGAGCAGGAAGCATGGCCGTCGACTACAAGCGGATCCGGGTGCGGCGCGGAACCCTGGGCGACTTCATTGCCGCGGGGTTCATCCCCGAAGATGGTGAACCTATCGCGATCATCGGCGCGGACGGGAAGTCGAGCGGGTACAAGATCGGCAACGGTGTCGACGCTGTCGACAAGCTGCCAGCGCTCAGCAAGGGTGACGCCGGACCTCAGGGGAACCCAGGCGTGAAGGGCGACCCGGGCGGGGCTTTCACCTACGCGTCCCCAGGCATCTACAGCGCAGCGGGTGCCGTCAGCATCCCCGCCCTGACTGGCAACAGCCTCGAGTACCTGCAGCAGCAGCGCGCCCGAGCTCTGCAGTCCTGGTGGTTCGCACTCGCGAACCGCGACTACGCCCCGGCCGTTGCACGCTTCGGCCCCGGTGACAGCATCACCGAGGGGCAGGGTGCGACGACTCGTGATCGCCGCTGGGTGCAGCGAGCGCAGATGCTGCTCCGTCGTCACTTCCCGACGACCGCGCTCGGCAGCGGAGGCGGTGTCGGTTGGATCGACCCGTGGCAGATGGCGAACTCGTTCGGTCAGCCGGCCACCGTCGGCGGGAACCTTCCGGCTAATCCGGGAGGCGGCGGCAGTTACACGGACACTGGATTCGGCCTGAGCCGCCGCACGTACATCCTGAAGGCGTCGACCGACACGTGGACGATCACCGTCAAGGGCACGAGCGTCGACATCCACGGCGTGCAGGTCAACGGGGCCACCGCGACCGTCACCGTCGACGGCGGGACACCGCAGACGATCTCGTTCGGCGGAAGCGGGGTGTCCGACGGGAAGGTCATTCGAGTCACCCTCGGGGCGTCCGGCGGTCACACGATCACTCTCGCTGGGGCGTCCGGGAGCTTTTACTTCTCGGGCATCTACGTCAACGACGGCGACGAGAACCAGGGCGTGCACACGTACGGCAACGGCTACTACGGGCAGTCGACCACGTTCTTCGCCAACCTGGACGCTCCGAAGCCGATTGCTGCGATCCAGCCGAGCTTGTTCGTCATCGCGCTCTCGATCAACGACTACGCGGCGAACGCGTCAGCGGCCACGGCGAAGCAGAACCTGCAGAAGATCATCGCCGCCTGCAAGGCGAACGTCACCACACCGCCGTCGTTCGTGCTCATGCCGTACTGGCTCCGCACCGGCACCTTCACCGGCGACGCCTGGTCAGCGTTCGTCGCCGCTCAGTACGAGATCGCAGCGGCCGACCCATCGGTGTGCGTCCTCGATCTGAACGCCCGCATGCCCGCCGCCAATGGGCCCGCAGCGAACCCGTACTACACGGACGGCATCCACCCCACGGACATGTCGCATGCGTTCATCGCTGACCAGCTCGTCCGGTTCCTCAGCCCCATGTGACACAACCTGAGCGCGCGGCGCATGAGCTTGTGTCGTCAGCCCCTCGAGAGGCTCCTCTGGGAGACTCCCGAGGGGCTTTTCCCCGTTGCTGGAGCGGAGCTCTTAAACGTCAGGAACCAGTTGAGCAGGAGGATGACGCCCAGCGACGCCATGGCCTGCAATAGTGACCCGCGCAGCATGATGAGGAAGTAGAACGGGACGATGCTCCCCAGCAGCGTCGGGGTCCCCGTCGCGAGGATCTGGGCGTCGAGCCGAGCATCCCACCGTCGAGCGCCGAAGCCGACGAGGATCATGCCGAGGATGAGGAGCGGCCACCCGCCGTTGATGAAGAACTCGGCCCACAGTGGTGCGGAGAGGTTCTGAAAGCTGTACCCGCGGAACTGGGCGAGCAGGACGCCGGTGTCGATCGCCTTGTCGGGCCAGATGGACCGCGGCACCCAGAAGAAGATGACTCCGAGGAGTTGGTCACCCCAGGTGATGCCGCGGACGGCGACGAAGTAGACGGCGTTGTTGATCTGGTCGAAGCTGTCGAAGTCGCCGGACAGGAGGGACTCGAGGGGGTTCTGCAGGGAGACCTTCGCGTCGAGGCTGTTGCGGAAGGTGGACGCGATGGGGAACAGGAAGAACAGGGCGCCGAGGGTGAGGACGCTGATGGTTCGGTAGCGGCGGAGGGTTCCCCAGATTCCGGCGGCGGCTAGAAACGCGAGGTAGACCGTGCCGACTGCGTAGCGCGCGCTGCTGATGGGGTTGACGATGAGCAGGAGCGTCACCGCGGTGACCGCGAGCAGGAGCAGGGGTGCTTTCGATCCGGCTCGTCGACGCTGGCGGAACAGCATGATCTGCGCGACGAGCGCGACGAGCATGCTCATGCTGGCGAAGCCGACGATCAGGGCGGCAGTCGTGTCGTCTGGGAAGACTTCGCCGAGACGTGCGCTGAATTCGAGCCGCGGGCGACCGAAGGACGCGAGACCGACCCGGGAGACGTAGAAGGCGGCGACGGCGAAGGCGAAGAGGGTGATCAGGACTACGCGTGGTGCGTGAAGGTGCTGGACTGGTCGGACGCGGATCGCTGCGTCGGGCGCCTTGATCGTTGCGAGCAAGCTGCCGAAGCAGATCGAGGCGAATCCGGCCAGGATGATGAGCACCGTCGTCGTAGCGAAGTCTTCGACAAATCCCGGGGTGGTTCCCACCTCCGCACGCATCCGGAGCTGCACCAGAGGCGCAAGTCCGAGGAAGCCGTAGACGAACACGCAGACGATCATCTCGACGAGGTGTCGTTGTCGGCTACTGATGGTCCAGCTGAACCGGGCGGCACTCGCGATGGTCATGGCGAGCGCCCCGACCCAGGCGGCGTACCCGTTGTCGGGTGTACTCAGGATGATCAGGAGCGGGACGATCCCGGCGAGCACGATGAAGGTGATCGTGCCGAGCAGCGGGCTCGGCGTCGTGCTGGTGTTGTTCACCGAGGACCCCATATCGACTGATCCTAAGCGAACCTCAGCACGCACCGTGTGCTCGCGATCATCAACCAGCGGTTGGGGATGCTGACGGTTCTCCTCGCGGCACGTCCGACGGGAGTTCCTCGATGAAACGGTCGGCGATGTGCTGGTGCCCGCTGTCGGAGGGGTGCTGACCGTCCGTCCAATAGTCCGCCGGCGACTCATAGGTGCTCGTAGGCGAGATCGAGCTAATGTAATCCGCGCCGATCGCCTGTGCAGCCGCGCTGGTCGCAGCGTCGTTCGTACGGGTGGCGGGCTTGATCTCTCCCGGGTTGACCGGGCCGTACACGACAATCTTCGCGTCGGGAACGGCAGCGCGGATCTGAACGAGCGTGTCCTTGATTGCGGAGTCGACCTGGTCGGTCGGGAACAGCAGGTCGTTCTGACTCCCGGCGATCACGACGATGTCCGGTCGAGCGGCCTTGATCTTGGCGATGCGAGAGGCGTACTGGTCAGCCTGACCTTGATCGGGGCCGCCGTTCACGTAGCCAGTTCCGCCCTGGCCGAGGTTGATCTCGATCCAGCCTTCCTTCTGTGCTACGAGCGTGGTCCAGCGCTTCGCGGGTGTTGAGGCTCCGGTGCCTTCGACGTAGGAGTCGCCGAAGAAGACCGCTCGGGGCTTGTCAGGCAGGGAGCTAGCGAAGGTAGGCGCCGGCCGAGCGGTCGCGCCGGCAGCGGGCCGGGAGTTGTTCACGTGCTGCATTGCGAGCACGACCATCGTCCCGGCAAACACCGCCAGCAACCCGATGATGATGCCCTTGTAGGAGCGACCGAACCAGTCCGTGAAGTTCCCCATAATCCCCTGATCCTAAGCGACGCTCACGATGCGCCCCGCCCCTCCTTCGAGGGTGCGGGGCGCTTTTTGTCGTTCCGACGACGAACGGCGTCGCGCCAGACCCACGCGCAATCGGCGCCCTGCCCGAACCCCCACTCGACGAGGACTGCGCGGTCGGTGTACGCGATGACGCGGCCCTCGAGCTCGAGGATGCGATCGGGGAACTGGATCCACGCCAGGACCGGGTCCGGCTGCGCCAGGTCGACCTCGGGGCCGCCGCGCGCTGCCTCGGGGAGCGAGTACGCGTCGACGAGCCGCCACCGGTCCCGCCGTCGAACTGCCACGGCGCGACGGTAGCGACTGGCCTCCGACAGTGC
>C_f_p_f_BRIP_70607||1
CGCGTGCGGTCAGCCTACGTCCGGGCCACCCGCGGGACCAGGCCGAGATCGGCGAGCTCGGTGTCGTCGAACATCCGCGACCGGGTGAGGAACCGTTTGCCCTCCGGGACCTCGACCGAGAACCCGCCGCCCCGGCCGTCGACCACGTCGATCGTCAAGTGCGTGTACTTCCAGTACTCCACAGAAGTGCGGACTAAAGGGCTTGGAGGGGCTGAATCGGGGGCGCAGTCCGCAAATCGTCCGCAGAATCGCTCCATGAACTCATGAGGGCGGTTGCGGCAGCACGCGTTCGGTCCGCAGCGTCCGGCCAGAGGTGCGCGTAGACGTCGAGGGTGATGCCGGGTGACGAGTGCCCAAGAGCCTTCGAGACGGCCACGGCGTCGAGTCCTCCGCGGATGAGGCCCGACGCGTAGTGGTGTCGAAGGTCATGGGGCGTGACGTTGTGGACCTTCGCCACGTCGCAGGCGTCGTTGAAGTTGTGTCGGAGCCCCGCCGGGGACGGTGGTCGACCGAACAGCCATCCCTCATCTCCGTGGACACCGACGTGTTCGATGTGCCGAGCAAGGCGATTGAGAAGCTCGTCCGGCACCGGGATCAGGCGCTCAGACCTGTGCTTGGGCGGAAGGACGACGAGGCGCTGCTTCTCATTCTGGATCTGGCGTTCGACGTGGATGGTGCGGCGGAGGAAGTCGATGTCTCCGACCTGCAGCCCGGCTGCTTCTCCGATGCGGAGTCCTGCGTACGCCATGACGTCGATGAGTGCTTGCCGAGCGGGCTCGATCGCGTCGCGAATGGACTGCACTTCTGCGGGACTCGGCACACGCATGGCGTGCTCCTTCTTCCGGACCGCCGGCAGCTTCACTCCCTCGAGAGGATCGTTCGCCAGGCGACGGTCGAGGATGGCCGCGCGCAGTGCGATGCGCACGTAGGCAGCACGCGTCTTCACGGTGGTCGGCGCCAGCCTGTTCGCGAGCTGCTTGATGTACGCCTCCCCGTGGGAACGCCGCAGGCGTCCGAAGGGCACGGACCGGAAGGTGCACTCCCCCACTGCGCGGTCCGCGAGGCGCCGGGTGTTCTCCGTCCAAAGCTGGTCTCTCGACCACTCCGCGTAGAACTCCTCGAGCGTGCCGCGGCTCGCAGCGGGTGCGACGTACGTGCCGGTGAGCTGGGCAGACGCGACCTCGTTCAGCCACGCCTGCGCCTCGCGCTTCAGGGCGAAGTGCTTGGCGTGCTCCTTGCCGTCGTCGTCACGGTAACGGGCGCGCCAGTGTCCGTTCGGACGTTGCTTGACACTTGCCATCAGTCGTCCCCGCCAGCCCCACTCAGAAGGCGGAGGGACGTCTCACGAGTCTGCTCCCGATCCCTCGCGAGGCTGCTTGGCTGGTACGACAGTAGTTCCTCGAGGCGCTCTAGAGCATCGTCACGCAAGAGCTGGGCGTCGGGGTCAGCGTCCTCGGGGACAGGCGTTGAGCGAAGCGCCCACGTCAGGACCTGAGCTTCGATCTGCGTGTCCACGAACTCGTTGAGCGCCGCTCCGAACTCGTTCCAGCGGTCCTTGAGCTGCTGCTCCATCGCTCGTGCATCGGCGACCAGATGGTCTTGCGTGTCCGGATGCATCATGTTCCACACCGTCGTGTCGAGCAGCTTGGCTATCGCCTGTCCCTCGATCATCCGGACCACGCGTCGTTCCGACTCGATCCGCGACACCGCGGCCTGATCGATGCCGGTGTCGGCGACTCGGCTGAGCGCGTCTGCGAACTGCTTCTGGTTGAGGTTCATGGCAAGACGCAGCCGTCGCATCTCCCGGGCGAAGTTTCGCTCTTCGCGGCTGAGTGTCACGCGCTTGTCCTGATTGTCCACGGTTGCTGAGTCTGGCATGAATCCACATACGGCGCTATGGCGATGTGGTTGACAGACCCATGATGCCCACGTATGTTCATCCACACAGCCACCCAATGTCGATGTGGAGGACAACCCGTGACCGTAGATGCCCCGATGAAAACCGAGCTGCCGTCGCCTCGGCTTCGTCGTCTCCTGACTCTCGCCGAAACCGCTGACGCACTCCGGAAGAACGAGTCACAACTGCGCTGGATGATCCAGCAGAAGACAGCGCCGCCGCACGCCAAGGTTGGCGGCCGGATCTACTTCGATGCCGACCTGCTCGCGGCCTGGCTTGACGAGCAATTCGAGGCGTCAGCATGAGCGAAGTCATCATCAGCCGTCACGACGACGAGCTTGTCGTGTCCTCGGAGACCATCGCTGACGGATCAGGCGTTCAGCACAAGAACGTGCTCGAGCTCATCAGCGCGAACCTCGCCGACTTCGAGGAGTTCGGACGGGTCGCGTTCGAGACGCGACCCTTCGAGACCGCTGGCGGCGTCCAATCCCGCCGCGTGGCACTCCTCAACGAGCAGCAGGCGACCTTGTTGATGACCTTCCAGCGAAACACACAGCAGGTGCGTCAATTCAAGAAGTCTCTCGTACGAGCGTTCTTCGAGATGGCGCGCCAGAGGACGACGCCGGCGCTGCCGCGGTCCCTGCCCGACGCGTTGCGCGCGTACGCGGCCGAAGTGGAGCAGCGGGAGGCGCTCGAAGCCAAGGCCGCGGCGGATGCCCCGAAGGTTCTCTTCGCAGACTCGGTGTCCACCTCAGCGACGGCGATCCTCGTCGGTGACCTCGCGAAGATCCTCAAGGGCAACGGTGTCGACGTCGGCGCGAACCGGCTGTTCGAGATGCTGCGGAACGACGGCTACCTGATCCGCCGCAAGGGCACCGACTGGAACATGCCGACGCAGCGCTCCATGGAACTCGGCCTGTTCAAGGTCAAGGAGACCGCGGTCACGCACTCCGACGGTCACGTGACGGTGAACAAGACGCCGAAGGTGACCGGCAAGGGTCAGGCGTACTTCGTGAACCGGTACTCGGCACTTCGGGCGGTGGCCTGATGGATCACACCACCGAAGACCAGCTGGGCCCCGTCATCCGCCGAGTGCGCGAGTCCCACCAACTGAACGTCCAGGAGATCGCCTCACGAGCAGGCATCAGCACTCGGATCCTCATGCGAGTCGAGGCCGGCGAGGTCGCACCAACCGACAGCTGGATCCGACGCGTGACGTTCGCAATCGCCAGCCTCATGCCCGCCCCATCCCCCGTCTGCGAGATCACGGGGTGCGACGGGACCCACCAAGACCTGCGCCAGACCATCGGCGCCAAGAAGAAAGCCCCCGGTCGGAGCTGCAACTCCACCGAGGGCCAGATCAGAACCAACCTCCAGGAAGGAACGACCATGTCAATCATCACGGTACAGCCCACCACGGACAACTCGCGACCCCCGAAGGGGTGCGCCACGTTGGGCTGCGACAACTCCGGCATGCACGAGCAGAACGAGCCACTCTGGCACCACGCCATGTCCACCGAGGGTGACGGTTGGAGCGTCTCTGTCGACCGCTTCGAAGGTCAGGAGAACAGGTGGGCCGTCTACGTCGTCGTCGAGGACGACCGTGCCCTCAGCGCAGACGGCTTCTCAGCGCTGGCACAGGCCTATCAGACGGCGAGCGCCCACGCCAAGCAGCTGAACCGTCACCCCGCGGCGGTGACCCGATGAGCGCGTGGGAGCCGACGCCTGCCGAGCGTCGCAAGTACCGGGACTACACCGTGGAGTTCGTTGAATCGCAGTCCTCGTCGGTGCGATCCGAGGTGCTGGACGGGAACGTCCTGCGGTTCATCTGCCGGGTGCGCCGCTTCCCGTCCGACAAGAAGTTCGTCGTCATCGTCTACAAGGGTGTCAGCGACTCCGAGCGCGCTCGCATCGAGCTCTGGGGCAACGGGATGCCGCTCGGCGGCTGGGCGATGCATCCCACCCTCTGGTTCCGTCACACCGGGAAGACCAGCAAGAAGGTCTACTTCGTGCAGGAGTGCGGCTACCCGGCACCGGATCCGTTCGCGCAGCTCGAGCTCGAGCTGATGATCGACGCGGACAGCGAGGTGACGGTCTGATGGCCGCGGGAGACGTCACGATGGCGCTTCGTGCGTACTCTGACGAGCAGATCGAGCAGGACAAGCGAACCTGCATCGAACTGCTCCGCCGTCACGACGAAGATCCGCAGTTCAAGCTCAGCAAGAGCGTCGAGGCGTGGGACATCGCGAACCGGTACCAGACCTGGGAGTTCCGCAGCGGGGAGCTTTTTGAAGCTCCCCGCCTGTTCCACAGCCGGATCTCGTGGACGCTCGATGCGATCGAGAACGGCGTCGACGACTGGTTCCTCACGGCCACGCCGGATTGGGCCTACTGCACCTGGACCGACTACGAGGCTGACGTGCCCGGTCAGCGGATCTACCACGAGGGGCCGACGGTCGACGTCGCCGGCGGTCGCCTGTTCCTCAAGCGAGTCGACGTCGTCGACATGGAAGCGGAAACGGTCGCCGAAGGGCCGTTGCTGGTCGAGCTCGACTTCGACCAGGACGACGCCCTGCTCAGTGACTACGTCGCTGGACTCGCGAAGCTCTATGCCCGATCGATCGAGGCAGCTGCACAGAAGCGTGCGGACCTCGACCGCCTCTTCATCAAGGAGGTGGCGTCTTGACCGCCGGCAACATCATCCCCTGCGCTCGCGCGTTCACGGACGACGAGCTCAGCGCTGACCTCAGCAAAGCTCGCACCATCCTGGACGAGTACAAGCAGGCAAAGGTGCTCCCCGAGGGCGCACACGCGGACGAAACGTTCGAGCTGCTGGTCCGGTACTCCCCCGAGGATTACAGCCAGCTTTCCCCGAACCGTCGATCCGACGAAGCCCGCTACTCGAATCTCGAGAGCATCGTCGAGGACATCGAGTCCGGACAGATGGCGCGAACCATGCGTACGGACGCCCCGGCATGGGCAGTGAAGTCCTACTGGGCAAGCGGCTACTACTTCGAGGACGGCGAGGACGAGCACTACCACCACGAGAGCGAGTGGCTGCGGGTGCCAACCGAATACGGCCAGATCACAACCTGGGCATACCGGGTTGACACGATCACCGCAGATGGCGTGGCAACCGAAGGCGAAGTCATGCTCTATATCGGTGGAGCGCCCGCTGATGCGGAGATTCCCATCGGACGGATCAGCGGATTGCTTCGGCAGCTTCGCCGGCTGGGCGTCGAGGACGACGGATGACCCACCTCGCCGGGGCGCTCACCTCTTCCCGCTGCCTCGTTCCGGCGTGCACGGCCTACGCGACTGTGCACTCCGGCCATCCGCACGAGTCCGAGCTATTCGAGCACCAGAAGTGGCGCATCGCCGTGCAGAAGCACGACGCCGAGCAGCGCTGGACCGTGCAGACATCCCTCATCGACACCAACGTGCTGTCCGCTGCCGAAGCCATCGGCCTCGCCAACGACATGCACTACGCCGCAGCAGAAGCAGCGCGGCTGAACAAGCACATCCAGGAGGACCGATGACCGTCTCCATCTACATCCCATCGACGCTGTCGGCCGGCGCCCGCCAAGCGCTCACTGACATGCTCAGCAGCACGACCGAAGTCGCGACGCTCGTCGATACCGAGCAGGGCCCGTGGACAACCGCCGATGCAGAAGCCATCGCATTGGAGCTCGAGCAGGCTGGCTACGGCGTGCGAAGCCGTACGGGCACGTTCGCGTGGACGATCACGCCGTACAGCCCGCCTACCTTGGGCACGGACTTCCTCGACGACATCGCGCCGGCGCTCGCAATCGTCCAGCAGATCATGACGGACACGAATGCTGTCCGCACTCCCGAGAACCCCGGTGTCGCCGAGAACACGGCAGGCATCGGCACGTACGGACTCCTCATCGGCGTGCTCAACGTCCTGCAGCTCGCCGACCACGACCTGCGAGGCGAACTGAAAGCGCGCCCCGCAGCCGTCATGTTCCCCGTCGTTGCACAGTTGCTCGCTCGACACATTCGCCGAGAGGCGGGACAGCTGTGACCGGGGTGCCCGCATCAGAAGTCACCGCGCACGACTTCGTCATGGTGCGCGCTGCGCTCGTCCAGCGGCTCGGGAGCGCCAACAACGCACTGGTCTGGACCCGGATCCACTTCCGCTGTTCTGACGGCGCACAACGGCACGTCGATGACAACGGCATCGCCTGGTGGCGCGCCTCGAACGAGCAGATCGGCGAAGAGGTTGGGCTCACCCCAGACCAGGTCTACAAGGCAACCAGCGCGATGCGGAAGGCAGGCTTCATCGAGTCCACCGAGCACCGAATCGCCGGCAACTACGACCGCACGCAGTCCTGGCGCCCCGTGGTCGAGGGCGACGAACTCGACTCCGTCGATCGACGGAATGGAGTCCGTCAAACGACGATCATGAGTCCGCCAAACGACGATCAGGACGCCGTCGATCGACGGAATCTTCCTCTTAGTCAAGACACTCTCTCTACGTCGGACGTCGCAGGAGCGACGATCCGCGACGACGTCAGGGAGATCCTCGACTACCTCGATGCAGCGATCGAGCGGAACGAGGCGAAGAAGCCGTCCCGGACGAAGAAGAACCTCGACGCAGCTCGCCGCCTGCTCGACAACGACGGACGCACCGTCGACCAGGTCAAGAAGGCCATCGACTGGGCCACGACCGACTCCTTCTGGCGCTCCAACATCCTGTCGATGGCGAAGCTCCGGGAGAAGTACGACCAGCTGCGACTCAGCGCGCAACGAGCGGAGCAGCCGCAGCAGAACCGCCAGCCCGCCTACGCGGGCCGAGAGGAATACCGGGCACCCGAATGATTGACAACGACATCCCCTACGCGGAGCTCGCCGTCATCGGAGCAGTCATGCACACGGACGGCAAGGCGCTCGACCGCATTGCCCTCGCTGGCCGCGATTTCGAGGACGCCCGTCACGGCGCGTTCTTCGACCTGATGCGAGAGCGTCACGATCGCGGCGACCCGGTCGACCACATCACGATGAGCGTGCTGCCGAAGATGGATCCGCTCTTCATCGACCGCGCCTTCGAAGCGGGCTGGTCGCATGCAGTGGTCACAACTCACGCCGAGACTGTCGCAACCGCGGCACTCCGGCGCCGTCTCGCCGCGGTTGGCAGCCGCCTGCAGCAGCTTGGCGGCGCCACCGAAGCGACGGAAGCGGAGCTACGAGAGCTTGCTTACGGGTTCCTCGACGCGGCCATGGGGTCCGCCGTCTCCCAGGTCACGTACCTCGCGGACATCGTCGAGGAGACGGTGCAGTACATGACCGAGCAGCAGCAGTTCGTCCCAACTCCGTGGCCACGACTGAATGAGATGATCGGCGGGCTCCGGCCAGGCGCGCTGTACGTCTTCGGTGCCCGACCCGGCGTCGGCAAGACCGTGGTCGCGCAGAACCTCGCGCAGACACTTGCGCAGCACGGCGGTGTCGCGTTCAGTTCGCTCGAGATGGGCCGCTACGAGCTCCACCAACGGTTCATCGCCGCGAACAGCGACATCACTCTGTACCGGATGAAGAACGGCCGCGTCACCGACCGGGATGTCCAGACCATCCGGACGAACGTGAAGCGGGTGTCACCGCACGTCGCGATCGATGACCGCTCCTCGGTCGGACTGGCCGAGATCCGTCAGCACGCACGACAGGTGCAACACGATGGCGGACTCTCCGGGATCGTCGTCGACTACCTGCAGCTGATGGAGGGCACATCAGGCAGCCCGAGGCACGAAGTGGTCGCGGCGTTCTCCCGAGGCCTGAAGGTGCTCGCGCGAGACCTGCACGTCCCCGTCATCGCCCTGTCGCAGCTGAACCGCAACAGCGAAGCCTCGCTGTCCGGTGAGCCGAAACTCTCCGACTTGCGTGAGTCCGGCGCGATCGAGCAGGACGCCGACCTGGTGGTTCTCCTTCACAGAGAGCGAGACGTGCAGACGAAGCAGCTCGACAACTTTCACATCACCTTCGACGTCGCGAAGAACCGGCATGGCGAAACCGGCCACGTCACCCTCGATTGGGATGGCACCCACTCTCGCGTTACGGACCCGACCGCACGCCCGATGCAAGGAGCAGCAGCATGACCAACACCCAGCAGGCTCAGGAAGAAGCCACCGTCGACCCCACGGTTCTCATGTCGCTCGCAGCAGCGCGAGCGCGGCACCGCCTCGGCGAAGCTCCCGGCCTCGTCGCCTACGTCCGGACGCTCATCACCCCGGCAGGGGCTCAGCGCTCGGACGGTCTCCCCCGGCCCGCTTCGAAGGAAGCACCGGCGCCCCTGCGGGTGGACGCCGTCGACGAGTCCGATGCCGCGTACGCGCAGCTGCTCAATTGGGTCGCGTACTGGTCCGAGACCCTGCACATCGCTCCCCCAGTGACAGCGACGTACGCCTGGTCGAACAGCAGGGAGGTGCAGGGCTTCCGCGCCGGCGTCACTCCGGAGGGTGCTGCCGTCCTGGTGCGGAACTCAACCGGGTGGCTCCTGCTGCACCAGGACAAGATCGAGCGGCACCAGCAGGCTGGCGCGTACTTCGACGACGTTGCCACGATCGTGTGGGATCTCCGGAAGAAGTTCCCACGTGATGGGCATGGCCCCCGACCTGTGTTCCCCCGAGCGTGCCCCGTCTGCGGCGACCAGTCGATGGGTGTCGAGTGGCGCTCGGAGCGGCTGAAGGACTTCACGCTCGTGTGCTCCTACTGCGGGTTCGAGGGCGACACTGCCACGCTACTGAGGGAGCGAGACCTCGCCGAGCTCCTGCGCGACATGCGTTCCGAGGAAGTCGCGGAACCGACCACGTGGTGGACGAAGAAGCATGCGGTCAGAGAAATGCGGATCACGCCGCAGACCCTCAACCGGTACATCCAGCAAGACGGGCTGAAGACCCACACGGCGGACGGAGCGGTGTACGTCAACGCGGACCAGCTGCGGGAGATCTGGCGGACTAAGCGGTTGCGGGATCGGAACCCTCGAGCGCAGCGCGCCGCGTCGTGAACGAGGTCGGGCTCGGTCGCGTGATGATCGAGCCCGATCCACCACCTCGTTCAGCGGCCGGGTGTGACCGTTGTCCCGCTGGCCTGCTGCGGCTTGGACTTCCTCTTCGGAATTAGATCGCGGTCAAACTGCGGGAAGAGAGCGGCACCGGACTTGGCGACGAAGCTTCCGGCAAGGATCAGCGCTGCCAGATTGAGGATGAGCAGGCCAACAGTGATGACCCAGAGGAACGGTTCCCCGTACTCGGGAAAACCAGTGACGTAACCGACGCTCCATCCGCTGCCCACCGTGCCTAGTGCGACGAATACGAAATACACAAGCGATTGGGTGAACGCTCTCCGCTTGCGGTCTGAGTCGACTTTCGACCGGATCTCGTTGATCAGGGCAATCTGCAAGTCCACCCGCGCCTCCCGTACGGATGTTGTAGCCGGCGGATCGAGGCTGAGTCTCCGCTTGACAGCCACACGTCCCGCCCGAGTCGGCCATCGACCGGCTTGAGGATCGTCGAGATCCATCGCTGTAACTCGCTCGAGCTGGCGAAGCGCAGAGCGGTCTCCAATCTGCTGGACGTACGACAGCAGGACTGGGACCAGCAGGCCCACCAGCGATACGACAATCGGCCATGTGAAGTTCCCCACGACAGCAGCTATCGGCAGTCGGCGTCCCATCGTCAGGACATCCGGCGACACTCCCGAGTCAAATGAAGCGCAAGGTGTTCATCCCTGCGCTATGATTTCCGTAACACCGCATGCCCGCCCGAGTTGGCGGGCATTGCGCGTCAGGGAGTAGCTCGAAGCAGCGACGAGGTTCGGCACCTCACCCTCGAACCGTTCGCACCAACCACCGAGCGCGCGGGAAGGTGTTGGTGGCCTAGGCCCGCTCGCTACTTGCTCGGCGCGGGTGCGAGCCCCGGCTCACCTGTCGGCTCTCCACCTTCGTCCAGTACCCGTGTGATAGAGGTGATGACGTCGGCACCAACTTTGACGACATCCCCGACGGTCTCTACTGCGCTGCCGGCATTGCTAACAAGCTCCACCGCCAGCAGCACGCCAGCGAGCAGCTTCAGCGCGCGGTTTTTCGGCTTCCCGACAACAGCCTTCTGTAGCAAGTCGGCGAGTCCGCTCTGCTCGCGCCGCAGATCGGCGATTGCAGAGAGAATAGCGGCCTGGTCGTCGGCCCGCACTGCTTCGACTGCGTCCTGAACTGCCGCTTTTGTTCGGTCGAGCATGTCCCGGGTCCACTGCGGGGCAGACAAAATCTCGATCAACCCGCCCCGTACCGAGAAGGTGCCCTCCATCACCGCCGAGGGCCGGTTGCACTTGGGGCAACTCTCGGAGTTACCGGACAGTACGAGTTGTCCGATCGATCCTTCATCCCCGATGTCGAGGATCCTCGAGGGGAATGCACCGTGCACGGGGCACTTCGACAGGACTGGCACTGGCCGAGCATACCCACGATTCGTCGGCAATCGGTTGGTACCGCCTCGGGATGAGGTAAACGTCGGAGCCACTTCGGGTTGGCTCCGACGACATGGTGGTGGTGACCCACCCGCGGAGGCTACCCGCGTCAACAAAGCCACTACGGGTCCGGTGAGTGCCCGACGTCAACTGCCGCGGTAAAGGCACGAGGGCGAGCTTGGCGGCTCAGCGACCCATGAGAACCGGAAATGAACCGCCCCCAACACTTCCTCGTCACCCGCAGATCAATGATCGCCATCGCGCTGCGTCGAGTCACGAGGACCCTTCAAGACCGTGACCCTGAGTAACCCGCTGTGGCGCGCGGAACTCAGCCGTGAGCGGTCGACCACTTGGCGTACATGGCACACATGGAGGCGACATGGCTGGGCCCGGCTACTTCGACGTCCTCCCCGAACGGACGCGTCTTCGCGGCGAGTACGGCGACTACCGTCCGTGCGACGAGAGCGGGCCGTACGCGACCCGCTGCACGCTTCTGCCCATGCACGACTACGCGCACTACGACGGCAGCGACGACTCTTCGTGGACTGACCGCTGGCGTGATGAAGGCCCGGACGACGAGGATGAGGACGATGCCTGAGCCCATCAAGGAGACGGTCTACTGCGTCGCTCGCGGCAAGCAGGCCATCAGCTCGTACTACGAGGTCCGGCAGAACGCAGCCCTCGACCTCATCCGCATCGAGCAGTCGATGCGTGACGCGATGCTCGAACCGGATGTTTACCTCGCCACCGTCCAGAAGACGACAACGTACGGCGACCCGGAACCGGTGAAGCCGTGACCGCGGGTGACCTCAGCCTCGGCGAGTACCGGGCCGCGAAGCTCAACCTCCTTGCCGGCATCGAGACGCAGCTAACCCTCATCGCGCAAAACACAGCTCACGCGGACGTGCACCTCAGCGAAGAGCAGGTCGCCAACGCCTGGGAAGCACGCGGCCTCCGCATGTACGGCGACGAAGTCGTGGAAACCATCCGCGACCTCGGCATCACCGTCGACTGACGGACAGCTACGGCTCACCACCGAAGCAGCAGAACCCGCGATCAGGGAGAACGGCATGAAGACCCGCGGCAACGACGAACTCGCCGTCAAGGCGATGGACCGAGCGAACAACGCCCGCAGCATGGTCCTCGCCCGAGACCCCAGGTTCACTGACCTGTCCGCCCTCGTCGCGCAAGTCCTCGGCGCCCTCGCCCAGACGAACGCCACCCAGCAGGTACAGGCCGACGCTCTCTCCGCAGTGTCCACCAACCTGGGCACCGTAACCACCGCTCTCGCCGCGAACACGTCCGCTGACGCCATCACCAAGGCGCAGCTGAACGCCGCGAAGACCGACATCGCTGCTGCGCAGTCCCAGATCGTGGACGCGCAGCAGCAGATCAGCACGTTGACGGCCGACGTCACCCAGCTTGGGCAGACACTCACCACCGCAACGTCGCAGCTCGCAGCGGAAGATGTTGAGCTCGCGGCACGCATCGCCGCCGCTGAGCAGGCCCTCGCCAACGAAGCGACCATCCGCGCAGCAGCTGACGCCGCGGAGGCGAAAGCACGCGCGGACGCGGACGCTGCAGAGGCACGTGCCCGAGCCGACGCCGACACCGCGAACGCAGCCCTCGCCGCCGCAGCAGACAAGGCAGAAGCCGACGCACGGAAGGCAGCCGACACCGCGGAACAGGCAGCACGCGCAGCCGCTGACACGGCCCTCGCAGCACGAGTCGCAGCTCTCGAGAACCACATGACGGCCGTCACGTCCGGACGGAAGTCGCAGACCGTCGTGTCGCTCGGAGCCGGCGCCACAGTCGACGTGCCCGTCGTATTCGACGCTGCAGCCACGGATGGGACGTACACCCCCCTGGCAGTCCTCAGCAGTGACGCGTTCATACCTGCCGGGTTCAAGAACCAGACCAAGGACGGCGTCACCGTCACCCTCCGAGCGAAAGCCGCAGTCACCCTGTCGCTGACCGTCCTCGTCACCGTCGTCGCGCTGAAACTGTGATGGGGTACGGATCTACTCAGATCCAGCCGCCGAGACCGTAGGAGCCTCCGAATCGGGGTACATGATGCTCGAAGACGACATCAGCAGCCACCGAGTGCGCAGCAACCGATGGCCCGAACCGTCGACACCGCAGCCATCACAAGCGCTGACAGAGGCCGTCAACGAGGTGTACGAAGCGTTGGAGGACCGAGGGTGAAAGACAATGGCCTCACAGTCCCAGCCTGGTCAGGGCGCCGCGCACAAGCCGCCCTCGAGCAGGTACGCACCGACCACCGACCGGGTGGACCCAAGGCCACGGACCGGCAGCGAGGCACGCCCTGCTGCATTTGCGGCATGGACATCCCGTACGACTCACGCGGCAAGGGCGACAGCCTCACCGTCCAGCATGTGAAGAGCAGGCGCGACTTCCCCCAACTGACGTGGGAGCCGAAGAACTGGCTGCCCTGCCACGCCTCATGCAACTACGCAGCCGGCGCCGACGGTGTCGGCATGACCGGACTCGGACTCACCAGCATCTGACGGAGGCACCCATGAGCACGCTCACCGACGCTCTGGACCACGCGCACCACGGACGACGAGTCATCTGGCTCGGCATCCACCTCACCCACGCTGGCGTCAGCGCAGGGGACGCCGCACAGCAAGCGCTCCAGCGGTACCGAGACGACGTCGAGAAGGTGGTCCGCGTCAACGGGCGACAGTCGATCACGTTCCGATCCGGTGGAACCATCCACTTCATGTCCGTGTCCGCACCCAACAGCCTCCGAGGCCACCGTGCAGACGTCGTGTACCTGCCCCACTGGCACTACACGCAAGACGCGGACTTCATGCGAGACGTCGTACACCGCGTACTCGCCACCACAGAGGACCCACGAGTCGGGGTAGTCGCATGACACCCCGGGGGTACCAAAAAATCCATGTCTGAAAACCGCTAGGACGACGCCGCCGGTGGTTTCCTCTCCCCCCGAAGTTGCGGGAGGGGGTCGCGCTGATGAGGAGGAGGGCCGCTGATGGCGACTGTGAACCTTGTCGAGGCTACTGAGGAGGCGTTCGCGGCTGCGACGCATCTCACTGCTGCGGATGCGGGTGCGAAGGCTGCTCTGCTGGCTCTTGCTCGGAAGATCGACGCGTGGGACGTGATCGTCGACTGGGCGTTCGAGGACGCTTCGGAGGATGAGTCGCGTCCGAAGGTGCCGGCGAACGACAACGTGTCGATCAGCGCGTACCTGAAGGGCTGCGATCAGCTCGGGTTGACGCCGGCTGGTCGCGCGGCGTTGAGCAAGGGTGCTGCTGCGGCTGCTCCGAAGGCGTCTTCGAAGATGGCGACGCTGACTGCGCTGCAGGGCGGGAAGTCGGCGTAGAGCTCGGAGGTGGTCTGTGCGGTACGGACCGGACTTCAAGCGGCCTGACGACTCGGTCGAGTCGGAGTGGGTGTACGAGGGTGTCGAGAAGCTGGATCCGCGGATGCGGTTCGGTGAGCCGGTGCCGCGGATCTTCACTCCGCCGCTGCGGGAGCTGACGCCGGAGACGTCGTGGGGCTTCTCGGTGATCGAGTTCGCTCGCAATGTGCTCGAGATCGAGCTGATGCCGTTCCAGCGCTGGTTGGTCATTCACCTGCTGGAGCTCCGGTCGGATGGGTCGCTGCGGTTCCAGACGGCGTTCGTACTCATCGCCCGCCAGTCGGGGAAGTCGACCCTGTCGCAGGTGTTGGCGCTCTGGTTCATGCTCGTGCAGAAGTGGCCGCTGGTTCTTGGCACGGCTCAGGACCTGGCGACTGCGGAGAAGGTGTGGGACGGCGCGGTCGCGCTGATGGAGGACGACGGCGATCTGTCGGACCTCATCGACAAGGTCGTCCGGGTGAACGGGTCGAAGTCGCTGCGGTTGCGTGGCCGGCTCGAGTACCTGGTGAAGGCTGCTTCGCGTTCCGCGGGTCGTGGCTTGTCGGGGAACCTGATCCTCCTCGACGAGCTCCGGGAGCAGCGCAACTGGGAGGCCTGGGGCGCGCTCACGAAGACGACGCAGGCGCAGAAGGACCTCCTGGTCTTGGGCCTGTCGAACGCGGGCGACATCTCGTCGGTGGTGCTGCGGCACTTCCGATTGAAGGCGCACGCGGCGCTGGGTGACCCGGACGGTATCGGCCTCGATGACTACATGCCCGACTCGGCGCCGACGGTGCTCGACACGGATGGCGAGGACGAGTTCGACGACCCTGACGAGCTAACGCCGGACAGTGCGTCGGTGTTCCTCGCTGAGTGGTCGGCGACTCCGAACCTTCCGGTCACGGACCGCGTCGGTTGGGCGCAGGCGAACCCTGCGCTGGGTCACCGCATCCGGATCCGGAAGCTGATCGAGGACTCGCAGAACGACCCCGAGTGGGTGTTCCGCACTGAGGTCCTCTGCCAGTGGCCGGACACGGCACTCGCTGGTCCGTTCCCCGCAGGGTCTTGGGAGCTCGGCCGCAACGTACCGGGTGAGCGTCCGGACGGGTCGAAGTACGTCCTCGACGACGACAAGATCGTCGGCCCGTTCGATGTGTGCATCGACCAGTCCTCCGACCGGTCGATCTACTCGATCACGGCGGTCGGGAAGCGTCGAGACGGCAAGGACCAGGCGGAACTGATCGCGTACCGGTCGGGGAACGACTGGATCAAGGACTTCCTGACGTCAGATGAGCGGTGCGCTGGCCGCGTGCGGCGCATCACGGGGCAGACGCGTGGAGCTCCGGTGTCGTCGTTCATGGCGGCACTGCTCGAGGCGTACGAAGCCCCCACGGATCCGTTCCGCATCGAGACGGTGCCGTGGTTGGGCGCTGATCTCCTGATCGCGCACCAGCTGCTGTACGACGCAGTGTCTGAAGGCTCGGTGCGGCACAACATGCAGCCGCAACTCGACGTCGCGGCCGGCACTGCCGCGACGAAGCAGCTGACCGGCGGGTTCGTCATCGATCGGGACTCGTCCCCTGCTGATGCGGCGCCGCTCGTCGCGATGTGTGGTGCGTTGTGGCTCGCCAGGAAGCGGTCCGCTGAGCCTGCTCCTGCTCCACCTCCTCCGAAAGCGGTCCGTACCGCTGATTCCGTGCCCGGCTCCGCAACGCTCACCAGCCACATCCGCAGCGTCGGGTTCTGACGAAGGGAAACCACATGCCCGAGATGGGACCTGTGCCGAAGGGCGAGAAGGGGTACCAGAACGAGGCCAGCGGTTTCAACGCGGGCTGGTGGAACGCGCTCGACGTGAACGAGGAGACGCCGGAGCTGCAGTGGCCGGCGAACATCGGCACGTACGACAAGATGCGCCGGCAGGACGCGCAGGTCATCCAGGTGCTGCGTGCTGTGCAGCTGCCGATCCGGCGGACGCAGTGGCGTATCGACCCGAACGGTGCCGACGAGAAGGTCGTCGAGCACGTCGCGAACGACCTGGGTCTGCCGGTGCAGGGTCAACCGAAGCGGACGATCACGCGGATGCGGAACCGGTTCGACTGGAACCAGCACCTCCGCCTCGCGCTGACGTCGCAGGTGTTCGGCCACTCGTTCTTCGAGCAGGTGTACGACGTCCGCGACGGGCAGGCTCACCTGGCGAAGTTGGGGTGGCGTCCCCCGCGGACCATCACGAAGGTCGACGTCGCGGCCGACGGCGGTCTGATCGCGATCCACCAGGGCGGCGTCTCTGGCGGAAGCGCGGACATCAAGATCCCCACAGACCGGCTCGTCGCGTACGTGAACGACCGTGAGGGCGGCAACTGGCTTGGTCAGTCGCTGCTGCGGCCGGCGTACAAGTTCTGGCTGCTGAAGGATCTCCTCCTCCGGGTGCAGGCGCAGTCGATCGACCGGAACGGCATGGGGTTCCCCGTGTACGAGTCCGCAGCGGTCGACGACAAGCTGCAGGGTGAGGAGCGCACGGAACGGGAGCAGGCGCAGATCGACGCCGGACAGGCCATCGCCTCGGGGATGCGTGCCGGTGAGAACTCTGGTGCGTCTCTGCCGAACGGCGCGCACCTGAAGCTCCTCGGGGTGGAAGGCACCCTGCCGGACGCGACGGTGCCGATCAAGTACTACGACGAGCAGATCGGGAAAGCGGTCCTCGCGAACTTCCTCAGCCTCGGCGGGGACCAGTCGACCGGGTCGTACGCGCTCGGTGACACCTTCCAGGACTTCTTCACCCTGTCGCTGCAGACGGTGGCGTTGGACATCGCGAACACGACGACGCAGCACGTCATCGAAGACATCGTCGACCTGAACTACGGCACCGACGTGCAGGCACCCCGCCTCGTGTTCGACGAAATCGGGTCGAAGCATCCGGTGACGGCGCAGGCGATCTACCAGCTGGTGCAGGTCGGGGCGCTCGTCATGGACGACGGTCTCGAGGAGTACATCCGCACGACCTACAACATGCCGCCGATCGATCCGGACACTCGTCGGCAGGTTCCGACGACCACGAACGCACCTGCTGAGGGGGCTGCATGAACGCCAACGAGCGTCAGACGAACCGGTACTGGGGCACTGCCCCGATGCCGAAGGCGAAGACCGAGTTCTTCAACGCGGTCACAACGCCGTTGCCGGCAGGCGACGGGTCGGTCGCAACGATCCGCATGTATGGCCCGATCGACTCCTGGGGCGGCTTCTGGGGCATCTCTACGAAGGATATGGGGCAGGTACTCGACGCGCTTCCGGATTCGGTGACGCGGATCATCCTCCGCATCAACTCCCCCGGCGGTGAGGTGTTCGAGGGTGTCTCCATCCTGAACATGCTCCGTGCGCACAAGGCGTCGGTTACTGCGGTCGTCGATGGTCTCGCCGCATCGGCCGCGTCGGTGATCGCTGCAGGTGCTGACGACACGGTGATGTCGCCCGGCACGCAGATGATGATCCACTCCCCGTGGATCATCGCGATGGGCAACGCGGTGGATCTGCGGAAGCAGGCAGACGTACTCGACACGATCGAGTCGTCGCTGGTCGAGATCTACACCGCGAAGGCCGGCGAGCAGGACTGGACGTCGCTGCTGGCCGATGACACGTGGCTGAACGCCACCGAAGCCGTTGATCTGGGACTCGCTGATCGCATCGCGGTCGTCCCTGACGCCGGCGAAACAGAGACGGTCGGGGACGACGAGGAACTGATCGTCATCCCTGATGCAGACGCGGAGGACGCTGCTGCGTCGCTCATCGTCCGTGTGAACGCGCGGGCGACCGCGCGCCAGAAGCTCCCGAGCTCGTCCGAGCCGGGTCACCCCAACCGAAAGGAGGACGCCGTGAACAACGACGCCCTGAAGGCTGGAATGCGTGAGCGGCTCGGCGTGACCGACGCCTCCGCGTCGGTGGAGCAGCTCCTTGCTGCCCTCGACGAGGCGCTCACCGAGTCGGCCGAGCCCACCCCCGCACCGATCCCGGAAGGCACCACCCTCGTGGAGAACAGCATCCTCGAAGAGCTCCGCGCCGACGCTGTCGCCGGCCGTGAGGCCCGTGACGAGCAGATCGCGGCTCGTCGTGAGCAGAAGGTCCAGAACGCCCTCGAGCAGGGCAAGATCGCCCCGGCTCGTGCCGACCACTGGCGTGACGCGCTGAAGGCCGACGAGGAGGGTGCTTCGGCGCTTCTCGACAGCCTCGCTGCTGGTCTCGTCGTCCCCACCGCCGCACTTGGCGTCACGGGCGGCGTCGACGAGTCGTCCGACGAGGACGTCGTCTTCTCGAAGATCTACCCCTCGAAGGAGTCCTGATCATGGCCCAGTACCTCCCGATCCACCGTCCGGGTGACACAGTCACCTTCGACGTGACGACCGCCGTGACCGGTGGCACCCCCGTCGAGGTCGGCACCGCTGACCGTTCCGTCGCACCTGCCGCAGCTGCTTCCGCGAAGTACGTCGGTGTCGCCGGCCACGACGCAGCCGTCGGCGACAAGGTCACCGTCGAGGTGGCGAAGGTCATCCACGAGCTCAAGGCAGTCGGCGCGGTCACTCGCGGCGCCCGCCTCGAGATCGCTGCTGGGGGCGTCCGCACCCTGGCATCTGGCACCGCCGTCGGCGTCGCCCTCACGTCCGCTGCTGACGGTGCTCCCGTCCAGGTGCTCCAGGTCTAGGAAGGACCCCTCAGATGAAGACTTACCCCTTCACCCCGAGCCAGCTGGCCGCGGCATCCGCCACGGACCTCCTGGCGTTCATCAAGTCCCCGACCCTCGTCGCTCGTCGTCTCGGTGAGATCCTGACTGCTCAGCAGTTCCTGGGTCTGTTCCTCCTCTCGGGGCGGTACACGATCCAGGGTGGCGCTCTCGCCGTTCCGACGAACGAGAAGTTCCGCACGCAGCGCTCCGCCGAGACCGTCGCGCCCGGCGCCGAGTACAAGCTCACGCCGCTCTCCAACGAGCAGTACGAGGTCTACACGTCACAGAAGCAGGGCATCGCGACGGAGGTCACGGACGAGGAAGTCGGCCGCAGCCTCCGCCAGCCCATCGACGACGCGCTGACGTTCCTGCAGACCGAACTCGTGTTCGACAGCAACGACCTCGCGCTCGGCGTGATCCAGTCGTCGATCACGAACACCGTCGCCGCTGGGTCAACCTGGACCACGGGCAAGCAGATCCTGAAGGACGCCCTGCGCGTCCAGGCCGCTGCTCGTCGCCAAAAGCGCGGCTTCGCGGTCGACACCGTCGTCCTGAACGGCGAGCAGTACGCGGAGGTCATCCCCGAGCTGCTCGACGTGCTCCCGGACAACGACGACACCGCCCGCAGCGGTGACTTCCCGACGATCGCCGGCCTCACCTGGGTGTCGTCCGACGACGACGGGTTCACCAACCCGCTGTTCCTCGACCGCCGCCGCCTCGGTGGCATCGCCCGTGAGCAGATCCCGTCGCCGGAGTACCGCCAGGTCGGCGGCGACACCGGTGTCGAGATCGCGACCATCCGTGAGCCGAAGTCGGACAAGACCCGACTGCAGGCCCGCAACGTTCACGTGCCCGTCGTGACGAACCCGGACGCCGGGTTCTTCCTCACCGGAACGGGGGCCTGAGCATGACGGAGTACATCGCATCGGTCCCCGCCGTGAAGGTCGCCATCGGTGCCGTCGACGGCAACAAGGTCGCGCACATCGTCCGGCTCGGTTCGCCCGTACCGGAGGGTGTCGGCCAGGAGCAGCTGGACTCGCTCGTCCGCCGCGGTCTGATCAAGGTCGTCGAACCGGTCGTCGAGGTCAAGCAGAAGCCGGCTCGTTCCACGAGCACGGTTCAGTAGTGGGAGGGGCCGCGCATGGCTGACGAGAACCCCTGGGCACAGCCCAGTGACATCGCCGCCGTGTGGCGGCCCCTCACCACCGCAGAGCAGACACGCGCTGAAGGTCTCATCGAGACTGTGGCGCGCGCGATCCGCCGCGAGTGGCCCGACGCGGAGGCTCGCCTCACCGCGGGAACGCTCAGCGCGGACGACATCAAAGACGTGATCGTGTGGACGGTTCTCCCGATCCTGGCCCCGGGTGTCGCGATCCCCCTGAACGCGAAGTCGTACCAGGAGACGTCAGGATCCGAGTCGCGGTCGATCACCTTCACCGACGGCTCGGGAACACAATTCCTCGAGTTCCTTCCGTGGATGGTCCGCGTGTTCGAGGGTGGCGCGAACGGCGCGAAGCCGGTCACGGCGCTCCCCCGGTTCAGTTCCCCACGGTCGCAGGTGAACCGGGCGTTCCCGTACCTGTCGGGTTGGGAGCGCTGATGCACGCCGAGACCGTGACGATCATCCGGACCACTGAGGGTGAACCCGACGAAGACGGCGTCCCCACTAAGACCACGCTCGAGCAGGACATCGAACGCTGCACGGTCGATCCGACCGGCACGAAAGAGTCCGTCGGGCAGAACGACATCGTCACCGGCCGGTGGCTGGTGTCGACAACGGATCCGCAGGACTGGGTGCAAGCCGCCGACATCGTCGTCTGGCGCGGATCCACCTACGAGGTTGACGGAAAACCCCAGACCTACTTCGGAGTGCTCCCGCACACGGAGTTCGTGATCACCGAGACGAAGGGCTGACGGATGTCGGACAAGATCAGCGTGAACGGCAACGAGTACCGGCTCGAGGACGCGGTGCGTCTGGGGTTGGTGGAGCCGAAGCACACTCCGGTGGTGGACACGGTTCCGTCGGAGGTGTGGACGGTCGCGGAGATCGACGCGTGGGCTGACAGGCGCGGCATCGACCTGTCGGGGGCGAAGACGAAGCCGGAGAAGCTGGCGGTCATCGCGGACTTCGAGTACGCGGCACCGCCGGCCAGCTGATGCCGAAGGTCGTCATCGGCCGGGGGATCATCGATCAGGCGGTCCGGAACCCTGCGGTGCGGAAGGCGATGCGGGACAAGGCGGACCGGATCCTGCCGCGTGCTCAACGGCTGGCGTACTCGGCTGGTGCGAAGCAGTTCGGTGACTCGCTCCGTGTCGAGGAGGGCACCCGTCCTGGCACGAAGGCGAACGGCGGGTACAAGCGTCCGTTCGCTCGTGTGATCGCGACTTCTGCCGATGCGACGCAGGTGGAGCACGGCGACGTTGGGGTGTCGAAGCAGGCGATCCTGCGGAGAGCGATGGGCGCATGAACGTGTACGGCGTGTGGCCCAACGTGGAGCGTGTGCTCCTCGCGTACTTGAAGCAGGAGACGGGCGCTGCGACGTACACGGAGACCCCGTCGAACCTCGAGACCGTCGCGCCGTGCATCGTCGTGGAGCGAATCCCTGGCGGGTTCGGCCGCGACTACGAGAAGACGTTCCACGTCGATCTGACGGTGTTCGCGAAGACCCGCGGCGCCGTGTGGGATCTCGTGCAGAAAGTCGAAGTCGCGATGGTCCGCTGCAACCTGTTCGACCAGGTCCGCGAGTCCGACTCGTTCGGGAACGTCGCGTACTCGAATGCGGCGCTGCGTCGTGCTGTCGGCACGTACGAGCTCGACGCGCGCCCCCAATAGGCCGCTCACCAACACTCATCATCCATTCAGCCGTCCGCACGTCGGGCGGCTTTGTCGTTCAAGGAGAACGCATGCCTGACGTGATTGGCCAGCTGGCCAACGACAACCGCAACGTCCACAAGTGGGGCACCACGATCCTCGCGATCGCTGACTACTCCACTGCCATCCCCGAAGCGTTCTTCGCCACTGACGGGAAGCCGATCGCGCTGCCCACCGGCTACAAGAACATGGGCTACATCACCACCGACGGCATCTCGCACTCGTACGACGTGTCGTCGGACGAGACGAACATGCTGCAGACCACGCAGTCGGTCCGGTCGGACGTCACGTCGGAGACGCACACCTTCCAGGTGGCGTTCGGTGAGACGAACGGCTGGACGAAGGCGCTGGCGTACAAGCAGCCCGTGTCGGAGTGGCCGGCGGACAAGAACGCGGCGTGGATCTACGACGAGACGTCGGGTGAGTACCCGTACTACCGGGCGATCACCCTGTCGCAGGACGGTGTCGGCGACTCCGCCGTGTACCGCGTCGAGGCCGCGTACCGGATCAAGGTCACCGACATCGACGACCGGGCCCTGAACCGGTCCGACGTTGAAGAGGTGAACCGCACGTTCACGATCTACGAGGACCCGATCGTCGGGAAGTCGTACACGGAGGCGCAGACCGCTGCTGGCGGCGTCGTCGTCTCCGGCGGCTGACCCCTCCCTCCCCCAAGACCAGGTGGCGGCGTCGTTTGGTGAGCTGCGCCGCCGCCACCTGTTACCCCTGCTCACGAGCTCACCAAGCTCACTAGGAGACCAGCATGACCAGCAAGGCTGACAAGAACCGTCGCACGTCGTACACCCTCGCCGCCGCTCGGCGGAAGGTCGAGGAGTCCGTCGGCGGTGACACCATCGAGATCTTCGTGGAAGAGGGTGGCGAGGCGTTCTACCTGCCCCACCCGTACTTCTACGACAACGACACCAAGAAGGCGCTGAAGAACGCCGACGACGAGGACGACTCCGCTCAGGGCCGCATCCTCCTCGGCGACGAGCAGTACGACCGGTTCATCGCCGCCGGCGGCACCGATGAGGGCATCAACCTCGTCATGATCGCCGTCGGTCAGGACCTGAAGGACTCGCAGGGAAACTGACGGGGGTAGACCTCGACGAGTTCGACCTCGAGATCGCGGACCTGCCGGCGACGCACCCCGTCGCTGTGCAGGTCCGCACCGAGGCGATGCTGCAGCTCTTCGGTGACCATCAGGGTCCTGGGGATGCTGCGCTGCAGTCGACGTACTCGCCGCGGGACCCGTTGGCGGAGTACTTGCAGGGGCGCATCAGTACCCGGCAGTTGAGGGTCCTCGTTGAAGGTCTACCCACCGATTCAGCGTTCCACCGTGCCCATCGGGACACGGACTGGCAGGACTCGGACTGGATCGCGCGGGACACGAACTCGATCATGCGGGTCCTGCTGTACACGGTGCAGTCGGCGCTGTCGAAGTCCGCCATCCCGAAGCCGGACCTGTTGCCCGCCCCTGTCGTGGAACCCACGGAGCAGGACGAAGCGGACGCCGAGTACTTGACGCGGCAGCGGGCCGAGATGGCCGTCGTTGAGGCGGGCTGGTTCGTCAACAACTAGACATTGGAGTGCCTCGTGGCCGGTTCAGCTGTATGGCTCGACGTCCTCCCCTCAATGTCGAAGTTCGCGGCGACTATGTCGAAGCAGGCAGGTACCGCGGCGAAAGTTGCGGGCCTGTCTGCTGGCCGTCAGTTCTCGGCTGGTGTCGCGGCTGGCGGTTCCACGTCGGCTGCGAAGACGCTGGTGCAGGAGCTCGAGGTCGCGTCGAAGCGTGCCGCGAAGGTCGTGCAGGCGGAGAAGGTCGCGATCGCGAAGGCGCGTTCGGAGGAGAAGGCTGCTGCTGTCGGTGTGCAGGCGGCTGAGGCTCGTCTCGCTGCGGCACGGACAACGAAGAACTCTGCCGCAGCACAGGCACTCGTCCGCTCGGAGCAGTCGGTCATCGCTGCGCAGTCGAAGCAGCAGGCATCGACTGTTGCAGTTGAGGGTGCTGAGGCGCGCCTCGCTGCAGCACGCGCCGGGTCCGGGAAGGCTGCTGCCGCTCAAGCAGTGAAGGCCGAACAGGCGTTGAAGCTCGCGCAGGGGCAGCAGAAAGTCGCTGCGCAGGGGCTGCAGGCCGCGGAAGCCGGCCTCGCGCAGGCTCGGAAGCTCGGATCGGTGAACTCCGCTGCGGTTCTGCAGGCCGAACAGCAGCTCGCGATCGCCCGAGGTCGTCACGAGACGACGGGACTGAAGGTAGTCGCTGTCGAGGACCAGCTGAAGGCTGCGTTCACCGAGCAGAAAACCATCACCACTCAGCTCGGCGACGCTCAGGCGCAGTCTGCGAAGCAGACCGCACTGATGAACAGCCGGTTCGGCCGTCTCGCTGCGGCTGGCGCGCCTCTGTCCTCTGGTTTGGGGAAGGTCGCTGTTGGCGCAAAGAACGTCGCGGCTAGTGCTCTGTCGACGTTGAAGCCGCTGGCGGGGATGGCTGCCGGGTTCGGCGCGATCATCGGCGCTGGGCAGGTCATCAAGCTCGGCAACGAGTACACGGCGACGATGAACGAGCTCGGCGCTGTGACGAACACGTCCGGCGCTGAGCTCGCGAAGTTCGGCATCAAGGCTCGTGAGCTTGGTTCCGACCTGACGCTCCCCGCAACGTCCGGCAAGGACGCCGCCGCGGTGATGCTCGAGCTCGCGAAGGGTGGTCTGACTGCCAGCGAGGCGATGGACGCCGCGAAGGGCACCATCACCCTCGCCGCCGCCGCGCAGGTCGACGGGGCGCGTGCTGCTGAGATCCAGGCGAACGCGCTGAACCAGTTCGGCCTGAAGGCGAAGGACGCGGCGATGGTCGCGGATGTCCTCGCGAACACCGCGAACGCTGCAGCGGGTGGTGTCGACGACATCGCCCTGTCGATGAAGTACGTCGGTCCCGTCGCCCGGACAATGGGCATCAACCTCGCGGACACCGCTGCGGCTGTCGGCATCCTCGCGAACAACGGCCTGAAGGGCGACACGGCGGGTACTGCCCTCCGTGGGATGCTCGCATCCCTCGCGCGGCCGTCGAAGCAGGCGCAGAAGGCCGTCGATGCGCTGAACCTGTCGGTGTTCGACCAGCAGGGCAAGTTCGTTGGTCTCCGCGCTGTCATCGAGTCGCTTTCGGAGGCGCGTCGGACGATGACGCAGGAGGACTTCGCGTCGCAGGCGGTCCTCGCGTTCGGCCGTGAGCCGCTCGCCGCTGTGACGTCCCTCGCGGCTTCGGGTGCGCCGGCCTTCGACAAGATGGGCAAGTCCGTCAGCCGCACCGGTGGCGCCGCTGCTGTTGCGCAGTCGAAGATGAAGGGTCTCGGCGGTGCGATGGACAAGCTGCAGTCGCAGCTTGAAGACGTCGCCCTCGGCATCTACCAGACCGTCACCCCTGCCCTCGAGGGCATCGCGAACGGTGCCGCGAAGGGCCTCGACGGTGCCGGCAGCAAGGTCACGAACTTCCTCGACCTGATGGGCGGCCTCGGCAAGCTCGCCGTCACCGGGAAGGTGTCGCTGGGTCTGACCGCGACCACGAACTTCGTTCCGGACTCACCTCAGGTGAAGTCGATCCTCGCCGCACGGCAAGTCGTCATCGACGCGTTGAACGACGTGCGGACGTTCGTGACGACGGCTCTCGTGCCATCGTTCAAGAACCTGCTGGTCGCGATCGGTCCGGTCGCGGCGATCATCGGTGGGGCGTTCCTCGTCGCGTTCCGTGCTGCAGCCGCAGCCCTCCGACTGATCGGTCCGGGTCTCGTAGCGGTCACTGGGTTCATGCGCGACCACAAGGCTGTCGCGATCGTGGCAGCTGCTGCGATCGGCTACCTCATCGTTGCGTACCAGGTGGCCCAGATCCGCCTCGCTGTGTTGAACGGCACGCTGACGACGGCGATCCGGAAGACGACGCTCTTCAAGACGGCCGCGCTGGTGGCGTCAGCGGCTCAGGCCGGCTGGAACGGCGCGATGCTGGTCGGCAAATCGGTCGCCTTTGCCTTTACTGCCGCCACCCGCGGGATGGCTGCAGCGCAGGTCGCGTTCAACATCGCGGCTTCGGCGAATCCACTCGGTCTGCTGATCCTCGGCATCACAGCGGTTGTCGTGGCCATCGCTGCCCTCGTCGCCGGAGTCATCTGGGCGTACAAGAACATCGACTGGTTCCGCAACGCTGTGAACGCAGTTTGGACCGGAATCATCACCGGCGCGAAGGCTGTCGGAGCTGCAGCTGTGTGGCTGTGGCAGACGGTGTTCGTGCCCGCGTGGCAGGGCATCGCCGCTGCGGCGATGTGGACGTGGAACACGGTCCTGAAGCCGGTCTTCTCGGGCATCATGACCGTGGTCCGCGCTGTCGGAGCCGTGTTCACCTGGTGGTGGCAGAACGTCACCATGCCGGTGTTCCGCGGCATCGCTGCCGTCGCGGGCTGGTTCGGGAACACGATCTCCGCGATCTTCGACCTCGTCATCGCGATGGTGAAGTTCGCCCTCGCGCCGGTGTTCAACTTCGTGGCGCAGGTCGCGAAGGTCGCGTTCGCGGCGATCGTGGCAGGCGTCCGTTGGTGGTGGGGCTTGACCTCCACCGTGTTCAACATCGCGGTCGTGTTCCTCCGCGGCACGCTCGGCGACGCGTTCACCTGGGTCAGCAGCATCGTGCGGATCGCGTTCGCAGCGATCAGCGCCGTGACGTCAGCCTGGTGGGCTCGAGTCCGTGTGATCTTCGCGGCCACGAGCGCGTACATCCGCGGCACGCTCGGTCCGGTGTTCACCTGGCTGAACCGCTCGATCATCGCTCCGGCGATGACCGGGATCCGTGTTGCGGTCGGTGCGCTCTGGTCGTGGCTGAAGCCCGTGTTCGACAAGCTCGCAACTGTGGCGAAGGTCACGATCCCGGCTGCGTTCGGTGTGATGAAGAACAGCATCGGCAAGGCGTGGGAGGCCATCAAGACTGCCGCGAAGCTGCCGATCCGGTTCGTTGTTGAGACGGTCATCAACAAGGCTCTCATCGGCAACTTCAACAAGGTCGCCGGGTTCTTCGGGACGAAGAAGATCGACCCGATTTCGCTGCCCAAGGGTTTCGCCCGTGGCGGTGTGATCCCCGGGTACCAGGCTGCGAAGCGTGACGACGTGATGACGCCGATGCGTCGCGGTGAGGGTGTGCTCGTGCCCGAGGTGGTGCGTGGTCTCGGCCCGTCCACTGTGCATGCGTTGAACGCTGCCGGCAACTCCGGTGGTGCGTCGGCGGTGCGGAAGATGACCGGGTACGCGAAGGGCGGGGTCGTCAAGAAGAGCTCCGGCTCGGATGGCGGCAACGGCAACGGGCTCCTGTCCGGTGCGAAGGCTGCCTGGAACTGGACCAAGGGCGCCGCTGGCGCTGCGTGGGACTGGACGAAGAACGCTGCGGAGACCGCTTCGCAGGTGGTGTCCGATCCCATGGGGACGCTCGGGAAGCTCGTGAAGTCCGTGATCGGGAATATCCCCGGTGCGGGCGGCATGGTCGACGCTGCAGCGGGCATGGGCAACAAACTCCTGTCCGGCGCGGTCTCCGTGCTGAAGAACATGGGCGGCGCTGGCGACGTCGGGAACTTCGGCGGGTCTGGCGCGAACGGGCAGCTGCCGAAGTCGGCGCTGTCGAAGGTGTCCGGGTTCACCGGTGGTCCTGGTGTCGGACCGATCGGCGGGTATCTCCGGAAGGCTGCTGCGGTCGCGTGGGAGGCGATGCAGCGGGCGTTCGGCGGTGGCCTGTCGTTGACGGAGGGGTACCGGGATCTCGCGAACCAGCAGATGCGGTACTCCGCGTACCGGGCTGGCCGCGGGAACCTCGCGGCGGCGCCTGGCACGTCGGTCCACGGGTACGGGCTGGCTGCTGACGTTGGTGGTGGATCGCAGGCGTGGATGCGTGCGAACGGTCCCCGGTTCGGCTGGTACCCGACGGGACTGTCCTTCGCGCAGCGTGAGCCGTGGCACTTCGAGTACAAGGGCGGCAAGGCTGCTGGCGGTATGGCCGCTGGTGGCATCGTCGGCGGGTTGACCCCCACCTTGTACGACAAGGGCGGTGTGCTGCCGCAGGGGCTGTCTCTGGTGCAGAACAACCTCCGCGACCCGGAGGTGGCGCTGCCGATGCAGACGCTGCGGGAGATCGTCTCGACCGAGAGCGGTGGCGGCGGAACCACGTACGCGCCGGTGTTCCACAACCCGGACCGTGGCGCTGTCCGCGAGTTCGAGTCGTGGGTGCACAAGAAGGAAGTCATGGCCGGTGGCCGCTGATCGGAGGGCTCTGTGGCGACACTGATCAGCGGCGGGTCACCGTCGCTCACCATCACCGACACGATCGATGGCGGTGGGCCGTCGGACGAGTTCGTCGACACCCTCGACGGGAACGGGCCCACCGGGCCCGACTTCCCCACCACCCCTCCCGTCATCGTGCGGGAAGACACACGCCGGATCTGGCTCGAGTCGATGGATGGGTCCCTCGTGGTTCCGTTGAACGTTGACGTGGACCGGATCCTTAAGGCGGGGGCGACTGGTCTGCAGTTGCCCCCGCTGGACGTGGTGACGATCAAGACCCCCGGCATGCCGGGGTCGTCGTTGCAGGAGGTGAACGTTGACGAGCGGGAAGTGTTCCTGCCGTTGAAGTTCGCCTCCGACACGTCCCACGCGGAGTTCATGGGGAAGCTGACGGAGCTCCGCGGGCTGATCGCACCGATGTGGGACCTGGTGAACGTGGGCGACACGGGCACCTTCCGCCTCGGGGTGTCGTCTCTGAATGGGGAACGGCTCCTCGACGTCGTCTACAAGGACGGGTGGACGGGTGAGCATGGTGGGTCTGCTGGCGGGACCCGGTTCGAGAACTTCGGGCTGACGCTCCTCGCGGTGGATCCGTTCTTCCACGCCCGGGAGTACACGTCGTTCACGTACGGCATCGCCGACGGGGAAGTGTTCCTCTCCTCCACCGACGACAACGTGTGGCCGCGGTCGATTTCCGCTTCGGTGACGATCGGCAACGGCATGCAGATGGCGGTGCAGGGTGATGTGCCGGCGTGGGTGGAAGTTTTCGTCGATGGTCCCGCGACGATCGCGGAGCTCAGCTTCCCGGGGACGAACATGGTGATGACGTCGTCGGTCGCTGACGGCCAGGAACTGATCCTGGTCACGGATCCTCGGCGCCGGTCTGCTCGTCTCGGCGGGCAGGTGGCGTGGCCGTACATCTCCCCGACTTCGACGTTCGCTCCGCTCCGGCCTGGGATGAACAGTGTGAACGTGCAGCTCGGTTCGGCTGGGGCGGACACGTCGATGACCGTCCGATGGCTCGAGCGCTGGCTCGCAGCGTTCTGATCTGGGAGGTCGCATGCCGCAGTGGATGATTCAGCCGCGGGACAAGAACCTCCGCCGCTCCTACGACCCCGTGAAGTTCTGGTCCTCGCTGACCGTCGTGGAGCGGCACAACGTCACCGGCACCGACCCTGGTGCCTGGTCCGTCACCGCACGGAACGAGGGCCTGACGGGGCTGCTGACGCCCGGGAACGGGGTGCTCCTTACCCGCGGTGACCAGCTGGTCATGTCGGGGCCGATCACGAGCATCCAACGCGGCGCAACCGTCTCGACCGTGTCGGGGGTGTCGGACCTCGACGTCCTCAACGACCGGATCCTGTTCCCCGACCCGTCGTCACCGATCACGTCGCAACCGGCCGCCTACGACAACCGGTCGGGCCCTGCCGAGTCGGTGCTCCTCAGCTACGTCAGGTTCAACGCCGGGGACGCCGCTCGAGCGGAACGGCGCGTACTCCGGCTGCGGTTGCCGGCGACGTTGGGGCGTGGGCGGAACGTGTCCATCAAGGGCAGACTCGACCTCCTCGGTTCGACCGTCGCGGACATCGCGGAGTCGGGGAAGCTGCATGTCGACATCTTGCAGGGCGAGGACGACGCTCCGTACCTGCAGTTCACGGTGCGCCCGATCACAGACCGGACTGCGAGCGTCAGGTTTGGGTCGACGCGGGACTTCACCGGCGGGATCGTCGGTGAGGACTGGTCGTACACGCTGACCCGCCCCACCGTCACTGACGCGATCGTCGCGGGCGGAGGGCAGGGACAGCAGCGCCTGTTCGCGGAGCGTGTCTCGACCGCTGCTGAAGCGGTGTGGGGCGCGAAGGTCGAACAGCTCATCGACCAGCGGCAGACCACCGTCGCGGCAGAGCTCGCAGATGCAGGCGACGACGCACTGTCGGACGGGGACTCCCCGGTGTCGGTGTCGTTCACGATCACGGACTCCCCGGACGTCCGGTACCGGCGTGACTGGTTCGTCGGCGACAAGGTCGGTGTCTTCATCGACGGGCTCGACTTGTCGAACCTGGTCCGTGAGGTGACGACGACGGTGCAGGCGCAGGACGGTTCTCCGACGGAGACCGTGTCCGCGGTGGTCGGGTCCAGGGACTCGTCGGCGTGGACGACGAAGACGAATACACGTGTGGCGAAGGCGTTGAAGAGCGTCCGGCTGCTGCAGGCGATCTAGAAGGAGACCATCATGACGGAGACCTCGTTCCCGATCGTCGATCAGAAGCTGACGGACGGTGCGTGGGCGCAGACGGTGGGTGCTGTCGGGAACGGCATCCTCGACGACTGGGGCTCCCCGTACCGCATCACCGTGAACACGAACGACACCGTGACGATCCGGAAGTCGACCGTGTCCGGGTACGCGCGGGCGGTGGTGAACGGGTTCGGGCACCAGATGGATGCGGACATCACGCTCCCGGTGCCGGCCGTCTCTTCGCCAACCCGGTACTACGTGGGGTTGCTGTACTCCCCGTCGAACGCTGCGCAGCCGGTGAAGCTGGTGGTGCTGAAGGGCTCGGAAGTTCCCCTCGAGACGGGGCAGGAGTTCCTGACGCTGCACCAGTTCAGCCGCGGCGCCGGTCAGACGCTCGCCGCGTCCACCCTGTTCTCTCCGCTGCCGTCGATCCGCCCGTCGATCCAGGTGGACTCGAAGGCTGCGCTCATGGAGATGAGCCCCCTGCTGTTCCTCCGCGGCACAGAGGCGTACTGCGTCGACGTGGACTTCGCGTACCGGTCGTCGGGGACAGCGGCTTCTCCGCAGTGGCGTCGTGCGCAGTCGATCGACGCGCTTCCTTCTGCAGACGACAACGTCGACACGGACGTCACACCGGCTGCCGGGCGGGTGCGAATCGCGGGTCAGCAGTTCTACACGGACGCTGACCGGACGGTGCTCATCACCGTCACTGGGACCGCGGTGGGGGCGCATCAGCAGGACGCGTCGGGGGTGCTGTCGGTGGTGTTCAACGACGAGAACGTGCTCCACCCGTCGTCGTGCCGGCTGTCGCGGATCACGTCCGGCGGGATCTTCTTCTCCGTCACGGGCATCGCCCGCACTAAGGGTGGGGCGAACGTGGTCCGTGCGTTCGTCGACACCGACAAGGACTCGGACACGATCCGCACGAAGGGTGTGCAGATCGGCGTCGTCTCGTTCTGACCCACCCACTCATCTTCCAGGCCATCCCGTTCGGGGTGGCCTTTCGTCTTGGAAAGGGGCCGTCATGGTCGCCAAGTTCAGCGTGCGGAAGTCCTCGTTCGGGGATCTCCGCGGCGTGGAGCAGTACGTCATGTCGGAGCGGATCGCTCTGCAGGTGCTGTCCACGATCATCGACTTCAACGCGTACCTGCGGTCGAAGGGCCGGTCGGGTTCCTTGTCGGTCAACGAGGGCATGCGGTCCCGGTGGCGGCAGTCGTACTTGTGGAACAACCGGGCTGCGCTCGGTGTCGTGGTTGCCGCACCGTTCACGTCGCGGCATGACGAGGTGTTGCACGGCAACGCAATCGACTTCGGCATCACCATGCCGGACGGGTCGAACCGTGCGCTGTACGCGGACGAGTTCACCCGGCTGCACCAGATCGTCGAGGGCCGCGGCGGCACGTGGACCGGCCGCTACTTCAACGAGCCGTGGCACCACGAGTTCGCGACCCGGGCCGAAGCGGTCCCCCCGTACCCGGACGCTCGAGCTCGCCTCGCCGCGAAGCCGTCCGCATCCCCCAAGCCGCCGGTCAAGCCTGCGGCACCCGTCAAGCCACCCACTCCGAAAGTCGAGGCAGACATGCTCTACGTCACGTCCAAGAAGACGCAGAAGAAGTACGCGATCGGTGAGCTGTCGTTCACCGCCGTGTCGTCGTCTCGCGCGATCACGTACTCCAACGCGATCCCCGGCGACACCAGCTTGTTCCAGGAGCTGTCGTCGGCGCAGGTGTCCGGTCTGATCCAGGACTGCCGTGACCGTCGGGACTCCCTGGGTGTCGCGGTGTCGGCGAAGTTCGAGTCGGCTGTGAAGGCGGCTCTGGCTGAGGAGGACGCAGCGTGAGCGACAACGGCAAGCACGAAGCAGTCTCCGGCTCCTGGCTGTCCGGGTTCATTGCGAACCTCGGAGCTCGAGCGAAGAAGGCATGGTCGGCGGGTGTCGCTGGCGCGGCCCTCGCGATCGGCAGCATCTCTGCCGTTGGGTTCTGGGCGGACGGGAAGATCGACACGGAGAAGGTCGGTGCCGCAGCTGGCGCTGTGGTCACCGGTTTCGTGGTCGGGTTCCTGGCAGCGTTCCTCCCGAAGAACGCCATCAACCCGGCGACGCAGGAGCTGCAGCCGCCGCAGTTCGAACCGTCGACCACGGACCTCCGTACTGAGCAGAGTGACTGATCGCGGGAGGGTGGCCGTGAAGACGATCTGGTCTGAGGGTTCCCTGCCGCTGGTCCCGAAGCGATTCCGGCCGATCTTCACCGTGTTCCTGCCGATCGTGAACGGATGCCTGCTGGCGTTCGCCGTCATCGCCCTGCTCGTCGGGTCGAAGGTGGTTGAGGACTTCACGCTGCACTGGTTCCCGCGGGCTTGGGCTGGCGACATCGCGTTGGGCGCGATCCTCGCCAGCCTGGGCCTGATCTTCTGCTTCGACTGGGTGGAGCTCATCGGGAAGGGGCTGCTCATCATCGGCCTCACCGTGTACGCGGCCCTGCTGGTGGTGAACGTCACGGACGGCTCCACGTCGAGTGGCCTGTCGGTGACGTTGGTGGTGCTGGCGGATGCGTTCCTGCTGGTGCGGGTGTTCGACATCATCGAGCAGATCGGCGTCAAGGAGGCGGACGCAAGCGCCACCCGGCGAGTGGCGAGGAGGGGGCAAGCGTGAGCGATCCGGAAACCGTACGCACAGTCATCAGCACGGCCGGCGCTGTCCTCATCGCCCTGTTCGGAGCGTGGGGCACCGTGTTCGGTGTTCGTCGCGCCCGTCGGAAGCGCCGCTCGGAGGTGTCCGACGAGGAGCAGGCGGCTGTAGCGAAGTACGCCGCGGATCCCGGCCAGTTCGTCCGCGACGTGCTGCGCTCCAACGAGCAGCTGACCACTCGTGTCGAGGCCGCTGAGAAGAAGGCCGACCGGATCGAGAAGGCATTCGAGGCGTTCAAGCGTGAGGACCGCAAGTTCCGAACCGCGTTGGCCCGTTGGGTGGGTCAGATCATGAACGCGTGGGGTGTCGAGCCGGAGATGCCGTACCCCGAGGGTGAGGACGCGGTGACGCTCGCGGACGTGATCCCTTCGGCGCTGGAAGCGACGCAGCCGCGTCTGCCGCGCCCCAGAACGTGAAGTAGGCCGTAGGGCCGTGACATCGGAGAGAGGCCAGCATGGCAACGCAGTACGCAACGATCGTGGTGCGGCGCGGGAACGCGGAGTCCTGGGCGGACAGCACGCGGCCGCTCGAGCCGGGTGAGTGGGGGTATGACGACACGTCGCGGGTGACGAAGATCGGTGACGGGTTCAGCCTCTGGGCGGAGCTCCCGATCTACCTGACGGCTACCGCCGACGGGGAACTGCCCGCCGTGGTTCGCTCGCAACTCGCCGCGAACCTTGCTGACCCCGCCACTCTCGAGGGCGCTGCACTGGCCGAGGTCATCGCGAACAGCGGCGGCGGCGGCGGTTCCGCGCCCCTCGCGTACGACCCGGAGACGGGGCTCTACTCGGTGCCGGACGGTTCCGCGCTCACGTACGACTCGGCCTCTGGCCTCTACACAACGAACTGACCAGGAGGTCACATCATGGTGAACCCGCCTATCGCGCCGGTCGACCCGACCACAAACCTGTTTCCCCCTGCTGTCATGGCGGCCCTTGCAAAGCAGTTCGCTGTTCCTGCGATCACCACGAATCGGCTGACGTCGACGACTCTGAAGACGTGGTCGAACGCGAAGGTGCGGGCAAAGATGCGTACTGGTCGTGCCGAGGTTGCGGCAATCGGAACGAGTATCACCGCTGGCGAGGGATCTTCTGTGCCGAAGGGGATCGGTTCTTGGCCTGCGCGTCTGCAAGCCCAGCTCATCGCGGATGGATGTGCTGACGGTGGGAGTGGCTTCATCGCCGCGACGTCTAATCTCACAGCCGCCACGACCGATCCGCGCGTATCTCGAAGCGCTGGGTGGAAGGTTGTCTCGCCGACCGTCAGCACTCTGATCACTGGCGACACCGCTGGTGCGTCGGCGACGTTCGCTGACACGAAGCGAAGCACAGAGATCACGGTCGTCTACATGGACTGGTTCTCCATGACGTGGACCCTCACGGTGGACGGCGGCACCCCTACCAGCGTCACCAACACCAACACTGGTGCCCTGAAGAAGCTGACCGTCACCGTTCCGGAAGGCGTCCACACGGCCGTGATCACCCTCGGCGCCGGGACCTCAACGTCTGCCTACTTCCACCTTCTCGGCGTCTCGTTCGTCATGCCGCACGGCGTCGTCGTCCACAACCTCGGCGTGGGAGGAAACACCGCGTCCGGCGCGTTGGCAGGCAGCAACGACCGCGCCCGCCAGATCGCGATCTTGCTCGGCGTGCACCTGGCACTGATCGAGTTTGGCGCAAACGAGAACCCCGCAGGGTCGGGCCTGACGGACTTCCAGAACGCTCTAGCGTTCGGCGTTCGCGCGTTCCAGAGCGCCGGCATCGCCACGGTACTGGTCACGCCCCCGCCCAGCGGTAATGCGAACCGTCCCGTACCGCAGGTAGTCGGCTTCGACTACTCGATCAGCGAAGCGATCCCGGTCCCGTTGGTTGACGTGAACAAGGAACTCTCTACGTGGGCCAACGTGCAGGCGCACGGATGGGACTACGCGACCGACAGTCAGTACGTTCATTTCAACGAGTACGGGCACGAAGAGATCGCACGAGAGATCCACGTCGGACTCAACCTGTAGTCGTCAGGACTGGTGGAACACGTCTCCGCA
>C_f_p_f_CFBP_3417||1
CGCGAGACTCGGAGCCTTCGCTGTGAGCGTCGAGGCAATGGCCCTGGCGCTCCACCACAGCAAGGCCAAGGGGACCGCGAAGGTCGTGCTGCTCGGTATCGCGAACCACGACGGTGACGGCGGCGCGTGGCCGTCTGTCCCGACTCTCGCGGTTTACGCGAACGTGACCGAGCGAAACGTGCAGAAGTCGATAGACCAGCTTGTCGAGGCCGGTGAGATCCGCCGCTTCGTTCAGGCTGGCGGGCTGCGCGGCATGGCTGACTTCGATCGCCCGAACCTCTACCACGTGACGCTCTCGTGTCCGATCAACTGCGATCGCACCACAGCGCATCGGGTGTCATGCGTCGTCTGTGGCAACGCCCTTGGGGCGGCTGAACGGCGGACGTTCGCCCTCCATTGCCATCGCGCCGAGTGCGACCCCAACCGGGTGTCGCTACCGACACCCGGTGATGCCAGCGACACCCCTGGGGGTGTCACCAGCGACACCCAAACCACCCCTCAACCATCCATCTCACTCAGTAGTTACCCAAACCAGCCACAGAACGCGCGAGGCGCTTCGTGCGTTACACGCACCGGCTTGCACGATTTCCACCCCGTCACGGGTTGGTGCCTGAACGCCTGCGGCGCACGACAGGAGCAGCTCGCATGATCGACACGACCCCGCTTGGAGCGCTACTCATTGCAGCAGCGATCGCATGGCTCTCGCTTGGTACCTGGATCGTCGCAGAACGACGCTCACAGCGAGGTCACGAACGTGACCTTGCTGCGGTGGAAGAGGGTGCGCTTCCACCGGAGCTCGACGCGAAGATTCGTGAAGTCGCCCGCGATCGCGGTTGGTACGACCCCCTCCGCGCCCGGCTCCAAGGGGCCGATGTTGCGGTTCACGAGCAATGCGCCCGATTCCCCTACGCGCACCACCACATCGTGAACACGATTCGGCCCCTGATTGCGGACTTTCAGGAAAAGACCTGGTGTGTAGAACGAATCATCCCCATAGGTGAACGTTCCCCCCGGCTGAGCAAAGGCCTCCACTGGACCGGGATAACCCTTGTACACAGCGGCGAGGCCTGCGCCGATCACGCCGACAATTCCGACTACGGCACTCAGAACTTCAATAGGTTCCACACCTCGAACCGTATCGAAAGTGGCGCACACCGTGGCTGAACTCCGCTGCGCTCAGGAGGTCGCTCACGTCCCGCACGTGTGGCAGTCCGTACGCGACGCCTCGCACCACAGGTGCGAGGGCCGTACCGCCCGGGAGGTGGCAGAGGCCGCTCCGCGGCCCAGCAGGGACGGCGAAGCGGGCAACCGGCCTCTCGGGATCGGCCCGACGCTCCGAGAACTCGGGATCGGAATCCGCCACGCGAGGTTCGTCCCCGACCGCGGACCCGCCGTCCGCATCGACGTCGGAACCGAGTCCCGCTGGCTCACACCCCGCGAACTACGAACCGTGATCCTCGCCCTGCAAAGCGCCGAACGGAAGGCCACCAGCTCATGACCGAACCCGGGTTCATCAGTGAAGCGGACGCCGCGACCTGGCTCGGCATGAGCAAGCGCCAGCTCGCCGACCTCCGCCGCAAGGGCCAGGGACCCGCATGGATGCCCTCCGGCCGGTTCGCCCGCTACCACCCGAATGACCTCAAAGCGTTCGCCGCCCGACGACGCCAGGTGGCCGGCAGTGCCCGGTAAGCGCCCCCGCGCCGATCTCACGACCCGTGCCTGGAAGACACAAGCCGCCCGGATCAAGAAACGCGACGGCTACCGCTGCACCGCCTGCGGATCCGAATCGGACCTCACCGTCGACCACATCGACGCCGTGGCGAACACCGGCCGCACTGAGTACCACGACCACGAACTCACCACCCTCTGCCGCCCCTGCAACAGCCGCAAGGGCGCATGCACCAACCACCGACCCGCCTACCGCAACCCCCGCTGGAGCTGACCATGCCCACCAAGAACCGCCCCGCCCCCAAGCCCGTCGCCGTCGAGTTCCAGGACGGCGGCGGTGCGATCGTCACGAAGACGCACGACGTCGAAGCAGCCCGCGACGCGCTGCTCGCCATGTTCCAGGACGAGTACCGCTACGACGACGACGAAGCCCTCGAAATGCTCGAGCCCTACCTGGAGAACGCGCCCGATCTGACTACCGGCCGATGGGTCTGGGGCAGCTACGGCGGTGAGCGGATCCGCTTCTGGCGCGCCGCGCCGCTCGACGGCCGCGGCGTTACCTGTGCCGTGATGTGGAGCTTCTGATGACCACGACCGTCGTCGTCGCGATCGCCGTCGTGCTGCTCTGCCTCGCCCTGATCGCCCGGAACCTCTACCGGACGTCCGCCTGGTACCGACTGCACCAGGCCCGCAAGGGCGTCAGCGTCCACCTGCCGACCGATCCCGCCTGCCGCCTACACACGACTCCACCCCGCAGGGGATCGCGCCTGTGGCGGGCAGCAGCGGGCCAGCCCTGCCCCCTGTGCGACCGGGACGGGGAGGACGGCCAGTGGTGACTTGGCCGGTCCGGTTCTTCTGAGCGACCCCCGGCCTACCCCGCCCACATCTGCCTTTTTCCCAGATCAGCCCAAATATTCGGGAGACATGACCCATGACCAACGAACCGCCGACGATCGCGGACGATGACGACGAAGAGAGCTACGTCGAGTCCGTCGCGCGCTTCCGAGCGGCTGCATCGTGGCTCGACGACACACACCGGCCCGCGCTCAAGGTGCTCCGATCGCTGGCGAAGGTTCTGGACGACGAGCTGACCCGCGGGAAGGCCCCGCAAGCTGCGCTCGTGTCGCAGTTCTCGCTCACGTACCGGGACCTCGCTGGCAAGTCGCCCGCCGCCGCGAAGACCGACGACACGCTGCCGCCACCCATGGACTTCGGGGACTGGAAGCAGTGACGACGGTGCTCGATGCGCCGGAGGCCACGTTCGATCTGACCGGGATTGAGCCGTGGCCTCCGACGCGGTTCACGCCGCCCCTCACGCCTGACTTCCACTCGTGGTACGAGCGCTACCGGGACGTGTTCCGCAAGGCGTGGTGGGTGTCGAACGGGTACTGCCTGGAGCGGTGGCAGGACCAGCTCCTGCACGCGATCACGGAGGTCGACTCGTTCGGGATCCTCCGCTACCGCGAAGTGCTGATCAGCGTCGGCCGGCAGAACGGGAAGACCGAGATCGTCGCCGCGCTCGGCCTGCTGTTCATGGTCGCCAAGCGCGCCCCGACCGTGATCAGTGTCGCGTCGAGCCGTGAGCAGGCGCAGCTCGTGTACAAGCGCGCACTCGGCGTGGCGACGCGCTCCGCGGCCCTGGCGCCGCACTTCGAGCGCATGACGAACACCCGCGGCCTGACGACCGTGACGGGTGGCGAGTGGGAGCTGAAAGCGTCGAAGTCGGCCGCGCTCCAGGGGATCCCGATCGACCTCGGCGGCGTGGACGAGGTGCACCTGGTCAAGCCGGTGCTCTGGGACGACATGGTGAACGGGCTCGGCGACCGCGACGACTGCATGGTGGTCGGCATCACCACCGCTGGCGACGACGAGTCGGCGCTGCTGCTGCGCCTGTACGACGCCGACGACTCACCCGGGACCCGGTTCGGGAAGTTCATCTGGGAAGCCCCCGAAGCTCGCGTACCCGCCGACGACGCGACCCTCGCCCGGTGGCTCGCCATGGCGAACCCGGGGATCGCGTCCGGACGACGCAAGATCGCCAACGCGATCAGCGCCGTCCGCGGACAGCCGCCCGGTGCCGCGATCCGGTACCGGCTCAACCGGTTCGTGTCCGGCTCCGACAACGCCTACCTCGCCGTCAACGACTGGCGCAAGTGGGGTGTCAACCCCGACGATCTCGCGTTCGAGAGGCCCATCGTCACGGTCGACCGGACCCCCGACTGGTCGTTCGCGTCGTTCGTCGCGACGTCGAAGCGCGACGACGGCGTGATCGAGGTCGACGTCGTGGCGTCGATCCCGAACCCGAGCATCGAAGCCCTGAGCGACGAGTGCGAACGCCTGTTCACGGCCATGTCGCCCGAGACATTCGTGGTCGACGGGTTCAGCCTCGGCGCGCTCGGGAAGCAGCTCAAGGACCAGGGCTACCCCGTGCGGACGATGAGTCTCGGCGACGAGATCGCGGCGGCGGGCATGGCGTACTCGAAGGTGGTCCGCGGACTCGTGCGGCACTCTGGCGCGCCAGGCCTCGCGGAACAGTTCCAGAACGTCGTCCGCAAGAACCACGGCGACCAGTACAAGCTCGTCAAGGGCACCGGTCCGCAGTCGATCGAAGCCGCGCTCGCGACCGTGCGGGGGATCTACGTCGCCGAGATCACCGACGAGACGACGTCGCTGATCTTCTGACCGAGATGTACCGAAACGTGCCGAAACGCACTCTCGTGTAGCGAGCGGTATCGAACGCTACGGGGCGGCGGGCGGTCGCCGGGAAGCTCTCTCCCGTGTCGATCGCTCGCAACCTCGCCTCCCGGGTCCTCGGACTCCGCAGTGCCGACGAGAACGCCGCAGCGGACATGCCCACCGAAGTCGCTCCGCCCTCGCGGTCCAGCCAGGTCGGCGTCACCCTCGGCCGTGCTCTCGGCCTGTCGTCCGTCTACCGGGCCATGGCGATTTGGGCGACCGCCGCCTCACAGCTCTCCGTCGACGTCTGGCGGGGCCAGAACAAAGTCGACCCGCAACCCGCGATCGTCCGCAAGCCCGACCTCACCATGCCCCGCTCGGCGTTCATCGAGCTGTCAGTGACGTCCCTCTCCGGTCACGGCAACGCCTACTGGCGGCTGCACCGCGACGCGTTCGGCGTCGTCCGCACCGCCGAAGTGCTCGACCCGATGCTCGTCGCCCCGCTGACCACCGTCGCGAACGGCTCGACCGTCACCGGCTACAGCTACCAGGGGAAGACCCTCAAGACGGACGAGATCCAGCACCTCCAGTTGCTCCGGATCCCCGGCCGCTCGACCGGCCTCGGCCCGATCCAGGCCGCGCGGCTGGAGATCTCCGGCGCGCTCGACGTGCAGGACTACGCCACTCAGTGGTTCGACCGTGGCGATATCCCGCCCGGGTACCTCTCGACCGATCAGCGCCTCAACGGCGACGTCGCGAAGGCCACGAAGGACGCCTGGTACGAGGACCGCAAGCGGATCCGCGTGCTGCACTCCGGGGTCAAGTTCGTCACGACGTCGCTCAATCCCAAAGACGCGCAGTGGATCGAGTCCCAGAACCTCTCCGCGCTCCAGGTGGCGCGCATGTTCGGGATCCCGCCGCGTCTGCTGCTGGTGTCGCTCGACGGCAGCAGCGACACGTATTCCAACCTCCAGGACGAAGACCTGGCGTTCGTGCGCTGGACGCTCCAGAAGCCGCTCCGGGAGATCGAAGAAGCGTGGACAGAGATCACCGCGCACGGGCAGACCGTCCGGTTCAACCTCGACGGCATTCTCCGCGCCGACACGAAGGCCCGCTACGAGGCACACAAGCTCGGCATCGATGCCGGGTGGCTGCTCAAGAACGAGGTTCGCGAGATCGAAGGACTCGCCCCGATCGACGGCCTGGACGACCCGAAGCCCGTCGCCGCGCCGGTCAAGGATCTCGGCGAACTCGACGCGCAGAAGACCGACGAACCCGCCCAGATCGCCGCGACCACCGGAGGCACCGATGACTAACCCCGTCCTCGCCCGATTCGAGCGCAAGGTGCTGCCGCCCGAAGCGGTCGCGCAGATCGAGTCCAACACCCAGGCCTACCGCGCGTTCGCCGAACAGGTGCTCGCCATGGCACCGGCCGGCCGCGAACTCTCCACCGCCCTCACCGCGCTCCAGGACGCGAAGTTCTGGACGAACGAGGCCGTCACCACCGGCTACCCGTCCGCCGCGGTCCCGGCCGACGACGCGCCCACCGACACCACGCCCACGGAGGCCACGGTATGACCGTTCAGGACCAGCTCCACGTCCGCGAGATGCACGTGCGCGCCGTCAACACCGACGAGCGCACCGTCACGGGCATCGCCGTGCCCTACAACCAGCCGACCGAGATCCGCGACTGGGACGGCACCTACACCGAAGAGTTCGCCCCCGGTGCCGTGCAGGACTCCGACGACGCGCTGCTCTACTGGCGGCACTCCGAGCCAATCGGCCGGATCATCTCGCACCGCGACACCCCTGCCGGGTGGGAGATCACCGCCCGGATCTCGGAAACCCCCCGCGGCGACGAGGCCTACACGCTGCTGCGCGACGGCGTGGTCCGAAAGTTCTCCGTGGGGTTCCGCCCGATCACGACCGAGATCGACGCGGAGACCGGGAACGTCACCCGCACCGCCGTCCAGGTCCCCGAAGTCTCCCTCGTCCCCATGCCCGCCTACGACGGAGCCGACGTCCTCGACGTCCGCCACCGACAGCCCGCCCCGACCCCCGACCAGAACCGTGGAGAACAGCCCATGACCGAGAACGTCCTGACCCGCGCCGACCTCGACGCGCACGAGCTTGCCGTCCGACAGCAGATCGAAGACCTCCAGCGCGGCATCCCCGACATGCTCGGCCAGCGCGACGCCGCTCCCGTCACCGACACCCGCTCGGCCGGCCAGATCCTCCAGCTGCTCGTCCGCGGCGACACCGACACGATCGCCAGCTACGAACAGACCCTCCAGCGCGCCTACGACGGCGGCGTGATCGCCGACGACGGCACGCTGCGCCCGGGTTGGGTCGGCGACCTCACCCGCATCATCGAGGACAAGTCGATCCTCTCCGACCTGTTCTCCACCGGCACCCTGCCCGCGGAGGGAACCACGATCGAGTACGGCCAGCTCAAGTCGAACACGATCAAGGTCGCCGAACAGGAGAACGAGGGCGACGACCTCGTGTACGGCAAGGTCACCGTGAACACCCGCAACGCGCCCGTGAAGACGGTCGGTGGCTACACGAAGCTCTCTCGCCAGGAGATCGAGCGGTCGAGCGTCAACATGCTCGACACGAACCTCCGCGCCCTCGCGATCGAGGCCCGCCGCAACAAGAACGTCGCGCTGCGCCGGTTCGTCGCCGAGACCCGCGACAAGCAGCTCGCGGCCGACACGGCAGCGTCCCGCACGACGGTCACCGTCACCGACCAGACGAAGTACACCGGATGGGTCGGCGGCATCATCGACGCGGCCGGCCTCTACGAAGAGATCGGCCTGAGCCTCGACGGGCTGCTCGTGGACAAGGGCACCTTCAAGGTGCTCGCGAACATGACCGACAACGCCGGTCGCCCGCTCATGATCGTCTACGGCGAGGGCGTCAACGCGGTCGGCGTCGTCACCGCCGCCGCGCTCGGCGGCAACCTTGCGGGCGTCATCGTCCGCGTCGACCCGAAGCAGGCCAACGCGACCCCGCAGTTCATCAACAAGCTCGCGATCCGCGCCTACAACAGCCCGATCGTGTCGCTGACCGACTCGAACATCGTCAACCTGACCAACGCCTACTCGGTGTACTTCTACACCGCTCTGGCGGACGAGATCCCGGGCGGGCTCATCCCCGTCGTCAAGGCCGACCCCGCCGCCGCTGGCGCGTAGTCGTCATGGCCGTCACCGCCGCCGACCTGCTCGCGTACGTCAACCCTGACCAGTACGCGGGCGGGTCGGGGGACCCGACTGACAAGTTCGTGGAGTCGTGCGTCGCCCGCGCGACCGCGCTCGTGGCGAAGTACATCGGCACCCACGAGGTTCCGGCACCGATCGTGGACGGCGCGGTACTCGAGGTCGGGTCCGAGCTGTACAACCGCCGCAAGGCCCCGAACGGCGTCGCGCAGTTCGGATCCGGCGACGGCGCACCGACCGTGTTCACCGCCCGCGACCCGCTGATCCGCGCCTACCCGATCCTCGACCAGTTCGTCCCGACAGGCGTCGCATGAGCACCACTCTCGCGACGTCCGACCTGACGAAGCTCCGCGACGAGATCACGGCCGCGATCACCGCGGCCGGCATCACCGCCGTCGCCTACCTCCCCGACCGCCTCAACCCGCCGCTCGCACTCGTCCAGCCCGGATCGCCCTACATCGAACCGTCGAAGACCTCCCGGCCGGGTGCGGTGCGGTGGGCGATCCATCACGAGGTGATCCTGCTCGTCGCACCCGGCGACAAGCGGCACCAGACCGTCAGCCTCGACGCCCTGATCGAAGACAGCCTCGGTGCCCTCGTCCCGTTCGGCATCGACCAGGTGGCACAGCCCTACAGCCTCCAGATCGGCCAGAACGGCCCGTCCTACTTCGCCGCCCGAATCCAACTCACCACCACACGCTAGGAGCACCCCATGGTTCTGCCCACCGGAGGATCGAAGCGACTCAAGGGCAACGCCCTGTCGCTGAAGATCGATGGCGTCGACTACTGGATGGACATCACGTCCTGCAAGGTCACCAACGACGACGCCGACAGCAAGGTCGTCACCTTCTACGACGCCGCGAACGGCGGTGGCAAGGCCTACACGCTGGAGATCACCGCGATTCAGTCGCTGGCCTCGACGTCGTTCTGGCGCTACGCCTGGGAGAACGTCGGCAAGAGCGTTCCCTACATCTACGCACCGGCTGGCAACGCCGACGCCCCGACCGCCGACCAGCCATGGTTCATCGGCACCGTCACGATCGGCGCGCCGCCCGAGCTGGGCGGCGATGCGGGTGAGGACGAGGAGTACACGACCGATCTCAAGTGGAAGACGGACGGTAAGCCCGCCCTCACGATTGCCAAGCCTGCCGCGGGCTGATCGTGGCGGGCGGCAGCGGCCGGGTGCGCGTCGACGGGCTGAACAAGGCCGTCCGCGCGCTCCGGAAGTCGGGCGCGGACATGCAGGACATGTCCGTTCTCATGCACGCGATCGGCATGACTGTCGTGCTTGCCGCCCGCCCCGAAGCGCCGTACCTCTCCGGCGCCCTCCAAGGCACCATCCGCGCGGGCCGCGGCAAGACGAAAGCCGTGGTCCGCGCCGGGTCAGCTCGCGTCCCCTACGCCGGGGTCGAGCACTACGGCTGGCCCGCCCACAACATCCCCGCGCATCCGTTCCTCACGGACGCGCTCCGGTCGCAGCAGGCCGATATCTACGACCAGCTCGACCGCGGCCTCATGGCGATCCTCGCCAAGAACGGCCTCCCCGACTAGCCCCGAAAGGCACCCCATGTCCAGCTCCGGTTTTGACATCGACTCCCTGACCCTCGGCGAGATCGCCCGCGTGGAAGACATCGCGAAGATGTCGATCAAGCGGTTCAGCGACCCCGACTCGTACGTGGGCCGGATGACCGCCGCGATCGTCTACGTCGTCAAGCGACGCGAGGTCCCGGCCTTCCAGTTCGACCAGGCGCTCGATATGACGCAGAGCGAGGTCAACGAGCTGCTGAACCTCGACGGCGACGACGACGAGGACGTGCCCGCGGACCCTACGCAGCCGGAGGCGACCCCGGTGACGGAGGCGGCTCCGACGCCGACCGAGCCGCCCGTGCAGATCAGCACCGAGACCGCCTCGTCGCCCGCGCACTCCGCCGCGACCGCGACCGCGACCTCGCCGAGTTCGTCGTGGCCGGACTCGTCCATCTGACGCCCGCCGACTACTGGAACCTGACCGCCGGTCAGCGCTCCGCAATCCTCTCCGCCGTCAAGCGCCACTCCCGAAAGTAGGGCACTCATGCCGAACAACACGATCACCATTTCGGTGCTCGCGAACACCGGCAGCGCGTCCAAGGGGGTCGACAGCCTCGCGGCGAAGCTCGACCGGGTAGGAGGCCGATTCTCGAAGGCCGGCAACGTCGTCGGGGTCGGTACCGCGGCGATCGTTGCCGGCCTCGGCGCGACCCTCAAGCCCGCCTCCGACCTCCAGCAGATGGTCGGCGGTGTGCAGGCCGTGTTCGGCAAGTACGCCAACGGCGTGGTCCGCGACTCCAAGAAAGCCGCCGACGCGGTGGGCCTGTCCTCGGTCGAGTACGACCGGTTCGCGACGCTGCTCGGCTCGCAGCTTAAGAACGCCGGGACCCCGCTCGCGGAGCTCGGCGGCAAGACGAAGGATCTCATCGGCCTCGGATCCGACCTCGCGGCGACGTTCGGCGGCACCACCGCTGACGCCGTGGACGCGCTCTCGTCGGCCATGAAGGGCGAAATGGATCCCATCGAGAAGTACGGGATCTCGCTCAACCAGTCGATGCTCCAGCAACAGGCAATCGCCATGGGCCTCGACGGCAACTCGTCCAAGTGGACCAACGCGCAGAAGCAGCAGGTGATCCTCGCCGCGCTCACGAAGCAGTCCACCGACGCGCAGGGGCAGTTCCAGAAGCAGACCAACACCGTCGGCGAGAAGCAGCAGATCCTCACCGCGAAGCTCCAGAACACCGCAGCCACCATCGGTTCGGCGCTGCTCCCCGCGCTCGCGTCGATCCTCGACGGCGTGGGGAAACTGGTCGACTCGCCCGCGTTCGCCGCGCTCGTCCAGTGGTTCTCCGACAACCCGCAGCTCGTGATCGCGCTCGTCGGCGCGCTCGTCGGCCTCGCCGGAGCGCTCAAAGTCACAGGGGCCGTCATGCAGGGCTGGCAGACCGTCACGGGCGTCTTCACGGGGATTCGCTCCGGGATCATGGGCGTCGTCGGCGTCGCGGGCCGGTTCCGCGACGGCTTCACCAACGCCTCCGCCGCCGCCTCGTCGTTCTCCGGCAAGGCAGGCACCATGGGCGGAGCCGCCCGAACCGCGCTCGGTGGCCTCCAGACGGCCGGACGCGGCGCGATCACCCTCGCCCAGAACATCGGGACGGGCACAGCCGCGCTCGGCCGTCAGGCGGCCGCGTGGACCGTGAACACCACACGCATGGTCGCGGCCAAGACCGCGCAGCTCGCCGTGTCGGCCGCGACGAAGACCGCCGCCGCCGTCCAGTGGCTACTCAACGCCGCCATGACCGCGAACCCCATCGGCCTGATCATCGCCGGGATCGCACTGCTCGTGGCAGGGCTGGTGTGGTTCTTCACCCAGACGAAGCTCGGCCGCGCGATCGTGCAGGCCGTGTGGAAGGGGATCCAGATCGCGATCGCCGCGGTGGTCGAGTGGTTCCAAGGAACCGCCCTGCCGTTCCTCAAGAAAACGTGGGCCGCGATCGTCGCCACCTTCCAGAGCGCCCGCGCGAAGATCGCGCAGACCATCGCGCTCGTCCTCGCCGTGATCAAGGCGCTGTGGGCCTACTCGCCGCTCGGCCTGATCGTGAACAACTGGGGCAAGATCATGGCGTTCCTCGGCGGGATCCCCGGCAAGGTCCGCGGGGTCTTCGGCGCGGCGATCTCGTGGCTCGTCTCCGGCGGCCGCAACATCCTGACCGGCGCGCTAAACGGCATCAAGACCGGCTGGAGCGCGGCGTCGTCGTGGCTCGGCGGGATGCGCGACCGCGTGACCGGTGCGATCGGCGACGCCGGACAGTTCCTGTGGAACGCGGGCAAGAACGTCGTGCAGGGCTTCGTCAACGGCCTCCAGTCGCTGTGGGGCACCGTCCAGAAGTGGTTCGGGAAGCTCACCGACAAGATCCCGTCGTGGAAGGGTCCCGTGAAGCGGGACAAGACCCTGCTCACCGGAGCCGGACGTCTGATCATGGGCGGGCTGGTGACCGGCCTCGAGAACGGCCGGCAGGGCGTGCAGCGCACCCTCGCCGACCTGACCGACCTGATCGGCGGCAGCCTCAACCCCGACACCCTCTCCACGCTCGGGTTCGGGTCGATCGACCTCGCCGGGGCCACCCCGCGCACGATCGTGCTCGCCACGACCGTGCAGGCGCAGATGCTCAACCCCACCCGTGAATCCGGCCGCATCATCGCGAAGGCGATCGAGGAGTGGCAGCGCGCGAACGGAACCGACCGATGACCGTCAGCGAACGCCCGGTGATCAACCTGCTCACCTTCCAGGCCTGGGACCGCGACGCCGGAGCGTGGACCGACCTCGCCGACCGGGCGACCAACGTCGACATTCAGCGCGGCGCAACGCAGTCCGGCGCGAAGGTCGAGACACAGGTCGGCACCCTCGAAGCGCAGCTCTACGGCCCGCTCGACCTCCGCCGCGTGTCCGACCTCCAGCCGAACAGCCCCATTCGGGTGATCCGCCCACCGCTGCCCCCGGCGCTCGCGTGGGACCTCATGCCCGCCACCGCGGCCGACGCGATCGCGTCGAAGGGCCTGTTCCCGCGCAACATCGCCGTCGAGGTCAACGGCAACGACGAAACCCTCGGGTTCGGTGCTGGCGCGTTTAGCGACCAGGTGCAGGCGAACTGGAACAACCGCACCCCCGACACCACCGTGGTGCCCGCGGGAACCATCCTCATGACGTCCCCGAACAACTACGCGGCGAACCCCACGAACCCCAAGCCGGTCGGCAAGTTCGACGGCGGCGAGCCCTACACCGTGCGCGGGTTCCTCGACCTCACCGACGCCGCCGTGAACCCGCGGCTGCGCGTTGTGATCTACACCGGCACCGCCTCGAACCCGACCGTTCTCGCACAGAGCGACCCCATCAACCCGATCGCTGTCTGGCCCTACACGGAGATCGACTGGACGTTCACCGCGCCCGACGACGACGACTGGAACATCGGCATTGCCTCGGTCGACACCCAGACCGTGAGCGCCGACCGGGCGATCTTCAACTTCACCGTCATGCAGCTCGCGATCTGGGACAACGGCCGGCAGCGGCCCGAGTTCACGGGCGCTATCTCGGACATCTTCCAAAGCGTCGAGTACGACAAGAGCACCAACCAGAAGCACACCTACACCACCGTGCAGGCCGTCGACTCGGTGCAGTCCCTCGCGAACACCGACCGGTACGGCGTGATCGCGTCGTCCGGCGCCGGGTACCAGACGTGGGCCGATCGGATCCAGCAGCTCTCCGAAGCCGCCCTCGTCCCGATCGACGCGCCCGTGGACGGCGACACCGTGTTCTACGACCAGTCGGTCGGCGTCAACGGCGGCGGCTGGGACCAGTACGGCGTCGTCAGCCCGAGTAACCAGTGGTACGCGGGCGGCGACGGCAAGGGCGGGTACAGCGTCTACCACCTCGGCAGCTCGACGGTCGCGGGCACCGTGTCCGGGATCCGCGTCGCGCAGATCCTCCGCGGCCTCGACCGGGGCGCGGGCTACGCCGCCGTCCTCACGGTCACGGTCACCCGCCGCACCAACGTCACCGGCGACAGCTTCAAGGTCGCCTACCGCAACGGCGGCGCGGGGACGTTCACCTACGGCGACACGATCGACATGACGACGAGCCAGCCGCAGACCCTCGCCGTCCGGTTCGTCCCGACCGCGAAGTCCGGCTCGGTCGGGTTCTTCCAGCAGACCGACGCCACCCTCGGCGCGGGCGCGTCGACCGCCCTCACGATCACGATCCGCGACATGCGGGTTATCAGGGTTGGCCAGCCGGACGCGTACGCGCTCCAGGACGTCGGCTACGAGTCGAGCCTGCTCAACCATTTCGACCTCGCCTGCAACAGTGTGGGGGCGCGCTGGTACGTCACCAAACGAGGTGTCGTCCTGTTCCGCCGCTCGGAGGAAGACGCAGAGCCGGGCGCACGGTTCAGCGACACCGACGCCGGGGACGTGTCCTACACCGACGTCGCGCTCGGCTACGACACCCGCAACGTCGTCAACTCGATCAAGCTCAACCAGCACGGCTACGACCCCGCCACCGGCAACACGGCGGACGAGTCGATCACGTTCACCCAGGACTCGTCCATCGCCCGATGGGGTGCCCGTGCGAGCGAGATCGACACGTGCCTCTACCTCGGAGCGCCCCACACCGACGACGCCGCGCAGCGCGCCCGTGAGGTCATGACGCCGCTGCGGCGACCGCGCTACACGGTGCAGCAGATCACGTTCAACGCCCAGTCGAAGATCGACGTTCTCGACGCCCTGGAGCTGCGCTCAACGATCGCGATCGACTACGAGGACCTCCACCAGCAGTCCCGCGTGCTCGCGATCCGCCACGTCATCGCCCCCACCCAGTGGATGGTCACGGTCGACGTCAACGAGACCCACGTCGGTGCCCGCTTCCGGGACCTCGCCGACGTCGGGCACACCTCGTTCGCCGCGCTCAACGCCACCTACCGGGGCCAGACCTTCCGCGATTTCAACGCCAACCCGCTGAGGTAATCATGCGACTCACCACCCCTGACAACCTGCCCGTGCCAGAGGCCGGCGACGACGTCGACCCGCTCGAAGACTGGCTTGGCGACCTCGCCGACGCCGTGCAGAAGGCCCTCCGCCGCGACACCGACTGGAAGGCCGTCCCGATCACCGCGTCGAGCGTCGTGACGGACAGCAGCGAACCCGCGCAGTACCGCGTCCTCAACGGCGTCGTGTACCTCCGTGGCGTGCTCGTGGCGAAGTCCGGCAACCTGCCCTCCGGCAACTACGTCACCCTGCCGACCGAGTACGCCCCGGTCGGGACCCGGTTCGTCGCCCTGCTCTACCAGGGCGTGGCCACCGCCTGCCGGTTCATCGCGAACACCAACGGGACGCTCAACTTCAACCACAACGGGATCTCCACCACGTCCGTCCGCCTCGACGGCGCGTTCTGGCCCCTGCCCGCATGACCCTCGCAGAACAGGCCACCGAAGCCGTGACGGGCGTGTGGGCCGATCCCACGGGCCGCGCGACAACGATCCTCGGCGGGATCCTCGCAGCGCTCACGGCGCTCGTCTACGTGATCAAGAAGCTGCGCGAGCTTGTGCGCTGGATCGTCGCGCTCGCCCGCGACATCGCCGCGATCAAACACGAGGTCAAGAACGACCACAAGACCAACCTCCGCGAAGAGGCCGACGTCCGCCACGACGAGAACAAAGCGACCCTCGGCACCGTCAACCGGAAGCTCAACCGCGTGCTCGACCTGCTCGGCGAGCACGAGGACCGCATTGACGAGCTGGAGCAAACCCGAGACAGGAGACCGTCATGACCCTCACCCGACCCGCCGTCGCCACCGCGGCCGCGTACGCCCTCAGCCTCGCGGGCCTCACCCGCGACGCCCTGCCCGTTCCCTGGACGGCCTCCCCGGACATGGACGACTGCGCGGCGTTCTGCTCGCACGTGCTCTGGGGCGGCAAGCCCGGACCCATCATCTGGGTCGACGGATTCAAATCGGCCGGCGATGGCACCTACGCACCCGGCGACGGGGATCTCCAGCCGTGGGACGTCCTCCTGTTCGACTGGGAGGGCAACGGCGTCGGCAACCACGTCGAGTTCATGGTCGCCGATCTCGGCAACGGCTACGTGCGCACGTTCGGCGCGAACGGCTCCGACACCAAAGCTGCCGCCTACCGGCTCCGACCCCGGTCCTACATCCTCGGCCGCTTCCGACCGCGCTGGGGCGTCACCGCGACACCCCAGGCCCACCTCAGCAAACCACCCATCACCGCCCCTAGGAGGCACCGCGTGTACACGTTCGTTCCGCTCGTCCAGAAGTCGAGCGACAAGCCGAAGGCGATCTACGTCTGCAGCACCATCACCGGGAAGACCGCCCCGATCCAGAGCAACTACCACAAGGAGTTGCTGGAGCGGTGGCGCGACAACGACGGCGGGGACAAGATGCTCGCCGCCGAAGCGGCAATCGTCCGCGGCTACCTGAAGCGGATCGGCTGATGGGCGCCCATGAGCGCACCGTGACGGTGCAGCCCATCTGGTACACCCGTCAGCGCTGGATCCGCACCGCGGTGCAGACCGCCCTCGCGTTCCTGGTCACCCTCGGCGGATCCGTCGCCGTGCTCCATGCCGTGGCCCCGCAGGTGCTCGCCGCCCTCGCCGACGTCCTGCCCGCCTCGTGGCTCGCGTGGCTCGGCGCAGCGTTCGCGTTCGTGATCTCGATCGCCAGCGCCCTGTCCAAGCTCATGGCGATTCCGGTCGTCAACACCTGGCTGGCCCGGGGCGGCTTTGGCTCCGTTCCCCGGTCTGTCGCCATTTCAGGACCGGAACCAACCATGTCAGCGGGCTACCCAGACGCGCTCAAATCGGAACCAGACGACGCTCTGGGATGACAGCGGTTCGACTGGTAGGCGAACGGGCGGCCGGGGTGAGATGCTTCTGACGTGCACAACTTAGACGCCTACTGGTCGGTGTTAGCGCAGATTGCCCTCGTACTCGGTTTCGCGCTTGTCACCGAACTGCGACGCATGGCCGGGAAATGGAAGTATGAGGACCGTGTTACTCGACGTATTGAGGGCGTCACGTACTTGGTTCTTGCAGTCGCGATCATCTTCCTTCTGTTCTTGTCGCTGAATGCCCTGGCTGGTGTCGCTTTCGCCGACTTTTGGGTCACGGTCGCGTCACTGGTCACCGGCTTCCTCGGAACCGTTCTCATCCTCAACCCGGTGGCGCTGATTGCGACGTCCGGCAACGCCGATCTGATCCTGATCGCCAGGGGAATCTTGCCGTGGTCGTCGCCGAGTCGCGGACGGCGTGAACTGAAGCGCATGACTCGTGAGGTGACGAAGATGATGCGCGAAACCGTCTCCGATCTTAAAGGCACCCAAGGTATGCGGGAAGTCTTGGGATTCATGACAACCGGAGAGTCGATTACCGCTGAGCAGTTCAACCTAGCCGTTCCTGTGGTTGCCGACGTACTCGGAGAGTCGCCGGAAAAAGCCCGGGCGTTCCTCAGAGGGGTAACCGGGGACGCCGTCTTGCCGCAGGAGGTTCGGGACACTACGGGTAAGATCCGAGACGCCGTAGTCGCTACAGGTGCTCGACAGTTGGCCGCTTTGAATCGACTGAGTGTCGTTCGAAGAGAGATAATCAAGACGCGCGTTAAACACGGTTGGCGCAGGTTGCCCCCGAAGGCGGAGGCTGAGTTGAAGAAGCGCTTTGAGGCGAGCCAACGGGAGATCACCGCTATTGATGCCGACTCATGAGGCGATCGCCTCGATAGTCCGTCGACGGTCGGTGTCGTCGGTGGCCACGTAGATCCGTGTCGTCGCTGGAGACGCGTGCCCGAGGAGATCCTGCACGACGGCGAGATCCCGGTTGACGCGGTGTGCGCGAGAGGCAAACCGGTGTCGCAGGGAGTGGATCGTCCAGTCGCCATCGAGTAGCCGGTTGACGAGCTTCCCAACCCACCGTGGCGACAGATGCCCGTCCTCGTCGCCTGCGAACAAATAGCCGTAGGGCTGATCCCGCAGGATCGCCGCGAACCCGCGCGTCAATGGCACGATGCGGCGCTTACCGCCCTTGCCGTGCACGACGATAGACCACCCCAGCATGTCCTCGAACACGTCGTCGGTGTGTGCGACGGCGATTTCCGCGCGCCGCATCCCGCAGTCGGCTGCGAGCCGCATCATGAGGCGTTCGCGCTCGTCGGCGCGCCGCATGGCGGTGTGGAGCACGGTGTCGGGCGTGGGATGGGGGAGCGGCGGTGCCGGCTTCACCCGTGGGAGCGCGAGAGCGGCGTTGGTCTCCGTCAGCCCCGCCTCGATGCCGTAGAGCCAAAACGCCCGGAAGGTTGTGCGTCGACCGCGCCGAGTCTCACGCGCCCACGTCTGCTCGCCAGCCCACGTCACGAGCTGTGTCCCCGTCGTCGTCCAGGGGCTGTCTATC
>C_f_p_f_CFBP_3417||2
CTGATCGGCCGCTTCACCACATCCACACGATCGAAGGAGGCAGTTATGCCCGCAGTTCTTCCACTGACCGCCCGCATGAAGGTCGCGGTCTACGTCGCCGTTATCGACAAGAACGGAGTCGAAGGTCCGGCAACGCGCGTCTGCGAAGCGGACCTCGCGACGGAGACGTACGTCACTGTAAAGGAGGCCCGCGCATGAGCCCCGCAGCCCGGACTCAGGACCCTTCCACGTCGCATGCCGCTGCGAGATCGGTGCAGCAAGTCACGCTTACCCAGTCCCGCATCCTCGACATCATCCGCGACGCCAGCCTGTTCGGCACGGGCGTCACGGATGAGGGGATCATCGCGACGTACAGCCGGCTCGCTCGTGTGCATGCGTGGACGATGCCGTCGCCGTCGTCGATCAGGTCGCGGCGGAAGGAGCTCGAGGACAAGCGCCTCGTGCACTACTTCACGGACGATGCGGGTGAGCCGCAGTTCGGGAAGACGGCCGGCGGTAACCGTTCGCACCTGTGGACGGTGACGTCATGACCGCGTACTTCGCCCCCGCTGACCTGCGGGCGGTCGACCCGCGGCCCACAGCACGACCGACAGCCACAGACGAGAGCGTCGTCCGGGAACTGCTCGGCGCACGACTGGCTGGCGATGACCTGACGACGGCGTTGCAGGCGCTCGGGTTGGAACCGTACGAGCGGATCGTGAACACGGAGCGGACGTACGCGGTCGGTGAGGTGTGCCGCAACGGTCACAGCCGTATCGAGCATTCGTTCGTGGAGCAGCACGGGTGGAACTGCTGCCGGAAGTGCGAAAGCGACCGGGCAGCGAAGAAGCAGGGGGCTGCGGCATGAGGCTCGCGATGGCGCTCGTGTACACGTCCCTCGTGTGCGCGGTGTTCGCGTCGGCTGAGGACTGCCCGCCGGTCATCTGGACGGTCCTCGTCTGGGCCGTCGTCGTCACGTTCGTCGCCGCACTCATCCGAGTGCACGCCGTCGTCAACTCGCCCAACAAGGAGGACTCATGACCGACATCCAGCGCGCCCGCGACGTGCTCGCGAAGTGGCGCAAGGAGTCTTCCCCTGGCAACTGGGTCGCGGGCGGGGAGGGGTACCGGGACCTGATTTGGAACCCGCAGCACCCGAACCTCCATCCCGCACTCGCCGCCGTCGAAGAGGGCGACATGCACCTGATCGTCGGCACCGCGGGCAACCCCGACCTGCTCGACGCGATCGACAACATGCTCCGCTGGGTTACCGCGTTCAACACCAAGTACGACGTGTCGCGGGAGTTCGGCCACTACACGGCCAGCATCGCCGCCGCGATCCTCGCCGCCGACGAACGGATGAGCGCATGAGCAACGCCGACTACGGCGGCCTCGTCATCTGCGGTCGCGGCGCGCAGAAAGTCGTGCGAGACGAAAAGGACGGCGACGAGCGCTGGTGCTTCAAGTGCCGGAAGCGTCGCGAGTTCCGGTCCATCGTCACGGCAGCCGTCGATTGGGAGCACGACTACTACGGGCCGAGCGGATCCGTTCGCTGCGCCGTATGCCATTCCAACGACGGCGATTGCTTCCCAGGCACCTACCGCATGTGGGGCGACGGATGACTGCCCACGGTGTCCTCTGCGCGTGCCCCGTCTGCTGGGTCACCGAAGACCTCGACGAAGACCGCGACGGGAAGGCCATCGCCCGCGCCGCCGAGGTCGACCACATCTCCACCTGCGACTAACCACCGCCGTCCACCATCACCGCGCCCCACCCGAGGGAGCGCGTCAACACGCACGCCCAGGAGGCAGAACATGACCACCACGAGAGCGCCACAAACAGCCGAAGAGCACACCGCAGAAGCGCGACGACTGCTCACGCTGACCCGCCCCGAAGGACTCACCCCCACCGAGTTCAACGAGTACCTGACGTTCGACAACTCGACCGCCATCGTCGCCGCCGCGAACGTCCACGCGACCCTCGCCCTCGTAGAAGAGCAGCGCACCGCGAACCTCGTCGCCGCGTACAACGGCGACCTGCTGAAGAACCCCCACCCCGTCGGCTCGCACGAACACGACGTGTGGTGGAGCAAGACCGCCGGCGACCTCACCGAACGAGTCGGGGTGCAGCGATGAGCGACCGCATGCGCTTCTACCTGGTCCAGCGGCTCAAGCGACGAAGCGAACCAGCAGGCAACGCCGTCGGATTCGATCAGCACTTCGCGCTCGAGTACATGGGCTCGTCCGAGTTCGAATGGGGAGCAATCCCCAAGGCGTTGCAGTCTGTCCGCGTGAAGCCCGTGACGGCCAAGGTCATCCCGATCACACTCAACGGCACTACCCGCGACGTGCACGTGGTCACTCACGCCGGCAAGCACGAGCAAGCCGGACAAGCGCTACAGGCATGGGGCGCGGGGAGCGACCGTCGACCGCCGTTCTGTGGCAAGGAAGCTTCCCACTTCGACTTCCAGTTCTTCGGCATCGAACGTCCCTACGACACCACTGAAGCCTGGTGGTCAATCGACGACGACGTCGCCTTCGCCCTGGATGCCAAGGCCGCAGAACTCCTGGTCCGCGCTTTCAACGAGAAGCCGGAGAAGAAGCGATGACCGGACTTGCTCCCGCCGGCTGGGACCGTTCCGACCCGTCCGAGTGGGCCACCCTCCCCGGGCCGTTCACCCGCTGGCTCATGCTCCGCCAGTGGAAGAAGGAGATGCGCACATGGTGAACACACCCACGGTCCACACGAACATCGAGCAGGGCTCCGACGAGTGGCTGCAGCTGCGATGCGGGATGCTCACCGCGTCCACGATCGGGTCGCTCATCACCCCCGCCCGGGTGAAGGTCGCCGAGAACGACACCGCACGCACCCTCATCGCGCACCTCGCTGCCGAACGCATCACCGGACACGTCGAACCGACGTACGTGTCCGCTGACATGGAACGCGGCACGTTCGACGAACCGTACGCACGGGACCTGTACACCGAGCACTACGGGGCAGCCATCGAGGTCGGCTTCATGACCAACGTGTTCGACGGGCACACGCTCGGCTACTCACCCGACGGACTCGTCGGCGACGACGGCCTCATCGAGATCAAGTCCCGCCGGCAGAAGAAACACCTGCAGACCATCCTCGCCGACGCCGTACCCCTCGAGAACATGGCGCAGATCCAGACCGGACTGCTCGTCTCCGGCCGCGCCTGGTGCGACTACATCAGCTTCTGCGGCGGCATGCCCCTCTATGTGAAACGCGTCCACCCCGACCCCAAGTGGCACGAAACCATCCGGCTCGCACTCACCGCGTACGAAACGCAAGCCGCCGAGATGATCGCCACCTTCACCATCAGAACCAAGGGCGCACCCATTCCGGAGCGCGTCGACCACTTCGCAGACATGGAGCTCTCATGAACTACAAGTACCGCGTGTACAACGCGCTCACCGGCCACGAGTACGACGACGTCGACAGCGCGAAGCTCGCCGAAGCGCTGCAGGTCGTCGTCGAATGGTTGAACATCGCACCGATGTCCGAGACGACCATCGACGTTCTCGTCAGCGAGGTGACGGCATGACCATCGACCTCACCGAAAGCATCGCCCCGAAGTCGGACCAGCTCGACGCTTTGGACCTGCTGAGCGGCCCCCGCACGTTCACCATCGAACGTGTGACAGCGAACAACGCCGAGCAGCCGTTCAACTTCCACCTCCGCGAGTTCCCCCGCGTCTGGCGTCCCGGCCTGTCAATGCGACGAGTCATGGTCAAGGCGTGGGGACCGAACGCAGACAACTACATCGGCAAACGCGTCACCCTCTACTGCGACGAAACAGTCCGGTTCGGCAACGACGTCACCGGCGGCACACGCATCAGCCACATGAGCGGTATCGAGAAGAAGCTGTCCATACCGCTGCTCATCAAGCGAGGCAAAAGCGCACTGTTCACCGTCCAGCCGCTCCCCGACGCCGCACCCACCCGCAACTGGCTAGGAGAACTGCAGCTCGCTGGCAGCAACGCGACCGCGATCGGTCAGCTCGGGCAGGCAGCACAAAACGCCGGTGCACCCGCCAACGTCATCGCCGCCATCCGCACCGCCTTCAACGCAGCGCAGGCAGGGGGCGTCGAGTGATCAAGATCGCCACCTTCACAGTCGACGGCAACCCACGACCAAAGGAACGTCCACGGTTCGGACGGGGCCGCGGGTACACCACAGAAGCCACCAAAGCTGCAGAAGCTCTGGTGGCTTCGTCGTTCCGCAGCAACCTCGGTATCCGCCACACCATCGAGACGCCGACCACCGCACCACTGCGAGTCCGGCTGCGCTTCTTCCGTGACAGCCGACACCGCGTCGACCTCGACAACCTATCGAAGATCCCCCTCGACGCCCTCAACAATCTCGCCTGGGCCGACGATTCGCAGATCGTCTCGCTCATCGCGAGCAAGCACGTCGATCTCGACCGGCCACGCACCGAGGTTGAGATCTGGACGGTCGGGGACAGTTCATGAGCTCCGTCGAGCCGGGCGACTGGATGCAGTCGAAGACCAACCCGTCCGTGTTCCTCGAGGTCCTCACCGTCGCCCCAGACGGCGGCGTCCGAGTGCGGATCGCCGGGCAGGAAGCGAACACCACGAAACGGTACCTGCTCAACGGGTACGCACACCTCGAAGACGACAGCGCATGAGGAAGGAGGAGACACCATGCGGATCAGATCGACGAAGCCGGAGTTCTGGCGCAGCAAGACGATCGCGGCCCTGCCGTGGGACGTACGCCTAGTCCTCAAGGGGCTCGAGTCGTACGTCGACGACAACGGTGTCGGCAAGGACGACATCGCCCTCATCGCGGCCGACGTGTTCCCTCGCGACCTTTCCGGGAACCCTCGCGACACCCTCGCGAGGCTGTCCGAAGCAATTTCCGCACTCCACGACGGCGGTCTCATCGCCCGGTACGTCGCCGACGGTGAGGATTTGCTGTACATCGGCCGGTGGAAGGAGCTGCAGCGCATCGACAAGCCGGGCCGTGGACGTTTCCCCAGGCCAGACGGCACTTTGGAGTACGGCGAACCGGTCGACGAGGCCAGTTACCGGGCCATTCGCGAGACGGTCGCGAGGCCTCCCGAAAGAGTCGCGCCTGGAACAGGGGAACAGGGGAACAGGGGAACAGGGGAACAGGGGATAACCCCTCTGTCGCCCGCTGACGCGGACGACGGCGGAACCCTCATCCCTGACTCATGGCAACCCAACCAAGGACACCGGGACAAAGCAGCCTCGCTGAGGCTCGACGTCGACCGTGAAGCACAACGGTTCGTGGAACACGCGCACCGGAAAGTGCGTCGCCTCCGCAACTGGAACACCGGATTCACGAATTGGCTCCGGAAGCAGGCCGAGTTCGCGCAGCAACGGCAGGGAGCGCCCGTCGCCGCTGCTTCTCGTGGCACGCGCCGTGACGACGAGCTCATGGCGTTCATGACCCGCGACGACGACAACACCAACCAGCAGTGGGAGATCGAAGCATGAACAAGCCCGAAGTGCGTCGACTGCTCGGCTACATCTCTGCCGGGTTCGACAACCGTGCACTGTCCGACGCGACCGCTGAGGTGTGGTCGGAAGAACTGCCGGACATTCCGTTCGACGTGGCCAAGGAAGCCGTCAGGCGACACTTTCGCAAGCCGGCCCCCCGGCAGTACCTGTCTCTTGACGTGCTCATGGACGAGATCCGTGTCCTCACACGGCAGACGTCGACCGCGATCGAGGAGGACGTGCGCTCCGCAAAGGCCCGCGGACTCCTGGACGCGTCATGGCCGGCACGTGAGCCGTTGCCCGCTCCCGTCGCTGCACGGCTGGCGGACGCTCGTCAGGCGTTCGCGCGGCAAGCAGCAGCGATCGAGTCTGCGGTCATCGAGAACCCGCGCAGCCTCAGCGAGCTCGGAACGCTCGGGAAGGAGATACCCCGTGGCTGACGATCGCTGGGATGACTGGCCGAAACCGCAACCATTCGATTTCGACCGCGATGCGCACGAAGAAGAAGTGCAGCGGTGGGTCGAGCACTACCGGAAACAACGCGCCGATGAGCGATGACGCGTGGTCGAACTTCATCGCCTCCATCGACCCGATCGCGCTCGAGGCGGAACGGTACAGGCCGCCTCGCCCCGAGGAACGGCCTGGATCCACCACGGACCTGCGGATGAAGGCCGCGCATCAGTTCCTCGCCGACGACTTCTGGGCCCGGGTCCGGTCAGGTCACGCACTGCCGCTCCCGGACGACGAGTGGTTGGCGCGTCGGGCAGCGCAGAACGCCGACGCGGACGCCGAGATTGCGCGCCGTGGCTACGGGCAGCCGGCAGCAGACGACGACATCGAGGCGGCCATCCGGTCGTACTCGCAGAGACAAGCGGCAACCGCCGCAGAACGGAACGCAGCATGAGCGGCGAGACAGTGATCACCGTGGTCGGCAACCTGACCGCCGACCCCGAACTGCGCTACACCCAGAACGGGCTCGCGGTCGCGAACTTCACGATCGCGTCGACCCCGAAGGTGTTCGACAAGCAGGCGAACGAGTGGAAGGACGGCGATGCGCTGTTCCTTCGCGCGTCCGTGTGGCGTGACTTCGCGGAACACGTCGCCGGCAGCCTGACGAAGGGATCCCGTGTCATCGCGCAGGGTCGCCTCCGTCAGCGGTCCTACCAGGACCGGGAAGGCCAGCAGCGAACCAGCATCGAGCTCGAGGTCGACGAGATCGGCCCGTCGCTCCGGTTCGCGACCGCCACGGTGACCCGTTCACAGGGCGGCCAGCGAGGCCAGGGAGCGCCGAACACGGCTCCCGCGTCTCCCAGGCCGACCGAACCCTGGGACACCCCGCAAGCAGGCGCGCAGGACGCATGGTCCACCGCGCCGACCGACACCGAGGACGTGCCATTTTGACCGAGCAGCCCGATACCGACATCCGACCCCAGCTGCGGCAGCACAACGAGGACGTCGCGGCACTCGCATCCGTCACCGTGGTACCGACGGTCACGGTCACCGTCCCGAGTCACTGGCTCCTCGTCATGCCGTGTGGGTGCATCGACGGCTCTGCACTGTCGACCACCTTCGGGGAGATCGTCCGGCCCACAGCGGAGTCCGCCCACAAGATGCTCACTCCACGCAAGCGGGACCGGGACCGGGAGATCAAGCAGGGATGGACGGTCCGTGGTGCGACCCGCGCTGAGCTCGACAACCTCGTCGAGCTGTTCACCACGAAGTGCCCGCACAACGCAGAGGCAGCCCTGGAAGAAGCCACCCAGTGACCGGGGAGCAGTGGGCAGTCGAACGCCAGAACGGCGTCGAACGGTTCTCCCTCTGGGCTGACGGATCCATCGTGTCCGAGCACACGGACTGCACCGTGCAACTCACCCCCACCGAACTCCGCGCGCTCGCCACCGCAGCAACGGCGACCGCCAACACCCTCGAGCAGCAGGAGGACTCATGACCCCAACCACCACAGCACAGCGCTCGCCGCAGCCCCTGTACGGCGACGTGAGCGTCGATCCAACCGTCTTGCTGTCCCTGTCGGCCCTGCGCGCACGCAAGCGGCTCCACGAGGCTCCTGGCCTCGTTGCGTACGTGCGCACCCTCATGGTCCCCGCCGGTGCGCAACGCAGCGATGGGCAGCCCCGAGGCGGGTCGAAGGAACCGCCCGCACCGTTCCGCATCGACGCTGTTGACGAGTCTGACTCCGTGTACGCGCAACTGCTCAACTGGATCGGCTACTGGTCCGCTGAACTCGTCATCGCGGCACCGGTCACCGCGACGTACGCATGGTCCAACGAACGCGAAGTGCAAGGCTTCCGCGCCGGCACCACCGCGGAAGGTGCCGGACTCCTCGTGCAGAACCTCACCACATGGCTGCTCCTGCACCAGGACAAGATCCTCCGACACCAGCAAGCCGGCGAATACTTCACCGACGTGTCGCAGATCATCCGCGACCTGCACGGCAAGTTCCCCCGCACCAGCCGAGGCATGCGCCCCGTGCTACCCCGCCCCTGCCCACTGTGCGACGAACCCGAGATGGGCGTCGACTGGTCATCCGACCAGCTCGACGACTTCACCCTCACCTGCAACCACTGCGGATACCAGGGCGACACCGCCGCGCTCCTCCGAGACAGAGACATACGACGCATCCTCGGCGACATGCGCGTCGAGTACGCCCCCGAACCGTCCGAGTGGTGGACGAAGAAGCAAGCCGCCAGTGAGTTGCGCATCACACCGCAGACGCTGAACAGGTACATCCAGCACGACCACCTGCCGACGCAAACCGCGGACGGCACCGTGTACGTCAACGCCGACGAGCTCCGCGGGCTCTGGCGTCAGAAACGAATCCGCGACAAGGAACACCGAGCAGAGAAGAGCAGCACATGACCACCCTGAGTACTACGCAGTTCCGTCGCGGTGACACCGTCCGCCACCGTGACATCGACTACGACATGTACGTGACTGCCACGGATGCTGCCGGGAACGTCACGACGGACGCCTGGTCTGCACTCAATGCCGCTGACCTCGAGCTCGTTCGGCCGGTCGAGGACAAGTACGACGTGCTGATGGAATCCGTGGCTCGTGGAGTCAAGGAGGCCCAGCGATGACCGCCATCACCCCGCAGCAGATGCGCCAGCAGGCGGACAAGACCGAGAGTGTTGCAGAGGGCCTAGAGCACATGGCAGACCGAGTTGTGCTCCGCAGGTCTGCCGCCGCTCTCCATGCCGCTGCCGACCAACTCGAAGCGGTGCCTGCTCAGCGTGAGGCGTTCCTGGACAGCCCCAACCTCGACCCGGTGTGGGTTGCTGGCTGGCATGCCGCGATCGACCACGTGACACATTCCCTCGCCGCCGGCACCGCACCCCAGGGGGACCGCGATGACTGAACCGGTGGACACGGACGCGCTGCGACGACTGGCCCAGTCCGCCGAGCACGGATGGGACACGGAGACTGGACCTAGCCTTCGTGCCGCCGCTGACGAGGTGGACCGGCTGCGCGCCTTGATCGAGAACGAACCGCATCAAGAGTGGTGCAAGGGTGACCAAATGTGGCTTGGCGAAGATGGCCTACAACATGAGGGCATGTGCACCTGCTGGAAGGCGGACGCGCTGTGACATAGAACCGGCGGGCGGCACGGCTGCAACACCAACCGTCGCCGCCCGCCCCACAACACGCCGATCCGCATAGATGCGCGGGTGTTCAAACCGTGCCTATAATGACCGTGACATCGCATGCCCGCCCGGTCGAACCGGCGGGCATTCGCTGTTTCCGGAGATCACGCCAAGAGCGACCCGGAACCCGCGAGGCAGGCAAGCGCCGCCCGCAACAACCAAGCCGGCCAGGGATGGCGCACCGACGTGTCACTGCGTCCACGGCTGCACAGTGACCGGTTCGTCTCCGCAGCGGACGTCACACTCACCCACGGAGGCAGCCCAGATGGACGACATCAACACCGATGAGCTCGTTGCCCAGACGATCGATGACGGCTTCCTCAGCATCAGCGCCTTCGTGAACATCGACCACGAGGGTGAACGGCTCGAGGTGGCCGGCCACTTCGAGATCCACGACGAGGCAGACGCGCGCCGCCTCGCAGCGTCCATCGTCGCCCCCTGGGCACCGCAAGTCGGCTGACCAGCCACCCACACTTCCTCGTGCCCGCCGACACGCACCGCTACCGCATCTGTCGCCGTCCCGCCCTGTCACGGCGGGCGACACCGGCCACACCGCGAACCAACGCACGCGGCGCGAGCACGAGGAACCCCCTTCCGCATCGAGTCCATTCGGGTTGGCGCTCGATGCGGGACCACTCAGGCCGAGACCCCCGAGGGAAGCCGCGCTGGCATGCGGACCCCGGACGAGGACGGCCGACCACGTCAGCAAGGGAGGAACGCGATGAAGCTCTCCGAGATCCGCGCACTGCTCACCGCGCACGGCTACCCCACCACAGCTGAACTCGACCGCGTCGACGTGAAGCGCGCCGCCGGCGCAGTCATCGGCGTCGACATCATGTTCACCGACGGAACCGTCGCCTACCTGCCGACAGAGACCGGGTAGGCCAGCACAATGGCCGGAGGGGCCATCTCCACACCCGGATACCGGGAGCCCCATCGAACCGGAGACCCCCTCTGGCAGACCACACCCCAACCGCTCGACCCGGTCACCGCACACCGCACCAGGACGAACACCCGCACCTCGCTCGAGCCCATCGGCTACGACGGCGAGGGTGCGCCGCTGTACGCATGGCAGCTCGACGACGAGCGCTGACGACAGGAGCACAACGTGGGTGAGCAGTGGTCAGGCAGCACACGCAAGCAGCGACTCCCGCGCGACTGGGAAGAGCGACGCGCAGCAGTGAGCGCGCGAGCAGGCGGGCGCTGCGAGGCGACCATGCGCGACGGCACTCGATGCGTCGAGGTCGGCACAGACTGCGACCACGTCAGGCGAGGCGACAACCACGCGCTCTCGAACCTGCAGTGGCTCTGCTCGTGGCACCACGAGAAGAAGACCGCACGCGAAGCACTCGAAGCACGACGATTCACCCGCGTCCCGTCGGCCCGTAAGCCGCGCGAGAAGCACCCCGGACTCAGGTAGACGTCGGCACGACGAACGTCCCGCACGCGAGCGCACAGAGGCCCCCATCCACCCCCTCCCCCCGGGTCCGTCCTGGTCGTAAAGGTGCTGTGGGCAAGGGTCCCGACGGGTCTGGGGATTTTGGGCATTCGGGCATAACGCTGCCGTAGAATAAGAACAGCCCCGACTGGATGGTGGAACATCCGCCGGGGCCTGACCGAACACCTTGGCTAGGAGGAGTTGGGCTGTGCAGCAGTCTATTCGAACGTGTGCCGGTTGCGGTGTGCAGCTGATGCAGGGAGCTCGCGAGCGCAACCCGCGGAAGTGGTGCTCCGAAGCGTGCCGCGTCAAGACGTACCGTGCTCTCACGCCGGAGTACGTCGAGCGTCGTCGCGCAGCTGCAGCTTCGTGGCATAAGGCAACCTACGTGCCGACTGCGCATGACATCGTCTGCGCTGTCTGTGGCAGCGACTTCAGTGCGCGGCGTCGTGACACGAAGTACTGCTCGAGTCGCTGCCGGTTCAAGGCGGCCTACGAGGGTCGCCGCGGCCGGCGTGCTGGCGTTCAGCGTGGGAAGTACACCCGCCGGGCGATCTTCCAGCGGGATGGCGGCGTCTGTCATCTCTGCCTATCCGTCGTGGACGAATCGCTCGTCTACCCCAACCCGATGAGCTTCTCGATCGATCACATCGTCCCTCTCGCCCGAGGAGGAGCCGACGAGGAGGGCAACGTACGCACCTCACACCTCGGCTGCAACTGGCAGAAGGGTGCACGCGCCTAGGAGGTAGCGATGGCTGGCATCGGCCCCCCTCCGAAGGACCCCTCGAAGCGCGCGCGGAAGAACAAGGACGTCGTACCGCTTCGCATCGTCGAGGTGCAGCCTGCCCGCCAGCCGGAGCTTCCGTCTTTCACGGTCATGGTGACGATCGACAACCAGTTGGTCACGCAGGAGTTCGAATGGCCGGCCATGACGCGCGACTGGTGGGCGATGCTCGCAAATCACCCTCTCGCCCCGGAGTTCATCGAAACGGACTGGGCCTACCTGATGGAGACTGCTCGTCTGCACGCTGAGTTCTGGATGGGCAAGATGTCGCTTGCTGGCGAGATCCGGCTCCGCGAGGCGAAGTACGGCTTCACCCCCGAGGACCGCGCCCGCCTGCGACTGCAGTTCGCCCAGGCCACAGGTGCAGAGGTGGACACGAAGCGGAAGCTGTCCGTCAGCTCGCGCGACCGCTTCGGCGGCATCGCGCTACCCCCGGAAGCGACGGCGAACTGATGCCGTGGCGACCGCTCGACGGCGAGGCGTTCCCGACCCTCGGCTTCCACGTCGCCGACCAGATGGCCGAGTTCCTGGACTACGTCGTCTCCCGCGAGCAGCTCGAGTTCCTGATCCGCTTCTACGAGATCGACCCGCTCTCGTGCAAGCGCGTGAAGACCCGCGCCGTCATCCAGCGCCCCCGCGGCTGGGGGAAGTCCCCGTTCCTCGCTGCGACTGGCATCGCCGAAGCGCTGTTCGAGGTCGTTCCCGATGGGTGGGACGCCGACGGGCAGCCCGTCGCCCGCCCGTGGGTCGACTTCAAGACGATCATCAACGTCCCGGTCACCGCGACGTCTGATGACCAGGTGCAGAACACGTGGGCACCGATGCTCGAGATGGCGCGTACCGACGCGCTCGTCAACGAGTTCGACGTCGACCCGATGGACACGTTCATCGCGATCCCTGGCGGCAAGATCGAGCCGCGCACGTCGTCCGGCCGGTCGATCAAGGGCCTTCCCGGCCAGGTCGCCGCGATCATGGACCAGACCGAGGAGTGGGTGAAGGGCAACGGCGGTCTCCGCCTCGCGCAGAACATCCGCAACAACTCGACGAAGGCGTCCGGGATCACGATCGAGTCCCCGAACGCGTTCACGCCTGGCGAGCAGTCGGTCGCCGAGGCGTCTGCGCGCGACTGGGAGCTGATCGAGTCCGGGAAGTACCCCGACCTCGCCGCGGCCCGGCAGATCCTCTACGACCACCGCGAAGCGCCGGCCGACACGGACCCCGCCGACCGGGAGTCCCTGATCGCTGGCCTCCGGTACGCGTACGGGGACAGCTCGGACCACCCCGACGGCTGCGTCATCCACCAGCCGCCGTGCGAGCCCGGCTGGGCACCGATCGAGCGCCAGGCGCTGGCGTTCCTCGACACGTCCAACGACCCGCAGGTGCTCCGCGCCGACTTCCTCAACCAGATCACCCACGCGACGAACTCGTTCGTCTCGCAGCCCGAGCTGCGCGCGATCCTCGACGTCGACAAGGTCATCTCGAAGACGGAACCGGTCACGCTCGGCTTCGACGGCTCGGAAGGGCGCAAGCCCGGCAAGGGCACCGCTGACTCGACGGTCCTGATCGGTTACTCCGTCACGCAGAAGCACCTCTTCAAGATCGGCGTGTGGGAGCAGCCCGACGGCCCGAAGGGTGAGAACTGGCGACCGCCGGTGCTCGAGATCGAAGCGGCCGTCCGGCAGGCGTTCAAGGACTACAACGTCGTCGGGTTCTACGCGGACCCGTCTGCGGGCTGGGCGGGTCACGTGAAGACGTGGGAGGCCGAGTACTCGAAGCGGCTCAAGGTCCGGATGTCCCGCGACGAGCCGATCCGTTGGCGGCAGAAGGACCTCGCGCGCACGACGGGCACGTTCGATCAGCTCGAGTCGGCGATCACTGCTGGCAAGGAGTCGATCACCTACGACGGTTCGCCCGAGCTGACCTCGCACTTCATCAACGCCCGCCGCGACCGTCGAAGGTCCGGCTACGTGTTGATGAAGCCCGAGCACGACCCGGACGGTTCCAAGATCGACGCCGCGTGGGGCGCGATGTTCGCCTACGCGGCTGGCATTGACGCCCTCGGGATGAAGCTCACGAAGAAGAAGACTGCCGCCCGCCGCATCTACTGAGAGGGGTCCTGTGGCTACCACACCTGCCGAATGGCTCCCGATCCTGGCGAAGCGTCTCGACGCCCGCCAGGCGCGCATCGCGAAGAACCGTTCGTACTCGAACGGCAACGCGCCCCTGCCCGAGATGGGCAAGAACACGCGCGCGACGTGGAAGGCGTTCCAGAAGAAGGCGCGCACGAACTACGGCGGCCTGGCGTGCGAGTCGCTCGGCGGCCGAATGGTCCCGAACGGCGTCCGCGTCGGCACGTCGACGAAGACCCCCGCGGTCCTCGCCGCCCGCCGCGTGTGGCGGGACAACCGCCTCGACGTCGTGTTCGGCGACGCGATCTCGACGATGCTCACCACGAGCGTCAGCTACCTGATCGTCGGCATCCGAGACGGGCAGCCGATCATCACCGCGGAGACCCCGGAACAGGTCATCACCGCTTCCGACCCGACGCAGCCCTGGCGTGCGCGTGCGGCGCTCAAGGCATGGCGAGACCCGGACACGGGACTTGACCACGCTCTCGTCTGGACGCCCGGCGAGCGGCAGCACTTCACCCGGAAGTCGACCAACAGCAACGGCACGCCGATCCCGCAGGTCGACGGCGACTGGGAAGCGCTCGATGCTGCCGAGACGTACGCCGGCGGCGTTCCTGTGTTCGTCCTCGAGAACAAGGACGGCGTCGCCGAGTTCGAGCCGCACATCGACGTCATCGACCGCATCAACCTCGGCAAGCTGCAGCGCCTCGTCACGACCGCGATGCAGGCGTTCAAGCAGCGCGCTCTCAAGGGTGGGCTTGACGCGACCGACGAGGACGACAACGCGATCGACTGGGCGAAGATCCTCGAGCCCGCGCCCGGCGCGCTGTGGGACCTCCCCGAGGGTATCGACGTGTGGGAGTCGCCCGCGACCGACATCCGTCCCCTGCTCGACGGCGAGAAGGTCGACGCGCGCGACTTCGCGGCCGTCATGCGCACCCCGCTCGACGTGTTCGTTCCCGAAGGGCAGAACCAGTCAGCGACCGGAGCCGCCAACGCCCACAAGGGCGAGATCCAGAAGGCGAAGGACCGCATAGCACGGGCCGGCGCTCCGATGGAGGGCGCGCTGCTCGCCGCGCTGCAGGTTCTCGGCCTCGACGACGGCGAAACCGTCCAGGTCACGTTCGAGACCCCGGAGCACGTCTCCCTCACCGAGAAGTCGGCCGCCGCCGCGCAGGCGAAGGCCGGCGGGAAGTCGCAGCGCTGGATCGATGAGCACATCTGGGGCATGTCCCCGGACGAGATCGACCAGGAAGAGACGGACCGTGCCTCGGAGCAGCTGCTCACGGGCACCCTGATCGGAGGCGCGGGTGGCAACGGCAACGCTTGACCAGCTGACCGCTGCTCACCAGACCACGACGAAGCAGATCCGTGACCGGACTCTCGCTGTCACCGCTGCCCGGTGGGACGCGTCACCGGGGTACCGGGACGCGGACATCGACCGGCTGATCTCGCAGATCCTTCCGCAGGTGCAGGCCGGCCAGCTCGCCACCGCGACGCTGACGAACGCCTACATCGGCCAGGCCGCCCGCATCAGCGGCGCTGCGGTCGCACCTGCGGGGGTCAACCGAGACGCCATCCTCGGCTACCGGGGCGTGCCCTCGGCAGACGTCTACCGCCGCGGCGCGGTCACGCTGTACACGGCCCTGTCGAACGGCTCCCCGTTCGACGCAGCGGTCGCGTACGGCCTCGACCGGATGCTCACCATCGTCGCGACCGAGCTGCAGCAGGCGAAGAACCGGCAGGCGCAGCGGGCGCTCGAGGCGTCCGGGTTCTACGGCTACCGCCGGGTCCTCACCGGCCTTGAGAACTGCGCGCTGTGCGCCATCGCCTCGACGCAGAAGTACTCGAAGCACGAGCTCATGCCGATCCACCCCGGTTGTGACTGCGGGGTGCAGCCGGTCAAGGAGTCCGACGGGCCCGGCACGATCCTCGACCCGGACCTGCTCGAGCGCACCCACGCGCTCATCGACCAGAAGCTCGGCGGCCCGTCCGACCGCGGGGCACGTGACCTCGGCATCGAGAAGACGTCGTCGGCCGGCAAGCCGCTGAGCGACTACACGGACCTCGTCGTGGTCAACGAGCACGGCGAGCTCGGACCGACCCTCGCGTGGCGGTCCGACAAGTTCACCAGCGCCGCGGACATCGCAGCGCTCACCTGACTTCCCCACGCCGTGGGGAGTGACCGAAACGGTCAACCATCAACCCGAAACGGGAGATACCGATGTCGGAAGACGACAACAAGCCGAAGCCGACCGAGGGCGCAACGCTCGAGGAGCAGCTGGCGGCAGCACTCGCCGACGCTGAGAAGTGGAAGGGCCTGTCTCGCAAGAACGAGGAGCGGGCCGCGTCGAACGCCGAGAAGGCGAAGAAGTTCGACGAGCACGAGGAAGCGAACCGCACCGAGCTCGAGAAGGTCCAGGCACGCGCTGAGGCCGCTGAGAAGGCAGTCGCGGAACGCGACGCCAAGGAGGCAGCCGTCAAGCTCCGCGAGGAAATCGCCACGGAGAAGGGCTTCGCCGATCGCAAGATCAAGGCGACCGCGCTCCGCGGCACGACTCGTGAAGAGCTCGAGGCGCACGCCGACGAACTGCTCGAGCTGATCCCCGCTCCGCCCGGAGCGCCGTCCGCTGACGGTCAGGGAGCTGCCGGTGGAGACATCGGCAAGGGCGAGATGTCGGCCGACGACATCGTGGCGGCCGCAACCGCCAGGTAACCCCCGCTGGCGTTCGGCCACGAACCCAAGCGGACCACTCATCCATCCAAGGAGGAATCGTGGCAGAGAACGTGTTCATCAAGGGGGAGAAGTTCGCAGCGACCGCGCTCGGACTGCTCCGCCGCACCGTGAAGGCCCCCGGGCTCTTCACGACCAAGTACGGCGTGGCGGACTTCCGCGGTGCGGCCGGCGACGTCATCAACATCAAGCGCCCGGCGGTCCTCGTCGCGCGTGAGAAGCCGTGGCGCGGGGACGACGCGATCGTCATCGACCGTCTCGTCAACACCAAGATGCAGGTCGCTCTCGACCGGCACGCGTACAGCGCGGTCGCGCTGTCGCCGGAGGAGGAGACGCTCGACGAGATCGACTACGTCCGCGACGTCCAGTCGCCGCAGGTCACCGCAGTCGCCGAGTTCATCGAGGGCATCGTCGTCGGTGCGCTGACCGGCGCGACGTACGTCAACACGGTGAAGTACGACCAGAACAGCACCGACCCGGTCGAGTCCGACCCCCGCAAGGTCGCGATCCGAGCTCGGAAGCTGTTCCAGACGGCGCACGTCCCGGTGACCGGCCGGTACTGGCTCGTCGGTGCGGACGTCTCCGAGGCGATCGCCGGCTACGAGAAGCTTCTCGACGTCGACACCGCCGGCCTGCCCGAGGCGCTGCGGGACGGTGTGGTCGGCAAGCTCGCCGGCTTCATCATCATCGAGCTCGACGCCCTCGACCCGAAGGCGTCGTTCTTCGTGCACGAGTCCGCAGTCGCGGTCGCGAACGTCGCCCCGGTGGTCCCGAACGGGGTCGCCAAGGGCGGCGGCGTCGCGGCCGGCAACGGTCTCGCCGTCACGCAGCTGTGGGACTACGACAGCGACCACCTGCAGGACCGTTCCATCGTCCACTCGTTCGCGGGTGCCGCCGCCGTGCTCGACCCGAAGACGAAGGCAGACGGGTCGCTCGACCTGAACACGGACGACAGCCCGAAGCTGCAGTTCGTCCGAGCGATCAAGGTCACGTTCACCGCGAAGACCGCGGCGGCCTGAGAGGAGTGAGGTCATGACCAAAGCGCTGGCAACGAAGGAAGACGTCGTCAAGGCGCTCGGCCGTGACCTCACCGCCTCCGAGGCGAATCAGGTCGACGTGCACCTGCTGAAGGTGTCGGAGCTGTTCCGGCTCGAAGCGCGCCAGCAGTTCACCCTGGGCCGGTCCACCAACCGGCTCCGGGTGACTGCTGGCGCGCTCACCCTCCCGCAGCGCCCCGTGCGCGCGGTCCTCACGGTCGACGGTGAACCCGCCGACCGGTTCACCCTCATCGGGCAGCGCCTCGAGGTGCCGGTGCCCACCGGCACGACCGTCGTGGTCGACTACGAGCACGGCTCCGACGAGGTCCCCGACCTGGTCACGCTCACCGTCGCCGGCATCGTCGCCCAGCTGTTCGAGGCAGACCCGCGCGCCCGCGCCGGCGTCTCGCAGCGCGGGGAGACCCGCGGCCCGTTCAGCTCGCAGGAGACCTACGCTGCCTGGGCGCAGGGCGCGGCCCCGCGGCTCGCCCCCGATGACGTCCGCACCGCGCAGTCGTACCGGGTGAAGTCGTACGGCCTGATCGTGCAGGGGTACTGATGGCCGGCGAGACCGTCACCTGGCACCACCGCACCGACACTGGCCAGCGCGACCGGTACAACAAGCCGATCCTCACCGCCGCCGACACCCCGCTCGACGACGTCCTCATCGCGCCGAACCTCGGCGACGAGGTCACCGGGACCGCCGAGAACACCTCGAGCACCCGGATCACCCTCTACCTCCCCGCCGTCGCCGGCATCAGCGCCAACGACGAGCTCACCGTCCGCGGCACCCGCTACAAGGTCCTCGCCGACGAAGCCGACTGGTCGACCGGCATGAGCGACTGGAAGCCCGGCTCCGTCGTGCAGCTCGAGCGGAAGGGCTACGTCAGTGCCTAAGTCCCGCGTCGTCCTCAACCGCCGCGGCTTCGGAGCCGTCCTCGCGTCCAAGGGCATCGAGGACCAGCTGCGCCCCTACGCCGACGACATCGCCGCGCAGATCCCCGGCGGCGCGACCGTCACCGCGATCCGCACCGGCATCGGCACCTCGAACTCCCGCGTCCGCCTCCGGGTCGAGGCCGTGGTGTGGGAACGCGCCAGGCTCATCTCCGCGATGCGCCAGGTCCTCAGCAACGCCCAGTCCCGCTAGGAGGACCCGTGCACGGCATCGTCTACGACGACTTCCTCGCCCACCTCATCCGGCGCACCGACGCCCTCCTCACGGCGCGCAGCGAGCCGCACGCGGCCGGCGTCGAGGTCTCCGACCGGAAGTCGGCCGACAGCCGCCGCGCTGTCGTCCTGACGACGAGCCCCGGCGGCGGCACCAGCAACACCGTGCGGACCTCATACGTCACGGTCGACGTCATCACCGACGACCAGGGCACCACGGTCGACCTGATCAACCTCGTCCTCGCGCTGGCGACCTCGCGCGGTGCCGGCGGCATGGTCGATGGTTCCCCGATCACGTTCGCCGAGGTCAACGGCGGCCCGAACGCGGACCCCGCGGCGGACGGCTACTTCAAGCAGACCGCGCAGCTCGAGCTGCGACATCGCGGTCGCAGCCTCTGACCCACCATCTCGAAGCCCTGCCGCTGGCGGGGCTTCTCTCGTTCCTCCCACCGAGCAGGGACCCCAGGGGCACACGCCCACCACACCACAACTGGAAGGAAGGGCCCTCGTGTCCCTCGAAGCAGAGAACGTCCGCGTAGCGGTCACGGGCGCGGTGTACAGCGCCCCGAAGACCGCCACGCGGCCCACCAGCGCCACCAGCGCGCTGACCGGCTACATCGACCACGGCTACATCGGTGACGGCGGTGTGACCGAGACCCGCGACCGGTCGACGAACCAGATCCGCGCGTGGCAGAACGGTGCGCTCGTCCGCGAGCCCGTCACCGAGTCCTCGATCAAGTACCAGTGCATCCTCCTCGAGACCAAGAAGGAGAACATCGAGCTCTACTACGGCGCGAAGGTCGCCGACAACGGCTCGATCAAGATCAACCCGTCGAAGACCGGCGGCCGTCGCCGGTTCGCCGTGGACGTCATCGACGAGGAGGACCTGATCCGCGTCGATGTCCCCGACGGCGAGATCACCGAGGTCGGTGACCAGGTCTACGTCAACGGCGAGCCGATCGGCTACGAGATCACGATCACGGGCTACTCGATCACCGACGACGACACGGGCGAGTCCTACTCCGCCATGAAGTGGTACGGCTCCCTCGACACCACCGCGGGGGCCTGAGACATGGCCGCCGCGAAGACGATGCACGTCCGCAACATGCGGACGGACGAGATCCGGAAAGTCACGCCGGAGCAGCGCGAGCTGCAGGACAAGGGCATCTGGGTCCTCATCACCGGCGAGGACGTCAAGCCGACGCCTCCGGCCGCCACCGTCGAGTCGAGCGACAAGCCCGACGCCGGCACGGCGACCCCCAAGACCACCCCGAAGGCGTCCGCGCCCAAGGAGTGACCAACCGGTGTGCCGGGGCGCTCGGGCCCCGGCACACCTCCTACCCCTTCCGAGCACTCCCACCGAGCTAGGAGAACCACCATGGGCGACACCGCCACCAGGGCCCTGCAGATCAAGGCCAAGTCCCGTCCGCCGCTGGTCGTCGAGTACGACGGCAACGAGTACTCGCTGCCCGGCCGCATCCCGGCCGAGATCATGACGATCCGGGCGCAGTACAAGAAGCCGAAGAACCCGGAGAAGAAGGTCCAGGAGGAGTGGCAGCGCGAACTCGGCGTCGCCACGATGGACAAGTTCCTCGAGCTCGTCCTGCCCGAGGACTTCCGCGCCGTCGTCGACCTCGAAGACCTCGAGACGGTCTTCGAGCACTGGGCGGAGCACGTCGGCCTGGGGGAATCGAAGGACTCCGACAGCTAGCGGAGTCCTACCCCGACGAGCTCGTCTGGGAGCTCTACCAGCTGGGCTTCGACGTCGACGACATCGGCGACGACGAGGACTCCACCGAAGAGCAGATCGCGAAGGCGGTCGACCACGTCAAGGTCGACCGCCTTCTGCGTGTCGCAACCCGCGACACCGCCTCGGTGCTCTTCGCCGCGCAGCACGGATGGGACTTCCCCGTCAGCCGCGAGTGGATCCAGAACGCGGACTCGATGGACCAGTTCGCCGCCGCCCAGTGGACAAAGGGCAGCCCCCGCCCCAGGCCGTACCCGCGCCCCTGGCCGGACTCCAACACCAACCGCCTCGGCAAGACCAACCTCGCCCCTGCCGAAGCGCGGGAGGTGCTGCGAAGAAACAAGGAAGGCCTGACCCATGTCGACTGAGTCCGCCATTGCGTACGTCTCCGTCGTCCCGCAGGCCAAGGGAGCCGGCCGGGCGATCGAGCGGGAGATCAACCCGCAGGCGCTCGGTACGTCCATCGGCAGCAAGATGTCGCCCGGCTTCCTCAAGTCGGTCGGGTCGATGGCCGTGAAGTCCACCGCGATCGTCGGTGCAGGCGTCACGGCCATCGGCGCGAGCATCGCCGCCGTCGCCGCGAAGAAGGGCATCGCCCGACTCCTCGACATCGACGACGCCAAGGGCAAGCTCGCCGGCCTCAAGACCTCCACCGAGGGCATCGCCAAGATCATGGACAGCGCCCTCGCATCCGTGAAGGGCACCGCGTTCGGGCTCGGCGACGCCGCCGGTGTCGCCTCGAACGCCGTCGCCGCCGGCATCAAGCCCGGCCAGGCGCTCACGAAGTACCTCAAGCTCACCGCTGACGCAGCCACCATCGCGGGCACCTCGCTCGGCGAGATGGGCTCGATCATCAACAAGACCACCACCAGCGGCAAGGTCTACACCGACAACCTCAACCAGCTCGCCGACCGCGGCATCCCGATCTTCCAGTGGTTGCAGGACGAGTACAAGGTCTCCGCCGACGACCTCTCCGACATGGTCCGCAAGGGCGAGGTCGACGCGGCCACCTTCCGCAAGGTCATCGAGGAGAACATCGGCGGCGCTGCCCTCGCATCCGGGAAGACCGTCCGCGGCGCATGGGCGAACGTCGGGGCATCCCTCGGCCGTCTCGGCGCGATGTTCCTCTCCGGAGCCGTCGCCGGGGCTCCCACGCTCTTCACCTCCATCACGGGGGCAGTCGACCGCGGCACGGCAGCACTGCAGCCCTACGCGGACGTCCTCAACGAGAAGGTCTCGGCCGGGATGGCTGCCCTCGCCGGATGGATCGACCGCGTCGACTTCGGGAAGGTCATCGCCGGCGCGGAGGCATTCGTCGGCAAGGTCCGCGACATCTTCACCTCGCTCAGCAGCGGCGACACCGACACCGCCCTCGGCAGCGTCGGCGCGTCCCTGTCCAAGCTCACCCCGGCCTTCACCGCGTTCCGCGAGCAGCTGCCCGAGCTCGGCGACTCCGCCGGCAAGCTCGCCGCGGCCGGGATCACCGTCCTCGCCGGCGGGCTCGGGTTCCTCGCCGACCACGTCGACACGATCGTCAAGTACATGCCGCTGATCGTCGCCGGCTTCATCGCCTGGCAGCTCGCCTCCCGGGCGACGGCCGGGGCGTCGGTCGTGCTCCGCACCGCCGAGCTCCTGGCCCTGCCGGTGCAGATCAAGCGGAACATCCTCCGCCTCGAGGCCGCGCGCCTCGAGTACGCGGCCGCCCGCGGCATGGGCGTCTCCGCTGCCGCGACCGCCGCCAACACCGGCGTCACCAACCAGAACGCCTCGGCCCTCGGCCGCCTCACCCTCGCGCAGCGGATCTCGACCGCGGCGACGACGGTCGGCACCGTCGCGACGCTCATCGGCGCTGGCGCACTGCGCATCTTCGGTGCTGCCGTGAAGGTCGCGATGGGGCCGATCGGCATCATCATCGCCATCGTCGGGGCGCTGGTCGCCGGTCTCGTCTGGTTCTTCACGCAGACGAAGCTCGGCCAGGCCATCGTGCAGACCGCCTTCGCCGCGATCAAGGTCGCGGTCGCAGCGGTCGGAGACGCCTTCGTGTGGCTCTGGGAGAACGCGATCAAGCCCGCATGGGACGGGATCGCCGCCGGCGCGACCTGGCTGTGGCAGACCATCCTGCAGCCCGCGTTCGCCGGCATCGGCCTCGCAGTGCAGACCGTCGGTGGGTTCTTCGTCGCCCTGTGGACGAACTACATCGCCCCGCCGCTCACCGCGATCGGCAACGCCGTCGGCTACCTCTGGAACAGCTGGATCTCCCCGATCTTCCAGCTGATCGGCGCGATCGTCGTCTGGGCCGGCGGCATCTTCGCCTCGGCCATCTCCGGGATCGTCGGCCTGATCGTCAACACCCTCGGTGCGGCCTTCAACTGGCTGTGGACCGGCGTCATCCAGCCCGTCTTCACCTGGATCGGTGCAGCGATCTCGGTCTGGTGGACCACGGTGTCGTCGATCTTCGGCTTCGCTGTCGACTTCGTCCGGGGCACCCTCGGCTCGGCCTTCACCTGGCTGTGGTCCAGCGTGATCTCGCCGGTGTTCAGCTGGATCGGTTCGGCCGTCTCCGCCTGGTGGAACGGCCTCGTCCTGCCCGTCTTCGGTGCCGTGGTCGGCTTCCTCCGCACCACCCTCGGCCCGGTGTTCACCTGGCTCCGCGACACGATCATCCGCCCGGTCTTCTCCGGGATCGGCACGGTCGTCCGCGGGGTCTGGAACTCCTGGCTGAAGCCGGTCTTCGACAAGATCGCGAACATCGCGAAGGTCATCATCCCCGCGGCGTTCACGGTCATGAAGGACAGCATCGGCAAGGCGTGGGACGCCGTGAAGACCGCGGTCAAGGCCCCGATCAAGTTCGTCGTCGAGACGGTGATCCAAAAGGGGATCATCGACAACTTCAACAAGGCCGCTGGCTTCTTCAAGACCAAGAAGCTGCCGAACGTCTCCCTCCCCAAGGGGTTCGCGACGGGTGGCTACACCGGCCCCGGCGGGAAGTTCGACCCCGCTGGCATCGTGCACGCGGGCGAGTTCGTCTTCACCAAGGAGCAGACCGCCCGACTCGGCGTCGGCCGGCTCTACGACATCGCCCAGAACGGCTACGCCAAGGGCGGCCTCGTCACCGACGCGAAGAAGAACGTCGCCGCCGGGTGGGACTGGATCGCAGGCAAGGCCGGCAAGGCGTGGGACTGGACGAAGAACGCCGCCGAGACCGCACAGTCGGTCGTTTCCGACCCGATGGGCACCCTCGGCAAGCTCGCCAAGGGCCTCATCGGCCAGATCCCCGGTGCCGGCGGGATGCTCGACGTCGCCAAGGGCATCGGACAGAAGATCCTGTCCGGCGCGATCGACAAGCTCAAGGGCATCGGCGACCTGAACCCCTTCGGCGGCAACGGCGCAAACGGGCAGCTCCCATCCTCGGCGCTCGCCAAGGCCAGCGGCTTCGCTCCCGGCTCCGGTGTCGGCGCGACCGGCGGACTCCTGCAGAAGGGAGCCGCCGCCGCGTGGAACCTCGCCAACAAGGCATCGGGTGGCATCCTCCGGCTCACGGAGGGCTACCGCGACCTCAAGGCGCAGGCATACCGGTGGTCGCTGTTCAAGAACGGCGGCAACCTCGCCGCTCCCATCGGCACGTCGGTGCACGGCCGAGGCCGTGCTGCCGACGTCGCAGGCGGGCAGTCGTGGCTCCGCGCGAACGGCGCGAAGTACGGCTGGGCGAACACCGGTCTCGGGTTCTCGCAGCGGGAGCCGTGGCACTTCGAGTTCAAGGGCATGTCGCAGAACGTCCCGCAGCTCGCCGCCGGTGCCCTCGTCGGCCGCCGCCCGGGCGGGACGCTCGTCAACGTCGGTGAAGGCCGGTACGACGAGGCCGTGGTGCCGCTCACTCCGCGCATCACCGACGCCCTATCCGGCGATCGGCGCACCGTCCAGCGGGGCCCGCTCGTCGGGAGCCTCACCCTGCAGTCGACCGGGGTCATCAAGGAAGACCTCGCCGAGGTCGACCACTACCTGAGCTCGCTCGAGCGGGGAGGACGTCACAAGTGAGCACCGACTGGAAGCTCGACTGCGGGCCGGACGGGGTCATCCTGTTCGGCTCGCAGTCGTCGCGGTACCCGTTCGACAAGGCACCGGAGATCAGCGACGCCGAGCGGGAGAACCAGGACAGCTCCCTCCCGGGCATCGACGGGAACTTCTTCGGCGACGACACCACCGCGGGACAGACGGTCGCGTTCGGACTCAACGCACTCGGCGAGACCGACGCCGAAGCTGAGGCGCTGTACGCAGCGTTCCGGAAGGCCTGGCGAGCGGACAGCATCCGCCGCACGCCAGGCGCGACCGCGACACTGACGGCCCCGTCGGGCCGGTCGACGTTCGGTCGACCGCGGCGGATCACTCCCGCGTACATGCCGATCGGTTCCGGCGCGGTCGGCGTCACCGCCGACTTCGCCACCCAGGACGACCTCTGGTACGGCCCCGAGGACTACCTGCAGGTGCCGTTCGCGCTGTCCCAGTCGGGTGGCTTCGTCTTCCGGGAGTACAGCAACGTCGAGGGCCTCACCCTCGCCGAGTCCTCGCCCGGGTCCGGGCTCTACCTCCCGACGGGGCTCACCGAGGAACCGCCGGGTTCCGGCCTGTACTCGCCCGACGGACTGATCGAGTCGCCGCCCGGTTCCGGCCTGTACGCGACGACGTCGCGGGTCACCACTGCCGAGGGGCTTCGGTTCCCGCTCGTGGCGCGCGGGTACACGACCGCCGAGAACACCTTCACCGTCCTCGGAGACGTTCCCACCTGGCCGATCATCACGATCAACGGTCCGATACTCAACCCCACCGTCGAGGTCGCCGGCCAGTTCCGGTTCACCGCGGCGACGTCGCTCCGCTACGACGAGCAGCTCACGATCGACACCCGACCCGGCCGGCAAAGCGTGCTCCGCAACGGCACGCAGATCGCGTCACTGACCCGCACGTCGACGCTGCTGCCCGCCGCGGCGCTGCCGCCCGGCTCGCACACCTTCACTCTCTCCGGCTCGTCCTCGTCCGGCGCACCCACCGCGCGGATCGTCTGGCGCGCCGCGTACCCAACCCCCTAAGGAGGGCGACCCCGCATGGCTCTTGATGGTGTCCCACTCGCAATCGGCGGCGACGCCGAGCACAGCCCGAGCTCCGTCCGTCAGCTGGTGTACCTCGCCACCGGCGGTCGGCAGGGTGTCGCCGCCCCCGGCGACCTCAAGGTCACCCAGCTCGACGTGCCCGGTGCCGGCGTGAAGGTCGCGTCCGGCGGCGGCGCGCTCCTCAACCGCGTCGCCGCGCAGGAGGCGTACTCCGTCCGCAACGGCGTCGCCGACACGAGCAGCGTGAAGTTCACCCCGACGGGTTCGGCATCGGGCCGCTCCGACCTGGTGATCTGCCGCGTCGACAACCCCTACATCGACGGCAACGCCCAGGCTCCCGCGGATCCCCGCAACGGGCCCTACGTGAAGTTCGACATCATCCCCGACGTGCCCGCCGGCACCCGTTCGCTGCAGGAGCTCAACCAGTACAAGGGTCTCTCCGCGATCGAGCTCGCCCGCGTCGACCTGCCGAAGTCCACCGGCACCGTCACGAACGCGATGATCACCGACCTCCGGTCGCTGGCGAACCCGCGGTCGGAGCCGCAGACGCTCTTCGGATCCGCCGAGCCCGGGGCCCGCCTCACCTCGTCGACGTTCACCGCGTGGCCCACCACGAACACGTACGAGGTGGACGTGCCGCCGTGGGCGACGCACATCATCGCCCGGCTCGAGTTCATGGGTGGCCAGAGCGCGGCGAAGGCCGCCGGGTCGCTGCGACTCATCCTCGGCAGCTCGACCGCGTTCGGGCAGTACGACTACAACTACGCCGCCCAGAACGGGCAGGCGCGGCAGATGGTCGTTGTCGCTGGTGAGCTCAAGCTGCCGGCCGCGGTGAAGGGCACGAAGCAGCCGCTCCGGATCTCCGGTCTCCGCTCGGACGGCGACGGCTACCTGTTCACCGTCGACTCGACGTACTACCTCGCGGACGTGCAGTTCGTGGAACGGCTGGCCTGATGGAGCGGTTCATCATCCAGCGCGCCGTCACCGGTGAAGTGCTCTCGTACGACTTCCGGGGCATGACCGCCGGCGCGCCCACTCGGGTGCTGTCCGCGGTCGGGACGATGCCGATCACGGTCCCCGCCGCGCAGGCGAACAGCAACGCGTCCGACGGTGAGCCCCTCTTCGACGAGTGGGGCACCATCGTCACCGTCGCCGATGACGACCAGATCCGGTTCCGCGGCATCGTCACCGACGTCTCGTACGCCGGCCCCGAGTGGAAGCTGACTCTGTCTGCTCTCCCGACGGTCCTCTACGGCTGCCCCTACGGCGACGAGCCCTACTACGGGGCCGAGGTCGACCCGGCGTCCATCGTCCGGAAGCTCGTCGCGCACGTGCAGTCGTTCCCGGACTCCGACATCGGCCTCACCGTCGTCGGGACCACCCCGGTCCGCGTCGGCTCGTTCTCCACGCAGCGACGCATCGAAGCCGTCGCGTACTACGACGAGAAGGTCCGCGACTACAAGGCCGAGAACAAGGCCCTGCAGGCGCTCCGCAAGATCGTCGCGACCACCCGGAAGGCGGCCGCCACGCAGCGCACCAGCCGCGCGAACGCGTCGAAGGACCTCACCGCCGCGAAGAAGGCACTCACCGCTGCGAAGCGGGCCCTCACCGCGGCGAAGAGCGCGCTCACGGCGGCGCAGAAGACGAAGGATCCGGCGAAGATCGCCGCGGCCCAGACCGCCGTCCGGAACGCCCAGACCGGCGTGACGGATGCCACCGGGGTTGTCAACGACCGCCAGGCGGCCCTGAACGGCCGCGACGGCAACCTCGACACCACGAACGCTCGCATCAAGGCGCAGCAGGCCGACGTCGACGCGCAGGCCGCGATCGTCGCGACGATGAAGGAGCGGAAGGACAAGGCGTCGGAGCTGAAGAGCGCCGCGCAGCAGCAGGAGTCCGAGGACGGCGGTGCGTACGCGCTCGAGGCCTGGGAGGCACCGGACTGCGGGCGACTCATCGACGATCTCGCGAAGGACGCCCCGTTCGACTGGGTCGAGGAGCACTACTGGTCCGGCGACGTCCCGGCGACCCGCATCCGGATCGCGTACCCGCGCACCGGCCGCCGCCTCGAGGGTGACGGAGCGCCCACGTTCCAGCAGGGCGTGAACATCGCCGTGCGACTGCAGCCCGCCTCGTCCGGGGGCGACTTCGCGAACACCGTGTTCGGCATCGGCGCGGGCGAGGGGGCCGGGTCCATCCGCCGCCTGATCTCGAAGCGTGACGGCCGGCTCCGCCGCGTCGCGACGCTGCAGTCGAAGGACATCAAGTCGAAGCAGGACATGGTCACCCGACTGCAGGCGGAACTCGTCGCACGGCAGGAGACCCTCGCTGTCGATTCGATCGTCGTGACCGATCACGTGAACAGCCCACGCGGTTCCTACGCGCTCGGCGACGACATCTTCGTCCAGGGGAAGGTCCCGCACTACGGGGACTTCGGCCTGTGGCATCGCATCGTCGGCATCACCGAGAACACGAACGGGACGACTGAGATCAGCCTGCAGCTGACGGACTCGTTCACCTACGGATCAGGAGTCGAGTGATGGACGCATCCGAGAAGGTCGCGCGTCGCCTGTACGCGATCCAGGTGCAGCTCGAGCGGCTCGGCCGATCGTCTCAGCTCGGGAACACCACAATCGGCGGTGACGCTGCCGTGGGCGTCACTGACGTCGTCGGCGAGGCGGTGGTCACGAACGACGCGATGCCGGACGTGCAGGGTGACGCCGCCGATGGCAACGAGGGTGTCTCGGACCTGCAGGCGATCAGCTCGGCCACCGACGACGACCTCATCGCCCGCTTCGAGGACGCAGCTGCAGACCGTGAGGATGCCGCGGCCGAGATCCTGGACTCGCTGCAGGACATCGCTGCAGCGTTCGGCGAGGACATCACCGGGCTGTCCGAACGGGTCGACAACGTCATCGTCGGTGCAGGCACCACCCTGCTGCTCTACTCCGACGAAGAGCCGGAGGGAACCGCGCCGACCGGGTCGACGTGGTTCATGATCAACGCCGACAAGAACATCGCCCGGCAGTGGCAGCAGACCGGCACCTACGAAGCCCCCGTCTGGACGCCGCGCCAGGTGGAGTCCGAGGTGATCGCGAACCTCGACGTCGGCAAGCTCACGGCAGGCCAGGCTGCGATCCTCGACCTCGTCGCCATGAAGATCGCAGCGTCGACGGCGAACCTGCAGACCGTCAACGTCGGGAACCTCTTCGTCACCGAAGGCGCGACGATGCCGCAGGCGGTCATCGACTACCTCTTCGCGAAGGTCGTGCAGGCGAAGCAGATCGTCGCCGAAGTCGTGCAGACCTCCCAGTCCGGCACCCGCGTCGAGATCCGCAACGACAGCAGCGACCGCGGCCACGTCTACTTCTACGACTCGAACGACGCACTCGCCGGCGACATCCAGGGCGTACCCGCACCCGACGACCCGCCGGAAGGCGCATCCGCCCGGCAGAACGGGCTGTCGTTCGCCGGCGACTCGCTGTTCATCGGCGACGTCACGATCGCCAACCCGGGCGACGGACCAGCGTCCGTGCAGATGCAGGCTCCGGGTGCGCTCTTCGACACGGTCTACGTGAACGAGATCCGTGACCCCAAGACCGGCCGCGTCGTCGTCGGTCAGGCGACCGGAGTGACCCAGAACGTCCTCAAGGCGATGTCGGGCAACCCGGTCCTCGGACAGCTCGGCTACGCGACCTGCACGTGGCAGATCGTCGGCGCGACCTGCGAGGTGAAGTACTCGATCTACTTCCGCGGCACCCCAGCTCCGGGGTCTGGTCGCTGGTACCTCGAGCTCCCCATCCCCGCAGTGATGCCGGCGGGCGTGAACTACACGCCGATCCTCACCGGCCGGTACGACCGCAACGGGTCGAACGCCAGCGGTTTCGCCGTCTACGGCGACACCGACGGCAGCAACCTCGACCGCATCGCGTACCTCAGCACCGACACCGGTACACGCCTCACTGGCTCGCTGCCCAACCTCGCCATCGACACCGACCGGCTCCTGCTGCTCGGCCACTACCAGATCGCCTGACCCGAAGGAGAACCAGCATGTCGGTCATCGTCGGAACATCCGAGCTACCCGGACGCACCCACGGCAAGCCGCAGGCGATGTCGAACGTGCAGGCCGGGTACAACCTCATCGCCGCCCTCGCCGAGCTGAAGCGCGACTACGGCATCGTCGTCACCGTCAACGAGGCCGACCGGTCCCGCCCCGACCAGTACGGGCTCCGAGTCGACTACCTCAACGGCAACGGCGTCCTCGCCGCGTACTGCGAGCTCGGCCCGCACCCGGACGAGTTCACGCGCGGCACCTGGACGTCGACCCACGACCCGAGGAACCACGGCAACGCCGCGGACCTCGGCGGCCCGGGCGGCGCAGTCATCAGCGACCGCGCCCGGAACCTCCTCGACGGCAACCACCCCGACGGTGTCATCGGCCGCAAGTACGGCCTCTACAACACCGGCTGGTTCTTCTCGAGCCGCGAGATCTGGCACTTCAACATCTACCCCGAGCGGGCCGCCGTGCTCGCCCCCGCACCGTCCACCAACCAGTCCGGCACCAAGCCGGCCCCGAGAGAGGCACGAGACATGAAGGTCATGAAGGCATCCAGCTACTGGTTCGCCATGATCGGCGCACGCACCTGGAAGATCGCGAACATCCGCGTCGCCGGCAAGACGTTCCCCGGCTCCCAGGTCCGCGACCTGCTCCTCCGCGTCGAGAAGTCCACCCCCGAGAAGCCCGCCACGTTCAACGACCTCGAGTTCGAGATCATCCGCGCCGCCCTCAAGCGATTCAAGTAGGAGAACCCACCATGCTCGCAACCATCCAGAAGTACGCCAAGGCCCTCGTCGCGCTCCTCGGCGCACTCCTCACCGCCGGCACCACCCTCATCCCCGCCGAATGGGCCCCGCACCTGTCCCTCGTCCTCGCGATCGCCACCGCGCTCGCCACGATGCAGGTGCCGAACACGGACCCCACCAAGCCGGGCGAGGGTGACGTGCTCGTCCCCAGTGACGGCCTCGGCGACGACGGCCAGCCCAAGCACGCCGCATCCTGACCCGGAGGTGACCGGATGCACCCCATCCGTCTGATCAAGCGGCTCGCTGCCGTGTCCATCTGGGGCCCGAACGGGGTCGACCCAAGCGACGACCGTGTGCGGTGGTTGCTTCGGGTCGGCCTCCCCGCGTTCGACATCTTCGCGATCGCGTTCGGCATCTTCGGGTACCTGGGCGGCATCCCGGCGCTGCGCGACTCGTTCGGTGAGGGGTACGCCCAGTCCTTCGGCCTGATGCTGTCGGCGACGGCGCTCGTCTGCCTCTGCGGCATCGCGTTCCCCGCGCTCCTGTGGCGGATTGAGTTCTGGGGCAAGTGCTTCCTGCTCGGGCTGCTGCTGCTGTACTCGGCGTCCGTGTTCCTCGCCGGAGCGGTCGGTGGCGACATCGGCCGCTCCGGCGTCGGCTGGGCCATCCTTGCGATGGCCGTCGTCCCGTCGTGGCGTGTCAGCGACATCGCACGCGACCGGGAGGTGCACCAGTGGAAGTGATCGCCGCCGCGGCCACGGCAGCGTCTTCGCCGATCGAGCCGTTCCTGCCGTACATCGCCCCGGTCGTCGTCGCGCTGATCGCCGGCTGCATCGCCATCTGGACTTCCCGCCGGTCGACCCGGGTCGAGGAAGCGAAGACACGCGCGCAGTCGCAGACGTCGCAGTTCGACCAGGCGATCGAGCTCGACAAGTACACCCAGGCTCGCATCGACGCCGCCGTCGCGAAGGCGATCGAGCCGTGGGTGAAGCGGGTCGAACGGCTCGAGCGCGGCTACGCGCAGCTCGCCACCACGCTCCGGAGCGTCCGTCAGGCGTTCCGCGAGTACATCCGCGCGGTCCGGGCCCAGTGGGGTCGCGCGGTCGAGCCCCCGGCGGTCGACGCGCACATCCGCGAGCTGCTCGCGGAAGACGACCTCGACGGCACGTTCGACGAGCGCGGCATCGCCCAGATGCGCGCCGACTACCACCAGCCGGACGCTGACCCGGCCCACGACTGAAAGGGCTCATCATGGGCACTGACCTCGTCCCGTCCATTGACTCGGAAACCAAGCAGCTGCAGGACACTGTCCGAGCGCGAATGGCGCTGAACTTCCGAGACCCTACTACCCCCGAAGGGGCTGCCCTCGGCGGCGGGTTCGTGGTGAAAGACAGCGCGATCGCGACGAATCTCGCGGTAGGGAAGACCTTCGGCCTTCCCGGTGGTGGCGCGAACAACCTTCGTCTCCCCGTGAATGGGTCCGCTGTCATTGATGGCTCGAAGCTCGGGCCCGGAACCAACGACAAGGTCGCGTACGCGCTGTCCGCCACCTTCAAGGGCGGCTTCACCGGCGAGGCTGGCTTCGGTCAGGTGAACCCCGGGTTCCTGTTCGGAGTGAACCACTTCGTCGTCACTGGAACGACCGCAGGAGACCTCGCAGGCATCACCGACCTGTACGGAACCCTCAACGAAGTGCACCAGTCCACCCCAGGCGCAAGCATCAACCTCGTGGTCGGTAACCAATCGGAAGCCGGGACCGACCCTTCCGCCACGGGCACCACGATCGGGTCGATCTACTCGCACCGCATGAAGGGGGTACAGCTCAACACCGGCACCGTCACCAACACCGCTACAACCCTCCGCGTCGAAGCGCCAGTCCTCAAGGGCGACGCAACAGTCACCGGTACCACCTACTCACTCGACGTGGTGGGCAACATCGGCCTCGGTGGCCCCATCATCAAGGAGAACGCCTCCACTCAGACCTCAACAGCTGGCCTCTACATGAGCCGCAACGCGACGACGCTCGAACCCAGCATCACCTTCGCCAATGGCACGAAGGCAATGAACATTGACTTCACCTCCGGCGCAAGCGGTGTCCTGCGGATCCTGGCGACGGGCGTTGCCAGCCGCATCGAGATCAGCCAGTCGGGCACCACCGTCCTGAAGAACAACGGCGCGAACCTGGCGCTGGGCAGCAGCGCTAACCAGGGACACAACGGGCTCGGCGTGTTCCACCTCGGCGCTGCAGGCGGCGTCCCCTCGGTGAAGCCGACATCCGGCGTCGTCATCTACTCCGGTACCGACGGGCTCTACGCTCTCGGAAGCGCCGGCACCCTCACCAAGCTCGCACCCCTCTGACGCAAGGAGAACACCCGTGAACGGACTTGTCCAGATGCTCGACATGGCTGGGAACACCATCCAGGAGCAGAACCGAATCATCGAAGCACAGGGTCAGGAGATCACGAGGCTGACGGCGCTTGTCGAGAGTACCGATGGGGATTTCCAGTTCGGAGAGAACCAGTTCCAGACGCCGCCGGCGGGACCCTCCTCCGGCGACTCGGACGCCCCGCTTCCGACTCCTCCGTTCAGCGAAGGCTCGAAGGTACAGAACTGCTGACCGACTCCGACGCCCCCACCTGGCTCTGCTGGGTGGGGGCGTTGTCGTCGTTTCGTCGCACGACAAGGACGACGGTCGCTGCGAAGAGGGCCGCCGCTGACGGCCACGAAAGGATGTCGAACGTGAAGAAGAACGCGACGACGCCGCCGACCAGCATTCGGTACGCCCCCGCTCGCAGCCACAACCCCACGCAGAGCGCAACCAGCAGCGCGACACCCACAAGCCCTGTCTCGACCAGAGACGTCACGAACTGGTTGTCGATCGCGTAGAACGTCCCCTGCTGCAGTAGCCCCCGGGCGAACAAGCCCGACGCGGAGAAGTAGCCGTTACCGAACAGGACAGATCCGACGCTCTGTCCCGTTAGCAGACCAGGCACCGCATCAAGTGCGCCGTTCCGATGGGAGAGCGAGTCGCCAGTGGCGAAGTTGATCCATGTGTCGCTCCGGAAGAATCCACCTGCCGCCAGGACGAGCGCTCCCAGGCCACCAGCGAGCACTGCCACAGTCAGCACAGACCAGATGCGTCGGCCGATGCTGAAAGCCAGCATGAGGGCGACGACCACTAGGGCGGACCGACTGCCCGTTGCGACGATCCCAGCGCAGAGGACACCGACCCCCAGGACCGTGCCTGCCAGGCCAGACGCGTGCCGGCGGCTCAGCAGAATGGCGATCCCCACGACACAGAGCATCGCGAGAGGTAGCGGGTGGCCAAGCGTACCTTGGGCGCGGATCAACCCTGGGATGATCTGGCTTGCTCGGTCTGGACCCTCCGTGGTCCAAAGCGGCGTGAAGTGCAGGGTCGTCTCTCCGACTGCGTAGATCGCTTCTGCCCCGGCGATGAGCACGATGACGTTCTTGATGGAGCGGAGCTGCTGACTCGTGACTGCGAGGGCGAGGACCGTGAAGCATCCAGCCGGCACCAGGGTTGCCCAGAGCAAGGAAGTGTCCGCCGTGTTGCTGTGGGCGGTGGTCGTGGCCACGAGGACGATCGCGTACAAGCAGGCAAGCAGAAGGAGCTTCGGCGATCCGAAAGATGGCCGCGCGCGCTGCCGAACGAAGGCGAAGATAGTAATCGCCGGGCATAGGAAGACGACACCGCGCGACAAACTTCCGTACTCGCTGAGGTATTGCACGGGGAACACGACCATCAGTAAGAGGACTGCACTCGCGGCGACAAGCAACACTGCTCGTCGCGGGATGAGGCAGGCTGCCACAGCTGCTACGACCGCGAACGCCGCCGGCGGGTACTCGAGGACCAAGACCACTGCCAGCATGACAGCGACGATCCCCGCGATAATCCAAGTGCCCCGCATGCGTTGATCCTAGATGACCGTCAAGCAGCTGCCGCCTCGACCTGCTCCATGCCACTCGCGGGCATGACCGTGACGCGCCATGCCGAGTCGATCGGCTGCTTGAAGGCGACGACCCCGGTGCCCTTCGCGCCCGGCTGCAGCTCGAGTAGGGCGTGCTCGTTGTAGGCGTCGATCAGTGCGTTGTACTTCTCGACGTCGTCACCGGCGGCGTCCTCCCACTCGGAGAACGCGTCCTCGAGCGGGACGCTGTCGATCTGCTCGCCGTCCTTCGTGATGACGGTGAGGCCGTACATGTTGAGCGTCTCGGTGCCGTTGGTGTTGTCCAGGGTGACCGGGACGAGGGTGATGGGTTCGCCGTCCACGCTGGCGCGCGCTGCCTCGATCGGCGCGACCGCGGCATCCGTGGTGTCACCGTTGAGGGTGAAGGTGCCGGTCGCCCCCTGGTAATCAAACGTCCACGTCTTGTCGACGTTCTCGGTCGGGGTGGCCTTCGTCTCGCTGGGGGCGGTCTCGACCTCGGCTGACGAACCGCCCGCGGTCTCGGATCCGGACGAGCTGCAGCCGGCGAGTCCGAGGGCGATCGCGAGGCCGGCGGCGGCGATGATGTGCTTCTTCACAGTCCGAGCATAGGTCGCCTTCCGTTCGGCCTGTCTACCCCCGTTCGCGCAGCGGCTCAGAACAGCCGGAACGAGAACCCCTTGCCGAGGCGGATGGTGACGTGCCCATTGGAGGAGACGGAGATGGGGCCCTTGCGTGCGGACGCGGAGACGCCGCGGCCTGTGACGTTGAGACGGACCCCGCGGCCGAGGTTCTTGCTGCGGCGGAACAGGAGGCCCATCAGCGCTTCACCGCCCGCTCGATCACTGCTTGGACACCGGTCTCGATCGAACGTGACACCCAGGAGAGCACTCGCCACACCGGCTCCCCGGTGTAACGGACGACCACGTCCCAGACGGAGGTCATGACGGATTCGAAGCGCACGGAGGACTGCATAGCGATCATGAACGCGATCTCGGCGACCAGAATCAGGCCGACGACAAGAGCGAGCACGCTGTCCTCGTTCACCGCTTGCTCCCTCGCTCGAGCACGCCCAGGAGCTCGTCGCAGAGCCACGTCGCCGTCGACAGCCCCTTGCGGACGGTCACGAGGATCCGTGTTGCCTGGTCGGCGCGGGTTGGGCGGATCAGGTCAGTCGTTTCGCTCATCGTCTTCCTCCACGTAGTCACGGAGCTTCTGCCGCACGACCGCGGTCAGGGTGGTGCCGGCGGCCCGCGCTTTGGCGAGCGCTGGGTCGTATTCCTCGTCGGGGATCCGGAAGGGTCTGACGGGGGTGTGGTTCTCCTTCGGGGTCATGGGTTGAACGTACCACTGTGTATATACACACGCAAGGGAGATCACCAATCCGGACGCCGCGGCTTCAGCGCTCGACGCGTGACCCGCTCGCGAGGCAGCCACACCCGGTGGGCGAACCCCATGTGGACGAGCTGCACGTACACGCGATCGTCAGTCGCCGCGTCCACGAAGCCAGGGAGCCGCTGCCGCCCCGTGCGCGAGAACTCGACGTCGACCCACACCGGCGCATGGTCGACCGACTCGGACCACTCCACGCCGTCGATGCCCTGCGGCTGATCCTCCGGCGGGTCCGGATGCTCGGGAGGGGACCACTGGTACTGCGGCATACGGAGCAGTGTGCCCGCCGCCGCTGACAAGCGCTGAGCTTCACTTCCGCGGAATGAAGCGGTGGGCTTCACGCGGTGATCGCGAGCGGGTCGTCGGGCATGGCCGCGTACAGGGCCGTCACGGTGTCCTCGTGTGCGGTGGGGGAGAGGTGACCGTACGTGTCGACGGTGGTGGTGATGTTCTCGTGGCCGAGGTTCCGTTGGATCAGGTTCAATGGCGCTCCTTGCCCGATGAGCCATGACGCGTACGTGTGTCGTAGATCGTGAGGCGTTGGGCGTCGCGGCAGGGGAGTGCGTCCGACAGCAGCGCACTCGTCCGGATCCATCGCCTTCTTGACCGCTCGATCCCAGATGCGTGCTTTGAAGTTGCCGTACCAGAGCCTGCCGCCGTTCTCAGCGCCTTGGAACAGGAAGTCGCCGCCTGGCCCGTCGAGCTCGAGTTGGGCCACGAGGTCGGGGCGTAGGGGCAGTGTGCGGTATCCCTTCTCGGTCTTCGGCGGTCCGACTGTGTGGTCACGCTTCCACGCTTTGCTGACGGTAACAGTCGCCGGCCGTGTCGCAAGGTTCACGTCACGGCGCTCAACGGCAGTCGCCTCGGACCACCGCATGCCCGTCAGCACGAGGAACCGTACGAGTGGCTTGTAGTAGGCGGGGATGAAGTGCAGCAACGTGTAGAACTCGGTGTGGCTGAGGAACACGGCTTGATGCTTCCGACCGCGTGTGAGAGCCATCTTGTAGGCGGGGTTGTCGGTGCGGTGTCCTGCTTCGACGGCGGCTGCGAAGATGGCGCTGAGTAGGGCGTGCCGGTTCTTGACGGTCTTCTGGGAGATCGGCTGGCCCTTGGTGCGGCCGGACTGTTGCGATTCCTGCCATGCGAGCCAGCTGCCGATGTCGTGCTTCGTGATGGCGTTGATGGGCAGCTCACCCAGTAGGGGCAGGAACGACTTGTCGACGATCGTCTGGTATCCGCTGCGGGTGTCGTTCTGCACGCCCGTCAGCAGACCGCTGGACGGGTCGAGGTACGTCGCCGCGAACTGGCCGAACGTAGGCACGCCTACCGTCGCGTTGTTCCGTGCCCGCAGTGTCGCGAGTGCAGCTTCCGGCCCTACCCGGTCCAGGTGCTGCCCGAACTGACGCGCAGCGACTTCCGCACCGTCGCCTGAGAACGTTTCCTGGCACATCTTCCGCGGCTGACCCATGCGGAACTGCACCCGCCACGACACGGAGCCGTCACGGTTACGTCGGGGAGTGACGCTAGCCACGCGAGCCTCCTGCCCCAGCGACAACGACTGCGACTGTAGCGA
>C_f_p_f_CFBP_8824||1
ACGAACGGGAGGCACGGTGCCAGCTGGCACCGTGCCTCCCGTTCGTCAGGCCGGTCGCGTCGACGACCGCCTGCCGTGTCTCGACCTACTGGCGCGCCTTGACCGCGCGGTCGTCCTCGACGACCGTGCCGATGGCCACGATCGACGTGGCGATCCACGCGACCCAGGTCAGCGCGAGCCGCCAGTCACGCGGTCCTTGGCGGGTGGTCTGCAGCACGCTGTAGCCGCTGATGAGCGAACTCCACACCGCACCGTTGAACATGAACTTGCGCACAGAGGCCTCCTGTCGTCGTGCTGACAACGCTACCGGCCCGTAGTTGCCATGCCCCCAGGAGAGGTCGGTGAGCCGTTGTCGGCCCATCCGAGGAACCACTCCCGGGCGACGCCGGTGAGGTCTTCGAGCTTCTCGGCGACCTCGACCATGCGCGGGGGCTGGTTCTTGTCGACCTCCCAGGCTGCATACGCCTGACGTCCGACACCGAGCCGCTCGGCGAACTCGGCCTGCGTCATGCCGCTCTCTCGACGGACCTTCCGCACGCGCTCACCGAACGAGAAGGTCGGGTAGCGGTGTCGCATCTGCACCACGTTTGACATGGGGCCGAGCGTAGCCATACCTACGCAGACGTGTCAATAGGTACGCAGAATCCACCCAGCTAGTTGCACTGGAACCTAGACATAGCTATCGTCCGTGTCATGACCGATAGCAATAGCCAGACCGACGAGCAAGTGCTCGCGATCGGCGACGTTGCGACCCGTCTCGGTGTGTCGATCGCGACAGTACGGCGTTGGGAGCGCGACGGCAAGATCGCCGCGTTCCGGACGCCGGGGAACCAGCGTCGGTTCCGCGATCGCGACGTCGAGACGATCCGCACCGGAGGCCGCTCGTGAGCGTCGAGGCAATGAGCCTCGCGCTCCACCACAGCAACGCGAAGGGCACCGCGAAGATCGTGCTCCTCGGCATCGCGAACCACGCCGGAGACGGCGGCTCGTGGCCGTCCGTGCCGACCCTGGCCGCGTACGCGAACGTCGACGAGCGAGGCGTCCAGCGGGCGATCGAACAGCTGATCAAGTCCGGCGAGGTCCGCCGTGACCTGCAGGCCGGCGGGCTCCGCGGCATGGCCGACTTCGACCGCCCGAACCTCTACCACGTCACCCTCGCCTGCCCGGTGAACTGCGACCGCACGACCGCCCACCGCGTCTCGTGCGTGACGTGCGGCAAGCCGCTCAGGCCCCGCGAGCGACGCCTCAGGGTCCTCTACTGCCACCGCGCCGAGTGCCACCCGAACCGGGTGGCGTTCGCGCCACCCGGTGGCGCAGGTGACACCCCGGGGGGTGGCGCAAGCGCCACCCAAACCGTCCCTGAACCATCCACACATCTATCTCACTACCCAAAGCAACCACAGACCGCGCGCGGAGCTACTTGCACGACCCGCACCGGACTCCACGACTTCCACCCCACGACCGGCTGGTGCCTCAACGCCTGCGGCGCACGAGACGAGGAACGATGACCCCCGACATGCACAACGACCCGTACGTGCTGCTCGCACTCGCAGCAGCAGCGTGGGTGATGCTCTGCCTCCCTGCCCCTCGTCCTCGGCGTCGGAAGACCGACGCCCCTCGCGAGAACCGTTGGAGGAACCGGTGGCACTAAGCATCCGCGAGCCCGCCGACTGTGTCGCAGCTGGGTACGACTCGCACGATCCCGACGACGCGGGACTATGTCGACGCTGCGGTGCAGTCCTGACCATCACCTTGCGTCCAGAGCAAGGCGCAGGGACAGCACCGAGAGATCGCGTGACCGAGATCGGCACGAGCCTCCGAGACCTCGGCATCGCCGTGTCGGTCGGATCGTTCGTCCCCGGCGGCGTGGCCGTCCGCCTCGACATCGCGGACGTCAGCCGGTGGCTCGAACCCGACGAGGCGCACGCGATCGCCACCGCGCTCGAAGCAGCAGCGATCGAGGCCGTGCACGAGGACCGAGCGCAGCGGCGGCGGGCCACGTGAGCAGACACCACCGCGGCGCGACGGGCACCGCGCTGCGCAAGGCCCGCGTGCGGATCGCCGCCACGCTGCCCGCCGCGTGCGTCAACCAGCCCTGCCGCCACGGTGGGTTCGTGTTCCCCGACCAGGCATGGGACGTCGGCCACATCATCGACGCGAGTGCCGGCGGAAGCGACGCCCTCGACAACCTCGGCCCCGCGCACGTCGAGTGCAACCGCCGCGACGGCGGCAAGCTCGGCGCAGCGATCACCAACGCTCGCCGCGCCGCGACGAGCACGACCAACCGAAGGATGCGCCCATGGTGACGAAGCCGAAGTCCGAGCTCGTGCCGACGCAGACGAGCGCACTCTTTGAGATCGCAGATCAACCCCCGCATGGCGTCTCGAAAACTTTCTCTCACTCCGGGGCGCTGGGCGTCCGGATCACCCCGACCGAGCCGAAGCGCGGCGGGGGAGTCCCGCCGCTGTGGGTGTCGCCGTCCGATCGCGCCGACGAGTGGGAGCACGAGTTTCTCCGGGGGGCTGACCTCATGGGATTCGACCCCACGCCGCAGCAATGGCTCCTCGCCGACGCCCTGAACGCGCACCACGACGACGGCGAGCCCCTCGCCAGCACGACCGCGGTCTGCGTTCCTCGCCGAGCGGGCAAGACGACGACGCTCCTCGCGACCGCGCTCGGCCGCGCAGCCGAGCGGCCCAACTACGTCGTGCTGTTCACCGCGCAGTCAGGCACGAAGGCCCGTGACCGGTTCCTGGCCATGGCCCGCACGCTCGAGCGGCGCTGGCCCAACGAGGCCGAGCGCGGCTTCAAAATCCTGAAGGGCGCCGGGCACCAGGTCGTCGAGTTCACCAACGGATCCTTCCTGCAGGTCGTCCCGCCGAAGCAGGAATCGTTCCGCGGTGACGAGGGCGACCTGATCATCCTCGACGAGGCGCAGGAGCACGACGCCGAGGTCTCCGGCGAGCTGCTCGGCGCGATCCTGCCCGTCATGGACACCCGCCCGGGCGCGCAGCTCGTCGTCGCCGGCACCGCTGGCGAGCACCGGTCCGGCCTGTTCTGGGACACCCTGGAGGAGGGCCGCACCAGCGTGCGGGCGATCCGCGCCGGACAGGAGGCCGAGTCGCCGACCGGCATCTGCGAGTACGCCGCGTCCGACCAGATCAGCGCCCCGGACCTGCTCACGGACGGCCAGAAGGACTGGTCGAAGGCCGAGCCGCTCGTCACGGCCGCGCACCCGGGCGTCGGGACGCTCACCACGGTCGCGAAGATGCGCGAGCGGTTCGCGAAGCTGCCGCTGCCGCAGTTCCTCCGCGAGTACCTCGGCGTCTGGCCCGAGGACTACAGCCGCTCCGCGATCGATGCGAAGGCATGGCGCGACGCTGGGCTCGACTTCGAGGACCGTCCGGCCGACGTCGTGTTCGCGTTCGACGTCGCTCCGGAGGGCACGACGGCGGCGATCGCCGCCGCGTGGCGCGTCGAGGGGGAGGCCCGCGTCGAGATCGTCTGGCACGAGCCGCTCTCGGACCGGCTCGTCACCGAGCTCACCCGGCTCGCGTCGACGTACCGGACCACGGTCGGCCACGACACCGTCGGCGCGGTGCTCGCCGAGGCCGAGGCGCTCGGCCGGAAGCGGCCCAAGCCTCGGACCCGGCCGATCGTCTACCGCGACGTCGGAGCCGCGTGCGCGACGTTCATGAAAGACCTCATGGCCGGCAAGCTCCACCACTTCGACCAGCCCGAGCTCAACGCCGCCGCGGCCGGTGCGGCGAAGCGCCCGCTCGGCGAGAACGCCTGGGGCTGGGGCCGGAAGGCGTCCGGCGACACCGACATCACGCCGCTCGTCGCCGCGACGATCGCGCTCCGCACCTACGACACCACCCCACGACGCGAGTCCAGCCGGATCGTGTCAAGCCGATCCCTCAGGAGGGCCTCGTGATCCGCAACACGCACACGGGCGAGCGAGTCGAGTGGGGCCTGGAGTCGCCCCCGCGAAGCGGAATCGTCGTCGAGCTCCCGAAGCGGGTCGACTACGACGTCGACGCGCTCACCGGCCGACGGCCCGGCGAGTCTGTGGCCGAGTTCGGGAGGCTCGCCGGCGTCCGCTGCGACGACCTCGCATGCCAGTGCCACCGATCGGCATGGCTCCACTCGGTGAACGAGTGCCAGCTGAGGCCCGTGACGCGGGCTTTCGTCGAGGTGCCGCTCTGGTAGACACTCTGCAAACCTATTCAAAGTAGCCATAGCTATCAAAGCGCCGTTACGGTCCCTCCCATGGGAATCCGGACGGCGCTTCGACTCGTGCAGGACGCGACCACGCTCGAACGGTCCCGCGACTCTGCAACGGGCATCATCAGCCCCTGGCAGACCGGTGCGCCGACGAAGATCGTCTGGTCCGACATTTTCGGCACCAAGGCCGAGCTCATCACTCGTGCGGACGCCATGACGATCCCGCCCGTCACCAAGGGTCGCGGCATCATCGTGTCCCAGATCGCGCCGGCCCCGCTCCGCGCCTGGCAGGACGCCGAGCTCGTCTCCGATCAGCCGGAGTGGCTGCACCACACCGAGGGTGCCCTCGGCCCCTGGCACCGCATGGCCTGGACGATCGACGACCTGCTGTTCTCCGGCTACTCGCTCTGGGGCGTCGAGCGCGGCGACGACGGCAAGATCACCGACGCGCACCGCATCCCGATCGAGTGGTGGAAGATCGACCCGCAGTCCGGGGAAATCCTCGTCCAGAACAGCGGCGACGGCAAGCAGGAGCCCGTCGACGACTCGTCCGTGATCCTGTTCCCCGGCCCTCAGGACGGGCTCCTCTCGATCGCGACGCGGAGCCTCCGCGGTGCTGCGTCGATCGAGGAGTCCTGGGTCAAGCGCATGCGCGTCCCGATCCCCGTCACCGAGCTCAACCAGACGCAGGACAACGGGCTCACGCCCGAGGAGGCCGAGGAGCTCGTCCAGGCGTACATCGACGCCCGCATGGACGAGAACGGCGCGGTCGTCCTCACGCCCTTCGGCGTCGAGCTCGTCGCGCACGGCACCGAGGCCGTCAACGTCGCGACCGACGCCCGGAACTACTCGAAGGTCGACGTCGCCAACTTCCTCATGCTCCCGGCATCGGTGCTCGACGGGTCCGTGTCGACCGCGTCGCTCACCTACTCGACCAAGGAGGGCGCCCGCAACGAGGTGCTCGACTACCCGCTGCGCTACTGGTCCGACCCGATCGCCGCCCGCCTCTCGCAGGACGACGTGTCCGACGAGGGCGTGTCGATCCGCTTCGACTTCACGCGCATCACCACCCCGACCGCGAGCCCGTCCGGGCCGAACACGGAGGACTGACCACATGACCGACGTACAGATCGAGGCCGGCACCCTCACCGCGAATCGCGAGGAGCGTGTCGTAACCGGCATGCTCCTCCCGTTCGGTGAGGTCGGCCGCACCAACCTGGGGAAGTTCAGCGTCCCCGGCCCCGGCGTGTTCCAGATGCCCGAGGACACGAGCACGCTCCTGGCAAACCTCGACCACAACCGCGAGCACCCGGTCGCGACCGCGCTCACCGCGACCGAGACGCCCGCTGGGATCGTCGCGTCGTGGCGCGTCGCGAAGGGCGCTCAGGGCGACCAGCTGCTCGCCGAGATCGACGACCCGAGCAACACCGAGGCGCGCCGGGCGCTGTCGATCGAGGTCGCCGACGTCGTGCTGCGCGCCGGGAAGGCCATCTCGGGCCGCATCTTCGGCGGCGCGTTCGTGAAGGCCGGCGCGTTCCCCTCCGCGACCCTCATGGCCGCAGACGTCGGCGAGGAGCCGGGCAACGAGCCCGTCGCGCCCGATGACCCCGAGGCCGAGACGACCGAGGAGTCCAAGACCAACCCGGACGGGTCCGTCACGAAGACCACCACGTCGACCAAGACCGAGGCCGACGCCGAGGGAAACACCACCACCGTCAAGACCGTCACCACCCTCACCACCGAACCCGCCGCGCCGCCGGCCAACACCGAAGGAGACACCGTGCCGAACGCACAGGTCCCGAACACGCTCACCGCTCGCAAGGCCGGCGACGCCCCGAAGGGCCTGTCGTTCCTCGGTCTGTCCCGCAAGCTCGCCGAGGCCAAGGGCAGCGGCTCGCAGTCGCTGTACGCCGCGATCGCCAAGGAGGAGGAGGCCGCGTCCAGCCTGTTCGCCGCGCTCAACGACGTCAAGTACGACGGCGGGCCCGCCGACGCGATCACCGCCGTCCCGCAGTGGCTCGGCGAGCTCTACTCCGGCCGCGCGTTCCAGCGCCGCATCACGCCGCTCGTCGGCTCCGGGTCGCTCACGAGCTTCAAGATCGCCGGGTGGCGCTGGGCTGTGAAGCCCGAGGTCGGGCCGTGGGCAGGTAACAAGACCAACGTGCCGTCGAACACCCCGACGACCGAGTCCTACGAGACCACCGCTCGCCGGTTCGCTGGCGCGCACGACGTCGCCCGCGAGTACCGCGACTTCAACGTCACCGAGTTCTGGGACGGCTACTTCCGCGGCATGACCGAGTCCTACGACCGCCAGGTCGACCAGGCCGTGCTCCTCGACCTGCTCGAGGCGGCGACCCCGGTCACCCGCGGCACCGTCCCCACCGACGTCTCCCCGGGCATGGTGTCGATCGTCGACGGCGCGCTCGCGATCCTCGACGAGGGCCTGCCGTCCTACGCCGTCGTCGCCAAGGATCTCTACCGCGACATCCTGCTCACCCGCAACGACGACACCCTCGCGTACCTCAACGCCGCGTTGGGCCTCGAAGAGGGCACGATCACCACGTTCAAGGTGATCCCGCACAAGGACATGACCGCCGGCACGGCGCTCGTCGGCGCGAAGGAGGCCGCGACCAGCTACGAACTCCCCGGCGTCCCGATCCGCGTCGAGGGCCTCGACATGGTCAAGGGTGGCATCGACCCGGGCCTGTTCGGCTACCAGGGCACCGTCATCCACGACGAGGCCGCGCTCGCGCTCGTCGAGCCCGCCAGCGCACCCGCAGCGTTCGCGTTCTCGGACCCCTACGGCCCCACCGTGCCCGTCGAGTCCAGCGCGCCCACCACGCCCGCCGGTTCCTGAGAGCGCAGGGAACGTCCGTGAACATCATCCCCGTCGACCCCATCGTCCTCGCGCTCGGCGACCAGCCGATCGGTGAGTTCCAGGCCGAGTTCGTCGACGACCGGGGCGACGTCGCGGACGTTCCCGCCGACGAGCTCACGGCTGAGCTCGTCACCGCGGGCAGCGCGCCCGCCCGCTACACGGTGGCAGTCCGCGCGACCGAGGAGCTCGTGACGATCACCTGGCCGGACATGCCGGCCCTCACGGTCGCCGGGGTGCTCCGCGTCGTGGTCCGAGGCAACGGCGTCCGCATCGGCACGCTCCGGCTCGTCGTCGAGGACTACACGACCGGCTGGCTCACGATCGACGACGTCCGCGCTCGCACCAGCTGGGCGGACGCACCCGACGACGACGTGACCCTCTACGAAGTGCTCGAAGCCTCCCGGGTCGCGTGCATCAACTGGGCGCCCGCCCTCGCCGAGGGCGAGCTCCCGCCGGCCAACTACCTGATCGCGCAACTCATGCAGGCCCGGTCGGTGTGGAACAGCGTCAAGTCCGGCCCCGGCGACCAGATCGGCGCGGACGGCTTCACCGTCCGCGTGTTCCCCCTCGACGCGACCGTCAAGGCGCAGCTGCGCCCGAAGCGCGCTCTACCGGTGATCCGGTGAGCGCGTCGTCGCAACTCGGCGACGTGTTCGCCGCGATTCTTCCGTCCCGATTCAAGGTCGTCGGCGAACCGCGCGAGCTCGACGCCCTGCAGGCCCGCGAGCCCGTCGTCGTCGTGATCCGGACCAGCCTCGAACCGGGCCCCCGCGCCCGCGTGCGCGTCAACACGTTCGCCGTGTGGGTGATCCAGCCGAAGCAGTTCGAGGGAGCCGAGGACGCCCTCGACGACGACCTCGACGAGGTGCTCGCGCTGATCGACGGCGACGAGCGACTCCTCTGGACGAACGCCGAGCGATCGACGTACGGCCGCAACGAGGACGGCAACGACACCTACCCCGCCTACCGAATCACCCTCACGCTCGCCACGAGCGTCCAGATCAAGGAGTAGCACCATGGCCGACCCCATCATCCCCGTGACCGCACGACCGCTGAAGTCGATCGTCCTGTCGCTCGAAGGCAACGACTTCGGCGCGCACGTGTCCAACGTCGCCCAGGTCCCCACCACGCAGCAGATCACCTGGCAGGGGCTGAAGCCCTCCGCCGCGCTCACGTCGTCGTCCGCCCCGACGTGGGTCACGACCATGAACGTCGTGCAGGACTGGGAGAACCCCAACTCGCTGAGCAACTACCTGCTCGCCAACCAGGGCAAGACCGCGACCCTGCGGTTCTACCCGGCCGACGACGGCGAGTTCTACACCGAGACGGAGGCGACCCTCGTCGCGCCGCAGATCGGCGGCGCGGTGAACGCCTACAACGAGTCCACCGTCTCGCTCGGCTGCACGCCGCCCGAGCCGCACTTCCCGTCGCCGGAAGGCACCGCACCGACGGCACCGGACGACGACCCGTCCACCCCGATCCAGTCCTAGCGAGAGGCCGCCTGGTGCTCGACGTCCGAGGCTCCGACGAGCTCCAGGCGGTCATCCTCGCCCTTCGGCAGATGGACCGCACGCTGCGCAAGCAGATCTACCGGTACAGCCGACAGGCGATCGCGCCGGACTGGAAAGAGGCAATCGCCTCTGCATCAACCACTGACATTGAGCGGCAAGTGCTGCTCCGTGGCGCACGCGCCGACGTGTCGGCCGACCGCATCACGCTCGTCGCCGCGAGCTCGAAGCGGAAGCTCCGAGGCGGCGCGAGCCCCGCCGACATCGGCCACGCCGTCGAGTTCGGTGCCCCCTGGCGGCGTGCGGAGATCACCGCGACGTCCTCGAAGGGCAAGCGGTACTCCTACACCCGCACCGTCAACAAGCAGTTCAAGCCCCGCCGTGCCCGCGGCCACGTCGCCTACCCGGTTGCCATGCGCAACGTCGGCCGGTACGCGTCGCTGTGGGTCCAGATCACCGTGCGAGCCATGCACGAAGCCGTAGAAGGGAGGTCGTCCTAGTGGCCGGCATCACCATCAGTCTCCTGTCCAACGTCCGCGACGTCGTCCGCGGAGCGAAGGAAACCGAGGGAGCACTCGACGACGTCGCCGACGCCCTCGACGACCTCGCCCGCGAGGGCAAGCGCACCGGGCAGGAGCTCGGCGACGGCATCACCGACGGCATGGACGGCACCGCCCGCGAGGCTAAGCGGCAGGGCGACAAGATCGGCGATGCCCTCGCTGACGGCGTCGGCGACGGCACGAAGGAAGCCGGGAAGGACGTCGACCAGCTCGAGCGGAAGTTCCGCGAGCTCGCCGAGGCCACGAAGCGGACCGACCTGAGCCCGGGGCCGTCGATCGCGAAGACGACCAAGCAGGGCATGTCGGAAGCCTCCGAGTCCGTCCAGACCTTCAGCGACGAGGCGAAGTCGAACCTCTCCGAAGTCGCGTCGTCGTTCACCGGCGACACCCAGTCCGTCGTCGACCTGTTGCAGGGCACCCTCGGCGGCGTGATCGCCGATCTCGGGCCCCTCGGCCTCGCAGCCGGCACGGCCGGCGCCGCCGCGATCGGTCTGATCGGGCAGGCGTTCGTGCAGGCCGGTGAGGACCAGGAGGCGTTCAAGGAGCGCGTCAAGACCATGACGCAGGAGCTCGTCGACGAGTTCGCCGACACCGGCGACGCCGTGTCCGCGATCGACGAGAAGCTCCGCCAGTGGGCGTCCGACAACGAGCGCTACGGGGTGTCCCTCGTCGACCTCCGCAAGGACGCGAAGCTGCTCGACGTCGGCTTCGACGACCTCGCGACCACGATCGCGGGCGGCACCACGAAGGAGCTCCGCCGGATGCAGGAGCAGGTCGAGGAGTCGGAGGAGAAGCTTCGACGCGAGGCGGCGACCCTCGACACGACCGCGAACGCACACCGAGAGGGCGCCCGCGCCGCTGGCGAGAACGCCGAGCGGCTCCGGAAGGACGTCCTCCCCGCGATCGAACAGCAGATCGAGGCGAACGAGAACGCCGCTGCCGCACAGGAGGCCCTCGCCAAAGCGAACGGCATGACGGTCGAGCAGTACGAGGCGTACGTCGACGCGACCAACCGGAGCAAGGAAGCGACCGAAGCTTTCGCCGACAGCCTGTCGACGACCCTCGCCGACGCCGCCGAGTCGAGCGCCGAGGCCCTCGACAACCGGATGCTCAACACCGACAAGTACCTCACCGGGCTCCAGGAACGCACCGACGCCGCCCTCCAGTACAAGGCCAACGTCCAGGCGATCGGTGAGCAACTACCCGCCGACCTGTTCAACTTCGTGCGCGAGCAGGGTCCCGGCTTCTCCCGCGAGATCGCGACGTACCTGTCCGCGACGCCCGCGCAGCAGGAGGCAATCCGCGCCGGGTGGTCGATCGACGCGCAGGTCACCGCGGACACGTCCAACCTCGACGCGACGACCGACGCGAAGGGCAAGGAGACCAAGAAGGGTCCGACGTCGAAGGTCCAGGGCGACACGTCCGACCTCGACAAGAAGACCGACCAGAAGGCCAAGGAGAAGAACCCCGGCCCCACGTCCAAGCTCCGCGCCGACACGAGCGACGTCGACGACGCGATCAAGAAGCTGAAGGGCCAGAAGGTCGACGGCCCCACCGTCGTCTACAAGGCCGACACGTCCGCGCTCGACGACGTCAACCGGCGGATCGCCAACAACCCCGTCACCCAGATCGTCAACCAGCGCATCGGAAAGCGAGTCGCCTGATGCCCTCCACCGTCTCCTCCGACCTGATCAGCCACGAGAACACCTACGCATGGCTCGGCACCGCCGGGAAGTCCGTCTCGACCCTCACACGCGACGGCATCGAGGTCCGACGCAACCTCGACCCCAACCCCGGGTTTGAGGTCGACACGTCTACCTGGAGCGGCTCCGCCGGCACGACCGGTGTCGACGTCTCCCGCTCGACGACCGTGTCCCACACCGGGTCGTCGTCGCTCCGAGTCCGCTGGCAGTCCCCGACAGCACAGGCGTCCTGGGCAGCCCACACGGTGACCGGCCTCGTCGACGACACCGACTACATGGTGTCGCTGTGGATCTCGGTCCCGATCAAGCTGGCACGCCCGGTACTCCTGTCCGTGACCGACTCCGGCACGCAGGGGCCGAACGCCGTCACCGTGCAGGCCGCGACCCCCGGGTGGCAGCGCGTGGTGATCCCGTACCGGACGCTCGTGGGCCGCACGGGATTCTCGATCTGGCTGTGGGACCCGAACGTGTACACCGGCGGCTACCTCGACCAGAGCGTGTACATCGACGACGTGCTGATCGAGACGGGCAGCGCCGAGCTCCCGTTCTTCGACGGCTCGACGCCGAGCTACGTCGAGTTCGAGAACACGCAGCCGCTCGTGGTGAACGGGTGGCAGGAGGGCGCCACCGGCCGGAACATCGTCAACCCGATCATCGGCGGCGGCATCGACGTGACGCTGCAAGAAGCGTCGCTGAGGCAGGGCGCGTTCGAGCTCGTGTACCAGGACGAGGACGAAGCGGCGTTCGCGTTCGCCATGCACCAGCGCCCGTCGACGTTCACGATCACCGACTCCGAGCGTCCCTCGGTCGCCATGACGTACGTCGTCGACGGCCGGATCAGCCGCACCCTCGACGACGAGACGCGCGACTACTGGATCGTTCGCGTCGAGTACCAGGAAGTGTGACCGTGGCGATCCTCACCGCGCAGACGTTCACGCTCACCGTCGCCGGCACCCGGCTCGACCCCGTCGGGAACCGCATGGTCGTCACGATGGACGAGGGCAACAGCCCGTGGCTGACCGCCGAGGCCACCGTGCGCCGCCCATCGGACGCCGTCATGGCGCTGCTCGAACCGGATCGGCGATCGCCGGTCGTCCTGACACTCGCCGCGCCTGCGTCGCTGACGCTGCGGTTCACCGTGCAGGGCCGCGAGTTCGCCCCGGAGTCGGACACCGTTGCGCTGACGCTCGTCTCGGACGAGTACCCGCTCCTGACCTACGCGCCGTCGACCCCGGTCGACCTGCGCGCGAAGAGCTACCAGGCATCGGCGCGTGCGATCGCCGCGAAGGTCGTGTCGACCGCACTCGGTAGGGCCACCGCGGTCGAGCTCGCCGCTGGCACCGCCGACCAGTCGTTCACCACGTACGCCGCCGCGCAGAACCTTATCCCCAACCCCGACGTCACGACGCTGAACACCTACGCGGGCTCGTCGACCCCGGCCGCGCAATTCAGCTTCGACCTCACGCCCTACGACGGCGTGAACTACGCCGCCGCCACAGGGCTGTCGCAAGTGACCGTGATCCAGGTCGGCCTCAACCAGGGCACCGTCTCCGCGTCGCCCGGCACCACGTACACCGCGAGCGTGCTCATGCGCGCCACCAGCGGCAGCAACGTGACCGGGACGCTGATCCTCCAGTTCACCAACGAGGCGGGCACTGTCGTCTCGCAGAGCACGAAGGGCCTCGGTCTGCTGAAGGTGCTCGTCAACCAGCAGACCGACAGGGTGTCCATCACCGGCACCTGCCCGGAGGGCGCCACGTCGGTGCGGCTCGTCGCCCGCGGGTCGAGCTCCTCTCGGACGTCGATCGCCGTAGGCAAGTGGATGATCACCGAGGGCGACGGCCTCGAAACCGACGGCACGTCGCTCATGACGTGGTTCGCTGGCGACTCGGTCCCCGGCACGACCGGCTACGTCTACGGCTGGGACGGCGCAGCCAACAACTCGTCGTCGACCCGCACGCCGGTCGTCGATCGCGAACCCGAGTCGCTGCTCTGGAAGCAGACCGACGTCGCGGACGACTTCCTGCGGCCGATCCTCGAATCGATCGGCATGCGCCTGTTCCAGAACGAGGCCGGCACGTTCGTTCTCGCCGACAACGGGTACAAGGTGCCCGGGCAGGTCGTCATGCAGCACGGGTCGACGCTCTACGGCGGCCAGGAGTCGTCGTCGGTGCTCGACGACGGTGAGGACGGGTTCCCGCTCAACGCCGACGCCGTGATCGTTACCTACGCCTGGACCGACGCCCTCGGCCGCGCGCGGACCGCGACGGACTTTGCGAAGGCCGGCGCGACGTACAGCCGCCCCTACGTGCTCGAGAAGACCGACACCCCGTACCCAGGGCCCGGGCAGGCGAAGTTCCTGCTCGCTCGGCTCCTCGCCCGGAAGCGGCAGATCGACACGGTCGGTCGACCCGACTGGTCCGCTCGCCCGGGCATGTCCGCGGTCGTGTCGCTCCCGCACCGACCAACCGCGACGGGCTACGTGCAAGCCCTCGTGTTCGACCTCTCCGCCGCGACGATGACCGTCACGACGAAGGGCCTCGTCACCACCCCGCCCGGCTCGATCGGGAACGCACCCATCACCCAGACCATCGGCAGCGTGGCCGGAACCATCGCTGCTTACACCAACTAGGAGGCCCACGTGGCTGTAGGAGACGCCGCAGGTGCGGCGGGACTCAAGGTCTACGACGACTCGCTGCTCGTCACTGACCTCGACACCGGGCTCAACCAGCGCGGCGACGAGCTCGCCGCCGTCATGGGACGGACGAGCAAGGTCGAGAAGGCGATCCTCGCGACGCCCAAGTTCAGCGTGTCCCGCTCGTCGACGGGCCTGACGTTCAACCACGACGAAGCTCGGATCGTCACCGGCACCGCGTGGGCCGCCCCGACGAAGCGCGTCGGCGGGTTCACCTGGTCCGGCGGCGTACTCACGGTCCCGCGTGCCGGCATGTACATGGTGCAGGCCACGCTGAAGCTGAACGCCGAGGACTATTACGCCCAGTACGTCATGGTGACCCGGAACAGCGAGGACGCCGCAGACGCCGGCGCCGCCGTCTGCAGGGCGGTCGTCTACCCCGGCCCGCGCGGCTTCAACGACGACCCGAACGTTGCCCCGTCGATCACCGCATCTCGGCTGTGCGTGTCCCTGAACGCGAACGACAAGCTCCGCGTCGTCGGGTACCAGCGCAACTACGGCGGACAGTCCACCGCGATCGACGCGGGCTCGACCTCGCTCACCTTCGAGGTGCTGTGGGTGGACGAGCAGTGACCGCGGCCGACGCGGTGCTCGACGACCCGATCACTCGGTGGACGACGCTCGTCGCGGGCGTCGGCGCGATCGTGCTCGCCGTCCTCTACGTCATCGTCAAGCTCCGCAAGCTCGCCGATGACCTCGGCCTCGTCAAGCACGAGGTCAAGAACGACCACAAGACGAACCTCCGCGAGGAGGCCGACGACCGCCACTCGCAGAACTACCGGGCGCTTGCCCGGATCGAGGAGAAGGTCGACGCCCTCGCGATCACCGCGGGCGTCCACCAGTTCCGACTCGACCAGATCGACGAAGACCTCGAACGCACCCGAGACAGGAGACCCGAACGATGACCCTCACCCGCACCACGCGCGCCGACGCCTCGGCGTACGCGCTCGGCCTTGCTGGTCGCACTCGCGACCGCCTGCCCGTCCCGTGGACCGCCTCGCCCGTGATGGACGACTGCGCGGCGTTCTGCTCGCACGTCCTCTGGGGAGGCAAGCCCGGGCCGATCCTCTGGGTCGACAACTTCAAGACCGCGGGCGACGGCACCTACGCCGCCGGCACCGACGACCTCGAACCGTGGGACGTCCTGATCTTCGACTGGGAGGGCAACGGCGTCGGCAACCACGTCGAGTTCATGGTCGGGGATCTCGGCAACGGCTACGTCACCACCTACGGCGCCAACGGAGCCGACAGCCGCGAAGCCCGCTACCGGACGCGCCCCCTGCGGTACGTCCAGGGCCGTTTCCGCCCCCGGTGGACGTCTGCACCCATCCCCGCCCCGTCCAAGCCCGCCAACAGCCACACAGCCCCTAGGAGGCACCGCATGTACAGCATCATCCCCGTGACCAAGAAGCCGACCGAGAAGGCCAACGCCGCCTACGTGTGCGGCCCGAGCGGCAAGCGCGTCCCGATCCAAAGCCCGGAGGACCGGGACCTCCTCGTCCGCTACCGCGACAACGACGGCTCCGACACGATGCTCACCCGCGAGCTCGACATCGTCGCCAGCTACCTCGAGCGGATCGCCTGATGGGCGACCACGAGAAGACCACGTCGACCGCCTCCGCGATCGGCACCGTCCAGCGCTACGCGAAGGCGCTCGTCGCGCTCGTCGGGTCCGTGCTCACCGCCGGGGTGTTCACGCTCCCGGACGAGGCGCAGCCCTGGGTCGGCCTCGGCATGGCCGTGCTGACGACCGTCGCCACGTACGCGGTGCCGAACGCGACGCCGCCTGAGGAGGTGACCAGCGCCGGCTACCCGGACGGGTTGAAGACCGAGCCCGAGGACGCGCTCGGCTAGGAGTCACCGAGGCGCGACTCGCACGCTTCGGTGACCTTGCTGAGGGTCGGGGCGTACAGGTCCGAGCCTGGGTCGACGTTCTCCATGGACGCCTCGACGCAGGCTCGGACTGGCGCGTCTCCGGCGTCCTTCGGGTGGGAGCGCAATGACTGGCCTCCGACGTACGCGACGACACCGACGATCACGAGGAACGCGCCGACGCCGATCCACCACTTCAACTTCCCCATGCGGGGAGGGTACCGGTCCGGGGCCTGTTCGGGTCAGGTCCCGGACCGGGGGTCACGCCGCCAGCCGGGTCGCGGCGGACGCCCGCTCCAGGTCGTCGAGCTCGACGTGCAGGTAGATCGCCGTCGTCGTCGGTTTCGCGTGCCCGAGGAACTCCTGGGCGACCCGGAGGTTGTTCCCCGTGCCCCGGTAGACCGTCGTGCCCGCACGGTGGCGCAGAGCGTGCGTGTTGAGCCCCGTGAGGTTCCGCACGTGCCGCCAGATCGTTGCGGGCTCGACGTGCGGCGCCCGGGGCCCGGGGAAGTAGTAGCCGGCGCGCACCTGGTCGCGCTCCAGGACGTCGAGCGCCGCGGCGAGCTCCGGCGACGTGTGCAGGTGACGCAGCTTGCCGCCCTTGCCCCGCACGGCGAGCCACTCGCCGCGCCGGTCGTCGACGTGCAGCCCCGCGATCTCGCTCGCCCGGAGGCCGCACTCCGCGCCGAGCAGCAGCATGACGCGCTCGGACGGCGTCGCCTCGTCGAGCGCGCGCACCAGGACGTCCGTGCTGGCGATCCTCGCCGCCGTGCGGGGCACGGGAGGCCGGGACATGTCCTCGGTCGGGTTGACGCTCACGAGGCCCTGACGCGCCGCCCAGCGGTAGAACGTCCGGAAGCTGGCGACGACGGTCGCGCGCGTGTTCGGCGTCCACGAGGCGTCCGCGTCGAGGAAGTCCCAGAGGTCGTCCTCGGTCGCGGTGAGCGGGTCGACGACGGCGGAGAGTCGGCGCAGCCAGTAGGTGCGGGTGCTGACGGTGGCGGGGGAGTACCGACGACCGAGGTAGGTCGCGTACGCGGCAAACGTGTGCATACCTTCAACTATCTCGAATACCGGTAGGTAT
>C_f_p_oortii_CFBP_1384||1
TGTACTTCCAGTACTCCACAGACGTGCGGGTTAGAGGGCTTGGAGCGGCTGAATCGGGGGCGCAGTCCGCAAATCGTCCGCAGAATCGCTCCACGAGCTCATAAGGGCGGTTGCGGCGGCGCGGGTTCGGTCCGCAGCGTCCGGCCAGAGGTGCGCGTAAACGTTGAGGGTGATTCCGGGCGACGAGTGACCGAGTGCCTTCGAGACGGCCACGGCGTCGAGTCCTCCGCGGATGAGGCCCGATGCGTAGTGGTGTCGAAGGTCATGGGGCGTGACGTTGTGGACCTTCGCCACCTTGCAGGCGTCGTTGAAGTTGTGCCGGAGCCCCGCCGGGGACGGTGGTCGACCGAACAGCCACCCCTCATCTCCGTGGACACCGACATGTTCGATATGCCGAGCAAGTCGATTGAGAAGCTCGTCCGGCACCGGGATCAGGCGCTCTGACCCGTGCTTGGGAGGAAGGACGACAAGACGTTGCTTCTCGTTCTGAATCTGACGCTCGACATGGACCGTCCGGCGAAGGAAGTCGATGTCGCCGACCTGCAGCCCAGCTGCTTCTCCGATGCGGAGCCCTGCGTACGCCATGACGTCGATGAGCGCTTGCCGCGCAGGCTCGATCGCGTCGCGAATGGACTGCACTTCCGCGGGACTCGGCACACGCATGGCGTGCTCCTTCTTCCGGACCGCCGGCAGCTTCACCCCCTCGAGAGGATCGTTCGCCAGGCGGCGGTCAAGAATGGCCGCGCGCAGTGCGATGCGCACGTAGGCGGCACGCGTCTTCACGGTGGTCGGGGCCAGCCTGTTCGCGAGCTGCTTGATATAGGTCTCCCCGTGGGAACGCCGTAGGCGTCCGAAGGGCACGGACCGGAAGGTGCACTCCCCCACTGCGCGGTCCGCGAGGCGCCGGGTGTTCTGCGTCCAAAGCTGGTCTCTCGACCACTCCGCGTAGAACTCCTCGAGCGTGCCGCGGCTCGCAGCGGGCGCGACGTACGTGCCGGTGAGCTGGGCGGATGCGACCTCGTTCAGCCAAGCCTGCGCATCGCGCTTCAGGGCGAAGTGTTTCGCGTGTTCCTTGCCGTCGTCGTCACGGTAACGGGCTCGCCAGTGCCCGTTCGGGCGCTGCTTGACGCTAGACATCTGGGTCTCGCTTAACCACAGCTTCAGCCAGCGCGTCGAGTAGGGCCACCGTCTGATCTGCTTCTTGCTCCGTCATCGCAACCTTCTTCCCTCCCGGGCGGTACGTCGCATCGTGACGGGCTCGAACCCATGCGATGTAAGAGGGAGCATCAGTCGGCCGTTCGCCTGCGAACGCCTCAACTCCTTCGAAGATGTCAACCCGATCGCCGCTCTCGAAGATGAGCCACGAGACCTGCACGAGTGCCTCTGCAAGGTCCCTGATGCTCTCTTGCGCGGTCATCAACGCGCGGTCGACGGCCTGTTGGCGAAGCTGGAATCGCTCCACCGGGTCGTATGGCCGCTCGATGTCCGCCAAGTCGAACCCCATCGTTCGAGCGATAGTTGCTGCCTCACTGAGCCGAAGCGCGCGCGTCCCCGCCTCGATCCGCGAAATGGACGACGCATCGAGCTGTAGGCCCAGCTTGTTGAGGTGGTCGGCCAACGCCTTCTGGCTGAGGCCGATCACCTTGCGGTACTCGAAGACCGTGTGGCCGAAGCGTTGCTCGATCGTCTGCTCGTCGTTGCGTTGCACGGTCACACCATATTGCAGATCGAGCAAACATGTGTAACGTTGTCACTGTCGCAACACGATGCAACGACGCAAAGGAGTCGAGATGACGATGACGATTGCGGTGCTCCTCACCCTGGAGGAGACCGCGAGCAAGCTGCGCAAGACGCCTGCAGCTCTTCGCTACATGATCACGCGGGGTACAGCGCCTCGCTCTGCCCTGATCGGTGGGCGGCGGATGTTTCGGGAAGCCGACGTGGTCGACTGGCTGAACAAGCAGTTCGAGGCGTCCGCATGAACTCCACCGACGTCACCCCGTTCAACTACGACGGCCACCAGGTCCGAACGGTCACGATCGACGACGAGCCATGGTTCGTCGGAGTGGACGTTTGCCGCGCACTGCTCATCCTCAACCCACGCGATGCCCTCGGACGCCTCGACCCAGATGGGGTCGGCATTGCCGACGTCATCGACAGCATGGGGCGCACACAGGCGGCGAAGACCATCAATGAGTCCGGACTGTACGAGCTGATCTTCCAGTCCCGCACGCCCGGGTCGGTGGAGTTCCGCCGCTGGGTCACCCACGAGGTGCTGCCGAGTATCCGGCGCAAGGGCTCCTATTCGGTTCAGCCCTCACTGCCGCAGTCTTACGCCGAAGCGCTGCGCGAGCTCGCCGGCACCGTTGAGCAGAACGCGGCGCTCGAGGCGAAGGCTGCGGAGAATGCCCCGAAGGTCTTGTTCGCGGACTCGGTGTCGACCTCGCCCACGGCGATCCTCGTGGGCGACCTCGCGAAAATCCTCAAGGGCAACGGCGTCGACGTCGGCGCAAACCGACTGTTCGAGGTGCTCCGCAACGACGGCTACCTGATCCGCCGCAAGGGCACCGACTGGAACATGCCGACGCAGCGGTCCATGGAACTCGGCCTGTTCAAGGTCAAGGAGACCGCGGTCGCGCACTCCGACGGCCACGTGACGGTCAACAAGACGCCGAAGGTGACCGGCAAGGGTCAGGCGTACTTCGTGAACCGGTACTCGGCACTTCGGGCGGTGGCCTGATGGATCACACCACCGACGACCAGCTGGGCCCCGTCATCCGCCGAGTGCGTGAGTCTCACCAGCTGAACGTGCAGGAGATCGCCGCCCGAGCGGGCATCAGCACCCGGATCCTCATGCAGGTGGAGGCCGGTGAGGTCGCTCCGACCGATAGCTGGATCCGCCGGGTGACGTTCGCGATCGCGAGCCTCATGCCTGCCCCTTCGCCCGTCTGCGAGATCGCGGGATGCGACGGAACTCACCAAGACCTGCGCCAGATCATCGGCGCCAAGAAGAAAGCCCCTGGGAATCAGAGCGCCAACTCTGCCAGGGGCGAGATCGCAACCAACCGCCAGGAAGGCACGAACATGTCTACGTCCAACACAGTACAGCCCACGCCCGAAGAAACGCGACCCCCGAAGGGGTGCGCCACGTTGGGCTGTGACAACTCCGGCATGCACGAGAAGGACGAACCGCTCTGGCACCACGCCATGTCCACCGAGGGTGCCGGTTGGAGCGTCTCGGTAGACCGCTTCGAGGGGCAAGAGAACAGGTGGGCCGTCTACGTCGTCGTGGAGAACGACGAGCCCCTCACCGCAGACGTGTTCGCGGCGCTGTCGCAGGCGTACGAGACGGCGAGCGCCCACGCCACGCAGCTGAACCGTCACCCCGCGGCGGTGACCCGATGAGCGCGTGGGAGCCGACGCCGGCCGAACGACGCCGTTTCGCCAGCTACTCAGTCGAGTTCCGCGAGGCAGAGACGCACGGGGTGCGGATCACCGACGTGGACGGACAAGTGGGCCGAGCCGTCACCCTGTACTACCGGATCCCGTCGATGAAGAAGTTCGCCGTCTACTACTACGGCGGCACCAGCGCTCGGGAACGACGCCTTATCACCGCGCTCGGTCGGGAGCTGCCGAACGGTGGGTGGGCGCGGCACGCCGATCGGTGGCGGCGCCGCCGCATCGCCGGTCGCTCCGTCTTCGTGCAGGAGATCGCACTCCTCGCAGACGACCCGTTCGCGCAGCTCGAGCTCGAGCTGATGATCGACGCGGACAGCGAGGTGAGCGTCTGATGGGTATGGACATCGAGATGCGGCGCACAACCTCTGAGCCTCACGAGGTGTTGGTCACCATGGCCGACGGCCGGTCCGCGCTGACACTGACCTTGGACGAAGCGACGGCCCTGGCCCTGGACGTCCTCGAGATGGCGTACGAGGTGCGGGCTGGTGAGCCGGTGCCAGTGCGCTCGCGTTCGGGCCAGTTGTCCGCTTCCCCCCGTTACCGTCCATCACCGCGCATCTACGGAGTGGCGAAGGCGTACTACGGCTCCGTTCACATCGACCCGGAGAAGCTCGTCGCAGCAGGCAAGCCCGTCGGCTGGCCCAAGGACGAGCAGAAGATCGAGTTCACGCGCGATGCTGCTCGGGCGTTGGGCCAGCACCTGCTCGTCCTGGCTAGAGAGTCCCGCGCCGGGATCTACGACCGACCGCGAGTTCTGGCGGGGACGGTGTCCCGATGACCGCCGGCGATCGGATCCCGGCCGTCCGTGCGTTCACGGACGAGCAGATCGACCAGGACAAGAGCACGATCCTCGGCCTGCTCAGGCGCCATCCCAAGGACGGGAAGTCGCTCGTTCTCGACGCCGTGGCTCTCGACATTCTCTGCCGCTACCACCCGTGGGAGTTCCGGTCCTTCTGGCTCGTAGATGCACCCGACTTGGCTTTTCGTCGCGTCGAGCAAGCCCTCGGCTACCTCGAGGGAGGAGTCGATGACTGGTACGTCACTGCAGCCCCGGAATGGGCGAACGTCACGGACATCGACTACCCCGAGGACGGCAAGCAGTTCGTCGAACATCGAGGTGTCGTGCTCACGCTCGGACCTGCTGAGTTCTCGTTGCTTCGACGCGACGAAGTTCACTTCGATGGAACGGCGACGGAGGGCGTCGTGCTGATCGAACCCTGCGACCTCGAGACCAGCGCTGAAGCCACGTTCGCCTACACCGACTTCATCCGCGACGCCGAAGCTTTCATGCCCCGCTCAATCGCTGCAGCTCGTGCCGCAGACGAGAAGTGCCGCCGGTTGCTAGCGCCTCAACCTTCTCCGACCACTCGAACCCGAATCGAGGACCACTGATGACCGTCTCCGTCTACATCCCATCGACACTGTCCGCAGGCGCTCGCCAGGCCTTCACCGACATGCTCACTGGCACAACCGAGGTCGCAACGCTCGTCGATACCGAGCAGGGCTCGTGGACAACGACCGATGCAGAAGCCATCGCTGTGGAGCTCGAGCAGGCTGGCTACGGCGTGCGGAGACGCACGGGCACGTTCGCGTGGACGATCGAGCCGTACAGCCCACCCACCCTGGGCACGGACTTCCTCGACGACATCACACCGGCGCTGGCGATCGTCCAGCAGATCATGACGGACACGAATGCTGTCCGCACTCCCGAGAACCCCGGCGTCGTCGAGAACGCGGTCGGCATCGGCACCTTCGGCCTCCTGGTCGGGGTGCTCAACATCCTGCAGCTCGCCGACCACGACCTCCGAGGCGAACTGAAAGCGCGTCCCGCCGCCGTCATGTTCCCGGTCGTCGCACAACTGCTCGCGCGGCACATCCGCCGAGAGGCAGGACAGCTGTGACCGGGGTACCAGCATCAGAAGTCACCGCGCACGACTTCGTCATGGTGCGCGCCGCGCTCGTCCAACGGCTTGGGTCCGCCAACAACGCACTGGTCTGGACCCGGATCCACTTCCGCTGCTCCGACGGCGCGCAACGGCACGTCGACGACAGCGGGGTTGCTTGGTGGCGTGCCTCGAACGAGCAGATCGGCGAAGAGGTAGGACTCACCCCGGACCAGGTCTACAAGGCGACCAGCGCGATGCGGAAGGCGGGCTTCATCGAGTCCACCGAGCACCGGCTCGCCGGCAACTACGACCGCACGCAGTCCTGGCGCACCGTGGTCGAGGGCGACGAACTCGACATCGTCGATCGACGGAATGGAGTCCGTCAAAAGACGATCATGAGTTCGTCAAACGACGATCAGGACGCCGTCGATCGACGGAATCTTCCTCTTAGTCAAGACACTCTCTCTACGTCGGACGTCGCAGGAGCGACGATCCGTGACGACGTCAAGGAGATCCTCGACTACCTCGACGCAGCGATTGAGCGGAACGAGGCGAAGAAGCCGTCGCGGACGAAGAAGAACCTCGACGCGGCCCGCCGCCTGCTCGACAACGACGAGCGCACCGTCGAGCAGGTCAAGAGGGCCATCGACTGGGCCACGACCGACTCCTTCTGGCGCTCCAACATCCTGTCCATGGCGAAGCTCCGAGAGAAGTACGACCAGCTGCGGCTCAGCGCGCAACGCGCCGAGCAGCCGCAGCAGAACCGCCAGCCTGCCTACGCGGGCCGAGAGGAATACCGGGCACCCGAATGATCGACAACGAAATCCCCTACGCGGAGCTCGCCGTCATCGGAGCAGTGATGCACACCTACGGCAAGGCGCTCGACCGCATTGCCCTCGCCGGCCGCGATTTCGAGGACGCCCGCCATGGCGCGTTCTTCGACCTGATGCGGGAGCGTCACGATCGTGGCGAACCGGTCGACCACATCACGATGAGCGTGCTGCCGAAGATGGACCCCCTATTCATCGACCGCGCCTTCGAAGCGGGCTGGTCGCATGCAGTGGTCACTACTCACGCCGAGACGGTCGCCACTGCGGCGCTCCGGCGCCGTCTCGTCGCCGTTGGCAGTCGCCTGCAGCAGCTTGGCGGCGCCAGCGAAGCAACGGAAGCGGAGCTTCGGGAGCGTGCATATGGCTTCCTCGACGCGGCCATGGGGTCCGCCGTCTCCCAGGTTACGTACCTCGCGGACATTGTCGAGGAGACGGTGCAGTACATGACCGAGCAGCAGCAGTTCATTCCGACGCCGTGGCCGCGACTCAACGAGATGATCGGTGGGCTCCGGCCGGGCGCGCTGTACGTCTTCGGTGCCCGACCCGGCGTCGGAAAGACCGTGGTCGCGCAGAACCTCGCACAGACGCTCGCGCAACACGGCGGTGTCGCATTCAGTTCGCTCGAGATGGGCCGCTACGAGCTCCACCAACGGTTCATCGCCGCGAACAGCGACATCACCCTGTACCGGATGAAGAACGGCCGCGTCACCGACCGGGACGTCCAGACCATCCGGACGAACGTGAAACGGGTGTCACCGCACGTCGCGATCGATGACCGCTCGTCGGTCGGACTGGCCGAGATCCGTCAGCACGCACGACAGGTGCAACACGATGGCGGACTCTCCGGCATCGTCGTCGACTACCTGCAGCTGATGGAAGGAACATCAGGCAGCCCACGGCACGAAGTGGTCGCGGCGTTCTCCCGAGGCCTGAAGGTGCTCGCGCGAGACCTGCACGTCCCCGTCATCGCCCTGTCCCAGCTGAACCGCAACAGCGAATCCTCGCTGTCCGGCGAACCGAAACTCTCCGACTTGCGTGAGTCCGGCGCGATCGAGCAAGACGCCGATCTGGTGGTTCTTCTGCATCGAGAGCGGGACGCACAGACGAAGCAGCTCGACAACTTCCACATCACCTTCGACGTCGCGAAGAACCGGCATGGCGAAACCGGCCACGTCACCCTCGACTGGGATGGCACCCACTCTCGCGTCACCGACCCGACCGCACGCCCGATGCAAGGAGCAGCAGCATGACCATCACCCAGCAGCACGACGAAGAAGCCACCGTCGACCCCGCAGTGTCGCTCGGGCTTCGCGCAGCAACAGCACGTCGCCGGCTCGAGGACTTGCCCGAGCTCGTCACGTACATCCGCTCGCTCGTCACTCCCACACTCGGTGGCGCGAAGGACGGCATGCCCCGAGCTGCGTCGAAGGAGCCGCCGCTCCCGATGCGCTCGGACGCCGCAGATGACGCCGACGCTGTCTGGCGTCAACTCTGCGAGTGGGTCGAGCACTGGGCAGACGTCTTCGATGTGCGGCCACCAGCATCTGCGACAGCGGCTTGGCAGAACGAGAAGGGTGAACTCATCGGCTTCCGCACTCACCTCCGCCCGGAGCAGGCGGGAACCCTGACGAAGTACCTCGTCGACTGGCTCCTCATCCGTCACGAGGCCATCGCGAGCAAGCCGTCTGGCGGGCATTACTACGACGACGTGTCCGATCTGCAGCAGACGGTCTACACCCTGAAGGGCGAACCGGAGTCCTGGTACTCGATCGCTCCAAAGTACCCCCGCGCACCACGCCACCAACGGCCGGTTCTCCCCCGACCGTGCCCCGTCTGCGACCAGTACGCGTACGGCGCCGAATGGCCCGAAGGCGGTCGACCCGAGGACGTCATCCTCCGCTGCGAGCACTGCGGTCACCAGGACGACGCCGTGCTCCGAAGCTCACGCACAGCACGCCAGATCATCGTCGAGCTCCGAGAGGAACGACAGACATGGGACCGGCCGGGGATTCTCGCCTTCTACGACGCCCACGGCTACTGGCCGACGCAGGAAGTTCAGCAGTGCCTCGACTGCGGTGACCTCGTGGAGCACCCGGAACGCGGGAAGGCGCGACACGTTCACCAGGACCCGAACCGTCCAGCCCACGCGCCCCGGATCCTGGACGACCCAACTGGCAAGGCCGCATGAGCCTCATGCGAGGCCTAGGTCACCAGGTCGGGACGAGGCTCCAGATGCTCGCTACGGCACCAGCGGTCAACCCGGTGCCGACTAGGCAGATGTCCCAGATCACGGAGTTGCGCGCAGCTCGTGGTGCTGCATCAACGCTCTCGTTCTCCTCGTCGAAGTCACCGACGGTCTTCTTGTTGTGGCCGCGCTCCTGCACCTTCGCCATCGCCGCGTTGAGGGCACCTTGGCTACGCCAAAGTAGCCGGCCGAAACCAATCACCGGGAGGACAGCGGCGAGGACGAAGAGCGCGACGACGACGGTGAGCGGATCCACGAGTCCAACAGTAGGAGAACCATGAGCGATGAGGAGTGGTGGTCGAAGCAGCAGGCCTGCGACCACCTGGGCATACTCCCTCGTCGGTTCGAGAAGTACGTCGCAGGCGGCATGCCGGTCGTGAAGATCGGCCGGCAGGTGTTCGTCCGCAGGTCTGTGGTCCAAGCCGAGTACCGAAAACGAAGGCTCGCGACGAAGGGAACTCGCGCAAAGACACGGCCCGCAGAAGACGTGGAAGGGCGCTGAAACTGGTAGGCTGGCGCCAGCGAAGAACTACGTCAAGACACGTACGACGGACGAAAGCCCCTGATCATCTCAGGGGCTTTCGTCGTGTCAGAGGGCTCTCACCCGAAGACAACCAGAATCGCGCCAACCGTCGCGGTTCCGAAGACTACCGATCTGACCCAACCCTCCGGGGACTTCATCCGCCAAGCATCGAGCAGCAGCAACGCGTTCTGAACCGTCACAGAGATCGCGACCAACGCTGCGCCCCAGAAAGCGGCCGTCTCCCAGTTGATGAAGCTCTCATCGTCGAGCAGCATGAGGAAGATCAGCACTGCCATCAGGCCCGCGAACCCCACAGCCGCGCCAAGGGCCTGAGCAACGTCCTTCGGACCCAACTTGTTCACGTGCGGGACGCGGTCTTCGAGACGCCGTAGGTGGCGCCTTACATCGCTCAGCTCCGTCTTGAGCTCCGAGTTCTGCTTCTGCAAGTCAGCGAACTGCTTTTGCATCTCGCTGACTGCCCGCGACTCGGCGTCGCGCCTCTTGTGACAGATCATGATGGCCCCCCAATCGCCGAAGTTGAGCCTAGCGTTCGGCTCGGGATGGGGCTGTCGGAGCCACTTCGGGTTGGCTCCGACGATGGTGGTAGTCCACCCGCGGAGCCGCACCGCGACAACAAGCAGGCGTCTGCTGTGTAGCTCAGTCGGTAGAGCCACGGGGCGTGGGTTCGATTCCCACCACAGCAGCTTTCCCCTCGTGCCCGCCCTGTAGCTCAACGAGAGCAGCCGCATTCGCTTGCGGTGTGATCGCGACTCGACGTCGCGCGGGGCGGCACCCACACTTCCTCGTGCCAGCCGACACGCATCAGCACCGCACCTAGCCGCCAGTCCACGCCTCGGGCGTCAACGGACCGGCCGCACAGCGAACCTAACGATCGCGGCGCGAGCACGAGGACCCTTCAAGACCGTGACCCCGGAGAACCCGCTGCTGGCACCGCGGACCCCGGCTGTGAACGGTCGACCACTTCGAGGAGGCGACGATGCGAGCATCCATCTACTCGTCAGGCGGCGTCATCCGCTATCCACTGCCGGTGCAGCTCGTACGCCGCGGGTGCACCTACGTCATACCCAAGGCGGAGGTAATGCGACTCGGAGCCCAGTTGTGGGCTGCGTGGAATGCAGAGGAGCGCGCTGATGCCTGAGCCCATCAAGGAGACCGTGTGGACCGTCGCACGCGACGGCGCCGCGATCAGCTCCTACGTTGGTAGCCGCGAGTCGGCAGAGGTCGACCTGGTACGCATCCAGGACGCGATGCGCGCCGCCATGCTCGAACCCAACGTGACCCTCGCCACGGTGACCAAGACCACCACGTACGGCGACCCGGAACCGGTGAAGGCATGAGTGCCTGCGGCTGGTCAGTCGGCCCCGTCTGGAAGCTGGACGGCGAGACATGTGTCTGCATCCACGAGGAGCGGCACGACGGCCCACACGAGTGCTCGTGCGGCTCCTGGTTCGAGGGGTGCGGATCTCCGTGGAAGCAGACAACCGCATGACCGCGGGTGACCTCAGCCTCGGCGAGTACCGCAGCGCCAAGCTGGACCTGCTCGCCGGCATCGAAGCTCAGCTCGAGCGCATCGCAACAAACACCGGCCACGCGGACGTGCACCTCAGCGAAGAGCAAGTCGCCAACGCCTGGGAAGCACGCGGCCTCCGCATGTACGGCGACGAAGTCGTCGCCACACTCCGCGACCTCGGCATCGAAGTGGATTAGAAGACCCCCGCGCTGCGCTAACAGCCGGGGGCATGAACGACTCGTGGAAGGAGTCGATATGCCTACTGTACTGCCCGTCAGCACGCTCACCGAGCGTGAGGCTCGGAACTTCTGGGCGAAGGTAGACAAGTCATCGAGCTGCTGGTTGTGGACCGCATCGAAGGTGGACGGCTACGGGAGCGTGTTCCTGAGGGGACGTGCGCGGCGGGCGCACCGGATCGCTTGGACTGATGCAGGCAACACCATCCCTGACGGGAAGGTGTTGGACCATCAGTGCTTCAACCGCGCCTGCGTCAACCCCGCGCACCTTGTCGTTGTGACCCGTGGGCAGAACAACCAGAACCTCGCCCGCGCCAGGAAGGACTGCATCTCTGGCGAACGAGGCGTCTACCGGAGCGGGAACCGCTGGGGTGCACGCGCACAGATCAACGGCAAGTTCGTCTCCGGCGGCATGCACGCTACTAAGGATGATGCGGTCAAAGCGGCGTCCGAACTCCGGCGGTCCGTCGGTATGCATGCGAGCAAGCTCTACCCCAACGGCCTCTGAGAACGAGAGACGGGGTACAACCGGCTCGGCTAGCGCGGGCTGACACCCACGATCTGGACAATCCGGCTGAAAAGCGGGGTACACGATGGCCGAAGACGACATCAGCAGCCACCGAGTGCGCAGTAACCGGTGGCCCGTACCACTCACCCCACACCCGCAGACAGTCGCCGAGATCAACGACGCGATGGACGACGTGATCGAAGACAGGAGCTAGACATGGACGCCACTGCCCGCCACCAATGGTTCATCGATCGCCTCCGGGCGCTTGCTCCCATCGAGCCAGCCTCGGCTGATGCTCCGGACATCAGGACGGTCATCGAACACCATCAGCGCCAGATCACATTGCACCAGGTGGCGGCAAGACTCGCTGAGCAGTAGTGCGAGACAGCGGCCTCACCGTCCCAGCCTGGTCAGGGCGCCGCGCACAAGCAGCCCTCGAACAGGTACGCACCGACCACCGACCCGGTGGTCCCAAGGCCACCGACCGGCAACGAGGCACACCCTGCGTCATCTGCGGGATGGACATTCCGTATGACTCACGCGGTAAGGGTGACAGCCTCACAGTGCAGCACACCAAGAGCCGACGTGACTTCCCGCACCTCACATGGGACGACCGCTTTTGGCAACCTGCCCATGCGTCATGCAACTACGCCGCCGGAGCCGACGGTGGGCTCACACAACTCGGACTCACCAGCATCTGACGGAGGCACCCATGAGCGCTCTCTCTGACCTCATGGACCGCGTAAGGGCATGGGACGACGCACACGGTGTCACCGACGACGACCGACGTGCTCACCTCGCTCACCAACGAGCACGGATCGAGCAGTGGAACGCCATGACCGGGCAGGAACGACTGCAGGTACTCACCCAAAGCGGGTCTGACCCCCGGGGGTACCAGAAAATCCATGTCTGAAAACCGCTAGGACGACGCCGCCGGTGGTTTCCTCTCCCCCCGAAGTGCTGGGAGGGGGTCGCGCGTGCGCGCGCGTAGTAGAGGGTGCGGTTTGACGGGAGGCCGGTCATGGCGACTGTGAACCTCGTGGATGCGACGGAGAAGGCATTCGCGGCGGCTTCGCACCTTACGGATGCCGATGCAGGGTCGATGGCGGCTCTCTTGGCACTCGCTCGGAAGATCGATGCGTGGGATGTGATCGTCGGCTGGGCGTTCGAGGATGCTTCGGAGGATGAGTCGCGTCCGAAGATCCCCAGCAATGACAACGTGTCGATCGCAACGTACCTGAAGGGGTGCGAGCAGCTGGGGCTGACCCCATCTGGTCGTGCGGCGCTAAGCAAGGGCAGGCCTGCAGAGTCGGGCCCGCCGACGACGTCGAAGGCTGCGAAGTTGACCGCTCTGCAAGGCGGCAAGTCGGTGGCTACTGGCTAGAATTGGAGCACCCCCGCAACGGCGGCAACCGTCCGGGGGCATGGCCGACTACTGAGGAGCCGACATGGCAAAGACTACCTGTTCGATCGATGGCTGCGATAAGCCCGTCCGAGCGCGCGGCTGGTGCACGACGCATCATCAGCGGTGGCGAGTGCATGGCGATCCGGGCATCGTGCTGACGACGCGGCAAGAAGCTGTCTGCATCGTCGCCGAGTGTGGGGTGAAGCCGAAGGCGCGAAGCCTGTGCCCTAAGCACTACGAGCGGATGAAGAAGTACGGCGATGTCGAAACCTTCCGCCCCGATGCGACAAGAGGCTGCGGGATCGATGGGTGTGCTCGCGCGCACTACGCCCGCGGGTGGTGCCGTTTGCATGCGGACCGCGAACGTAAAACCGGCAACCCGATGCAGATGAAGCCGCACTACTCACCGATGAAAGACGCATTCGGGGATCGCAACCCGTCGTGGCGTGGTGAGGATGTTGGCTACTTCGGGCTGCACCAACGACTCGGCAAAGACCCGGCCAGCAACTACGCCTGCGTAGCGTGTGGTAACCGTGCTGAGCACTGGGCCTATGACCACAACGACCCGAGCGCTCGAGTCTCCGAGGAAGGCCTGGAGTACTCCGTGCTCGGTTCCCAGCACTACCAGCCGATGTGCGTTTCCTGCCATCGGCAGTTCGACCTGGAGTACGGGGCCGCAGCGTCAGCTTGATACCGCGTCGACACCGACGGAAGCAGCCGGAGGTGCGCGATGGCGAAAGAGCCGTATCTCGGCCCTGGCAGCGACTACTACGAAGTCGTCCATGCCGAAGACCACCTCATGGAGGATGGCGTTCGGTATGGCTCCGCTGAACCGCGAATCGCTACTCCGCCCTTGCGGGAGTTGACACCAGAGACGTCGTGGGGTTTCTCGGTGGTGGAGTTCGCGAGCGAAGTGCTCAGCATTACTCTGATGCCCTGGCAGAAAGCGCTTCTCCTACGCGCGTTGGAGCGCCGCGAGGACGGGTCGCTGCGCTTTGCGACTGTCATCGGTGAGGTTGCACGGCAGTCCGGCAAGTCGAAGATTTCGCAGATCTTGTCGCTCTGGGGCATGCTCGTCCGCGGCTGGCCTCTCGTGCTTGGTACTGCGCAGGATCTCAGCACTGCTGAGGAGGTCTGGGAGGGCGCCGTAGCGATTCTCCTCGACGATGAAGAGCTTGCACCGCTGGTCGACAAGGTCATGCGGGTCAATGGTCAGAAGTCGCTGAAGTTGAAGAACGGTTCTCGCTACCTCGTGAAGGCCGCGAACCGGTCTGCCGGCCGCGGCTTGTCGGGTCAGCTGATCGTCATGGACGAGTTGCGTGAGCAGCGCAACTGGAATGCGTACTCGGCGATCTCGAAGATCAGGCAAGCTCAGTCCGAGTCGCTGGTCATCGGAATCTCGAACGCTGGGGACATCTCCTCGGTGGTGCTGAAGCACTTGCGCGAGATGGCGCATGCGGCGCTCGGTGACCCGGATGGGATCGTCGGGGACAAACCCCCAGCTGATGCCGAAGCGGCCGGCGACGACGAACTTTTCGAGGACGACGACACGCTCGCGATCTTCGAGTGGTCAGCGGTTCCTAAGTGCGACATCCGTGACCGCGACGCGTGGGCAGCAGCGAACCCCGCTCTGGGATGGCGCATCAAGGAACGCACGATCGCGGCTGACGCGCGGACGGACCCCGAGTGGGTCTTCCGCACTGAGGTCCTGTGCCAATGGCCGGACGGTGCCCTGATGGGGCCGTTCCCTCCCGGCGCATGGGAGACGGGGCAGAACGTCCCCGGCGAACGCGTCGACGGTTCGAAGTTCGTTCAGGACGACGACAAGATCGTTGGCGCGTTCGACGTGTGCATCGATCAGTCCTCGGACCGGTCGATGTACTCGATCACGGCAGTCGGGAAGCGGCGCGACGGCAAAGACCAGGCGGAACTGATCGCCTACCGGTCGGGTAACGAGTGGATCAAGGACTTCCTCACCTCGGATGAGCGGTGCGCGGGCCGCGTGCGGCGCATCACGGGGCAGACGCGCGGCGCTCCGGTGTCGTCGTTCATGGCGGCGCTGCTCGAGGCGTACGAGGCTCCCACGGATCCCTTCCGCATCGAGACGGTGCCGTGGTTGGGAGCTGATCTCCTGATCGCACACCAGCTGCTGTACGACGCCGTTTCGGACGGTTCGGTGCGGCACAACATGCAGCCGCAACTCGACGTCGCCGCCGGCACAGCAGCCACGAAGCAGCTGACTGGTGGGTTCGTCATCGATCGGGACTCTTCCCCTGCTGACGCTGCTCCGCTCGTCGCCATGTGCGGCGCGTTGTGGCTCGCGAGGAAGCGGTCCGCTGAGCCTGCTCCTGCTCCTCCTCCTCCGAAAGCGGTCCGTTCCGCTGATTCCGTACCCGGCTCTGGGACGCTCACCAGCCACATCCGCAGCGTCGGGTTCTGACGAAGGGAACACACATGCCCGAGATGGGACCTGTGCCGAAGGGCGAGAAGGGGTACCAGAACGAGGCCAGCGGTTTCGGTGCGGGCTGGTGGAACGCGCTCGACGTGAACGAGGAGACGCCGGAGCTGCAGTGGCCGGCGAACATCGGCACGTACGACAAGATGCGTCGGCAGGATGCGCAGGTCATCCAGGTGCTGCGCGCGGTGCAGCTGCCGATCCGGCGGACGCAGTGGCGCATCGACCCGAACGGCGCTGACGACAAGGTCGTGGAGCACGTTGCGAACGACCTGGGTCTGCCGGTGCAGGGTCAGCCGAAGCGGACGATCACGCGGATGCGGAACCGGTTCGACTGGAACCAGCACCTCCGGCTCGCGTTGACGTCGCAGGTGTTCGGGCACTCGTTCTTCGAGCAGGTGTACGACGTCCGTGACGGGCAGGCGCACCTGTCGAAGTTGGGGTGGCGTCCTCCGCGGACGATCACGAAGGTCGACGTCGCCGCGGACGGTGGGCTCGTCGCGATTCATCAGGGTGGTGTCTCGGGCGGAAGCGCGGACATCAAGATCCCGACGGATCGTCTGGTCGCGTACGTGAACGACCGTGAGGGCGGCAACTGGTTGGGCCAGTCGCTGCTGCGGCCGGCGTACAAGTTCTGGCTGCTGAAGGATCTTCTCCTGCGGGTGCAGGCGCAGTCGATCGACCGGAACGGCATGGGGTTCCCCGTGTACGAGTCCGCGCCTGTGGACAGCGCGGTGCAGGGCGAGGAGCGCACTGCCCGGGAGCAGCTGCAGATCGACCAGGGGCAGGAGATCGCCTCTGGGATGCGTGCGGGTGAGAACTCGGGCGCATCTATCCCGAACGGTGCAGGTCTGAAGCTCCTCGGGGTGGAGGGCACACTGCCGGACGCGACGGTGCCGATCAAGTACTACGACGAGCAGATCGGGAAAGCGGTCCTCGCGAACTTCCTTAGCCTCGGCGGGGACCAGTCGACGGGATCGTATGCGCTCGGTGACACGTTCCAGGACTTCTTCACCCTGTCGCTGCAGACCGTGGCGTTGGACATCGCGAACACGACGACGCAGCACGTCATCGAGGACATCGTCGACCTGAACTATGGAACCGACGTGCAGGCCCCTCGCCTCGTGTTCGACGAGATCGGGTCGAAGCATCCGGTGACGGCGCAGGCGATCTACCAGCTGGTGCAGGTCGGGGCGCTCGTCATGGACGAGCCGCTCGAGGAGTACCTGCGGACGACGTACAACCTGCCCCCGATCGATCCGACCACTCGCCGGCAGGTTCCGACGACGACGAACGCGCCTGAGGAGGCTGCATGAACGCCAACGAGCGTCAGTCGAACAGGTACTGGGGTAGCGCCCCGATGCCGAAGGCGAAGACGGAGTTCTTCAACGCGGTCACGACGCCGGCACCCACGGGTGACGGATCAGTCGCCACGATCCGCATGTACGGACCGATCGATTCGTGGGGTGGCTTCTGGGGCATCTCGACGAAGGACATGGGTCAGGTGCTCGACGCCCTCCCCGAGTCGGTGTCGCGGATCATCCTTCGCATCAACTCTCCCGGCGGTGAGGTGTTCGAGGGTGTCTCCATCCTCAACATGCTCCGCGCCCACAAGGCTTCCGTGACGGCCGTCGTGGACGGGCTCGCAGCTTCGGCAGCTTCGGTCATCGCAGCCGGCGCCGACGACACGGTCATGTCGCCCGGAACGCAGATGATGATCCACTCCCCGTGGATCTTCGCGATCGGGAACGCGGTCGACCTGCGGAAGCAGGCGGACGTGCTCGACACGATCGAGTCGTCGCTGGTCGAGATCTACACGGCGAAGGCTGGCGAGCAGGATTGGACGTCGCTGCTGGCTGACGACACGTGGCTGAACGCTGCAGACGCTGTCGAGCTCGGTCTCGCGGACCGCATCGCGGTGGTTCCGGACGCCGGTGAGACGGAGACCGTCGGCGAGGCCGACGAGGTCATCGTCATCCCCGACGAGGACGCGGAGGACGCTGCGGCGTCGCTGATCGTCCGAGTCAACGCGCGGGCGACCGCGCGCCAGAAGCTCCCGAGCTCGTCCGAGCCGGGTCACCCCAACCGAAAGGAGGACGCCGTGAACAACGACGCCCTGAAGGCTGGAATGCGTGAGCGGCTCGGCGTGACCGACGCCTCCGCGTCGGTGGAGCAGCTCCTCGCTGCCCTCGACGAGGCGCTCACCGAGTCTGCCGAACCCACCCCCGCACCGATCCCGGAAGGCACCACCCTCGTGGAGAACAGCGTCCTCGAAGAGCTCCGCGCCGATGCTGTCGCCGGCCGTGAGGCCCGCGATGAGCAGATCGCGGCCCGTCGTGAGCAGAAGGTCCAGAACGCCCTCGAGGAGGGCAAGATCGCCCCGGCTCGTGCTGACCACTGGCGTGACGCGCTGAAGGCCGACGAGGAGGGTGCTTCGGCGCTCCTCGACAGCCTCGCTGCCGGTCTCGTCGTCCCCACCGCCGCACTCGGCGTCACGGGCGGCGTCGACGAGTCGTCCGACGAGGACGTCGTCTTCTCGAAGATCTACCCCTCGAAGGAGTCCTGATCATGGCCCAGTACCTCCCGATCCACCGTCCGGGTGACACCGTCACCTTCGACGTGACGACCGCCGTGACCGGTGGCACCCCCGTCGAGGTCGGCACCGCAGACCGTTCCGTCGCACCTGCCGCAGCCGCTTCCGCGAAGTACGTCGGTGTCGCCGGCCACGACGCAGCCGTCGGCGACAAGGTCACCGTCGAGGTGGCCAAGGTCATCCACGAGCTCAAGGCAGTCGGCGCGGTCACCCGCGGTACCCGCCTCGAGATCGCTGCTGGGGGCGTCCGCACCCTGGCATCTGGCACCGCCGTCGGCGTCGCCCTCACGTCCGCTGCTGACGGTGCCCCCGTCCAGGTGCTCCAGGTCTAGGAAGGACCCCTCAGATGAAGACCTACCCCTTCACCCCGAGCCAGCTGGCCGCGGCATCCGCCACGGACCTCCTGGCGTTCATCAAGTCCCCGACGCTCGTCGCGCGGCGCCTGAGCGAGATCCTGACTGCTCAGCAGTTCCTGGGCCTGTTCCTCCTCTCGGGTCGGTACACGATCCAGGGTGGCGCTCTCGCCGTTCCGACGAACGAGAAGTTCCGCACGCAGCGTTCCGCCGAGACCGTCGCGCCCGGCGCCGAGTACAAGCTCACGCCGCTTTCCAACGAGCAGTACGAGGTCTACACGTCGCAGAAGCAGGGCATCGCGACGGAGGTCACGGACGAGGAAGTCGGCCGCAGCCTTCGTCAGCCCATCGACGACGCGCTGACGTTCCTGCAGACCGAGCTCGTGTTCGACAGCAACGATCTCGCGCTCGGCGTGATCCAGTCGTCGATCACGAACACCGTCGCCGCTGGGTCCACCTGGACCACGGGCAAGCAGATCCTGAAGGACGCCCTGCGCGTCCAGGCCGCTGCTCGTCGCCAGAAGCGCGGCTTCGCGGTCGACACCGTCGTCCTGAACGGCGAGCAGTACGCGGAGGTCATCCCCGAACTGCTCGACGTCCTCCCGGACAACGACGACACCGCCCGCAGCGGTGACTTCCCCACGATCGCCGGCCTCACCTGGGTGTCGTCCGACGACGACGGGTTCACCAACCCGCTGTTCCTCGACCGCCGTCGCCTCGGCGGCATCGCCCGTGAGCAGATCCCGTCGCCGGAGTACCGCCAGGTCGGCGGCGACACCGGCGTCGAGATCGCGACCATCCGTGAGCCGAAGTCGGACAAGACCCGACTGCAGGCCCGCAACGTTCACGTGCCCGTCGTGACGAACCCGGACGCTGGGTTCTTCCTCACCGGAACGGGGGCCTGAGCATGACGGAGTACATCGCATCGGTCCCCGCCGTGAAGGTCGCCATCGGCGCCGTCGACGGCAACAAGGTCGCGCACATCGTCCGGCTCGGTTCGCCCGTGCCGGAGGGTGTTGGCCAGGAGCAGCTGGACTCGCTCGTCCGCCGCGGTCTGATCAAGGCCGTCGAACCGGTCGTCGAGGTCAAGCAGAAGCCGGCTCGTTCCACGAGCACGGTTCAGTAGTGGGAGGGGCCGCGCATGGCTGACGAAACCGCATGGGCTCAGCCCAGTGACATCGCCGCCGTGTGGCGGCCCCTCACCACCGCAGAACAGACACGCGCTGAAGGGCTCATCGAGACCGTTTCGCGTGCGATCCGCCGTGAGTGGCCCGACGTGGAGGCCCGCCTCGCCGCTGGAACGCTCAGCGCGGACGACGTCACGGACGTCATCGTGTGGACGGTCCTCCCGATACTCGCTCCCGGTGTCGCGATCCCGTTGAACGCGAAGTCGTACCAGGAGACCTCGGGTTCTGAGTCCCGGTCGATCACGTTCTCGGACGCGTCGGGGACGCAGTTCCTCGAGTTCCTCCCGTGGATGGTCCGCGTGTTCGAGGGCGGCGCGAACGGGGCGAAGCCTGCCACCGCGCTCCCCCGCTTCAGTTCCCCACGGTCGCAGGTGAACCGGGCGTTCCCGTACCTGTCGGGTTGGGAGCGCTGATGCACTCCGAGACCGTGACGATCATCCGGACCACTGAGGGTGAACCCGACGAAGACGGCGTCCCCACGAAGACCACGCTCGAGCAGGACATCGAACGCTGCACGGTCGATCCGACCGGCACGAAAGAGTCCGTCGGGCAGAACGACATCGTCACCGGCCGGTGGCTGGTGTCCACCGAAGACCCGCAGGACTGGGTGCAAGCCGCCGACACCGTCGTCTGGCGTGACAGCACCTACGAGGTCGACGGCAAACCACAGACCTACTTCGGAGTGCTCCCGCACACGGAGTTCGTGATCACCGAGACGAAGGGCTGACGGGTGTCGGACAAGATCAGCGTGAACGGCAACGAGTACCGGCTCGAGGACGCGGTGCGTCTGGGGCTGGTGCCGCCGAAGCACACTCCCGATGTCGGCGTGGTGCCGTCGGAGGTGTGGACGGTGTCGGAGATCGAGGTGTGGGCTGACGCTCATGGCATCGATCTGACCGGTGCGAAGACGAAGCCGGAGAAGCTGGCGGTCATCGCTGACTTCGAGTACACGATTCCCCCGGTCGGCTAGTCGGCTCCCCGGTGCGCTTTGACCCACTGACGCACTGTCGCGGTAGAGAGTTGCCCGACTTCGGCGATGACTCGCACGGAACCGCCTGCGTCTGATGCTGCGAGCACAGCCGCTTTGATTTCAACCTCAGCGTGGGCTCGGTTCTGCCCGGCCTTGCGCAGTCGTTCGAGTGCGTCGGGTGGGGGTTCTTTGCGGGGCCGGGGGGTCACGGTCACAGGGTATTGGCCTTCCTCTGGCGTAGCAAAACTGCTACGCTATATCGTAGCAGCAATGCTACGAAATTGAAGGAGACCGCATATGAGTGGCGCGACGTTCACAGTGACGCTGCCTGGCCCGCACGCCGAAGAATGGACCGCGGCCGGGCTGGCACAAGAACTTGCCGAGACGCTCGGGCTCCCGGAACGTGACATCCGGGTCACGCCCGCGGGCTTCGAGTGTCCATGCGAGCCGGAGGCACCCACGTCCGAGTGCCGGGTTCATGGGCGCGGGGCAGAGGAACGGCATCACTTGGGGCTGGGCCGATGAGGAAGGTTCTGGACCTGTTCTGCTGCGCTGGCGGCGCAGCTAAGGGGTATCACGACGCCGGCTTCGAAGTCGTCGGTGTCGACATCGACCCGCAACCCCGCTACCCGTACGAGTTCGTTCAAGCGGATGCGCTCGAGTACCTGGCGGAGAACTGGCACCGTTTCGACTTCATCCACGCGAGTCCGCCGTGCCAGGCGTACAGCGACATGAAGCACATGCCGGACGCGAAGGCGCACCCGGAACTGATCGAGCCCACCCGTGCCCTGTTGCAGCAGACGGACAAGCTGTGGGTGATCGAGAACGTCGTCGGGGCTCCGATGATCGACCCGGTTGTGCTGTGCGGGTCCATGTTCGGTTTGGGTGCTGCCGGTTACAGCTTGCAGCGGCACCGACAGTTCGAAGCGAACTTCCCCATCCTCCTGCCCAGTGCCCACGACCACAGCAAGCCGACGATCGGCGTGTATGGCGGGCACGTCCGTTGCCGGAGCGCGAAGCACGGCTTCCGGGGTAGCACCGTCGACTTCCCCGGCATGGACAAGAAGGCGCTGGCTCAGGAGGCGATGGGCATCGACTGGATGACCATGAACCAGATGTCCGAAGCAATCCCTCCGGCGTACACGCGATGGATCGGGGAGTACGCGAAGATGCAGATGCCGTCGGCCCTGCATGAACTGGTGGAGCTGGTGTCGTGAAGCAGGAACATGTCGCCGCGTCACGCTACGTCGGGTTCGGCATGTACTCGTGGTCATGCCTTTGTGGCGCACACGGGCTCGTTCCACAGATTGAACCGGAAGCCGAGCGGAGCGCCCTCCGACACACCTACTCGTATCGGAACGTGGGAGCGGACAAGTGAAGCAATCAAAGGTTGACGGGCATCGGCACACTCCTGTCCAGCACCGAGACGGCAAGATCCCGTGGTGCCGGGAGTGTGGTCTCGACGAATCGGGACGCAAACCGAAGAAGCGGTGGCCCAAGCCCCTCCCGCCCGCGCGCCCGCCTGCCGGGGCAGCCGGAGTGTCGAAGAGCGCCGTCCGGGCGGATTAGACGAGGGCTTGCGGTAGGCATTACGGCGCGTCTGTCGCTCTTCCGGACGTGGCCTACCCGCAGGTACCAGCGCCGAGCTCGTGGCGTGTCCTCGATACGAGCACCGGAAGCCCAGTCATTCGACTGGGCTTCCGACTTTTTAGGAGGCCATCATGCCGAAGGTCATTCTCGGCCGCAGCATCACCGACCAGGCTGCAGCGTCCCCTGCGGTGCGGCGTGCGATCCGGGACAAAGCGGACCGGATCCTCCCTCGCGCGCAGAGGCTCGCGTACGCGGCCGGCGCGAAAGCGTTCGGTGACTCCCTCCGCGTTGAGGAGGGTACCCGTCCGGGCACGAAGTCGTCGGGCGGGTACAAGCGTCCGTTCGCTCGGGTGATCGCGACGTCTGCTGACGCGACCGCGGTCGAGCACGGCGACGTGGGTGTGTCGAAGCAGGCGATCCTGCGGAGAGCGATGGGCGCATGAACGTGTACGGGGTGTGGCCCAACGTGGAGCGTGTGCTCCTCGCTTACTTGAAGCAGGAGACGGGTGCTGCGACGTACACGGAGACCCCGTCGAACCTCGAGACCGTTGCCCCGTGCATCGTCGTGGAGCGGATCCCTGGCGGGTTCGGCCGCGACTACGAGAAGACGTTCCACGTCGACCTGACGGTGTTCGCGAAGACCCGCGGCGCCGTGTGGGACCTCGTGCAGAAAGTCGAAGTCGCGATGGTCCTCTGCAACCTGTTCGACGAGGTCCGCGAGTCGGACTCGTTCGGGAACGTCGCGTACTCGAATGCGGCGCTGCGTCGTGCTGTCGGCACGTACGAGCTTGACGCGCGCCCCCAATAGGCCGCTCACCAACACTCATCATCCATTCAGCCGTCCGCACGTCGGGCGGCTTCGTCGTTCAAGGAGAACGCATGCCTGACGTGGTCGACCAGATGGTCAACGACAACCGCAACGTCCACAAGTGGCGCAGGGTCATCCTCGCCCTCGCGGACTACGGCACTGAGGTGCCGGAAGCCCTCTTCGGGACGGATGGGAAGCCGATCGCGCTGCCCACCGGCTATAAGAACATGGGCTACATCACCACGGATGGCATCAGCCACTCGTACGACGTGTCCAACGACGACACCGAGATGCTGCAGGACCAGGAGCCGGTCCGATCCGATGTCACCAGCCGCGGGCACACCTTCCAGGTGGCCTTCGGTGAGACGAACGGGTGGACCAAGGGCCTCGCGTTCGGCAAGCCGGTGTCGGAGTGGCCGTCGGACAAGAACGCGGCGTGGATCTACGACGAGGATCCCGACTCGGGTGACTCGTACTACCGGGCGCTCACGCTTGCGCAAGACGGTGTCGGCGCAAACGCCGTGTACCGCATCGAGGCGGCGTACCGGATCAAGGTCACCGACATGGACGACCGAGCGATCAACAAGTCCGACGTCGAGGAAGTGAACCGGACGTTCACGATCTACCGCGACCCGGTGATCGGGAAGTCGTACACGGAGGCTCAGACCGCAGCGGCCGGCGTCGTCGTTTCCGGCGGCTGACCCTCCCCCAAGACCAGGTGGCGGCGTCGTTTGGTGAGCTGCGCCGCCGCCACCTGTTACCCCTGCTCACGAGCTCACCAAGCTCACTAGGAGACCAGCATGACCAGCAAGGCTGACAAGAACCGTCGCACGTCGTACACCCTCGCCGCCGCTCGGCGGAAGGTCGAGGAGTCCGTCGGCGGCGACACGATCGAGATCTTCGTGGAAGAGGGTGGTGAGGCGTTCTACCTGCCCCACCCGTACTTCTACGACAACGACACCAAGAAGGCGCTGAAGGGCGCCGACGACGAAGACGACTCCGCGCAGGGCCGCATCCTCCTCGGCGACGAGCAGTACGAACGGTTCATCGCTGCCGGCGGGACCGACGAGGGCATCAACCTCGTCATGATCGCTGTCGGTCAGGACCTGAAGGACTCGCAGGGAAACTGACGGGGGTAGACCTCGACGAGTTCGACCTCGAGATCGCGGACCTGCCAGCAACGCACCCCGTCGCTGTGCAGGTCCGCACCGAGGCGATGCTGCAGCTGTTCGGGGATCACCTCCGTTCCGGCGATGCAGCGTTGCAGGCCACCTACGGCGGCCGGGATGTGCTGCGTGAGTTCCTCCGCGGCGACATGTCGGTATGGCAGTTGCGTGGCCTCGTTGAGGCTCTACCCCCCGACTCGGCGTTCCACCGTGCCGTGCGGGAGAACGACTGGGCGGACGGCGACTGGATCAGCCGCGACACGAACTCGGTGCTGCGGGCCCAGTTGGCGTTGATCGAGGCGTTCCTCGCGGGTGAGAAGCGGCCGAAGAAACCTGACTACCTGCCGTCTCCTCTTGATGGGCGTGACGTGCGGGACGCGGCGGAACAGGAACTCGACGAGCGGCAGCTCGTGGAGATGCAGGAAGTCGCTGACGGCTGGTTCGCGAACAACTAGACATTGGAGTGCCTCGTGGCCGGTTCCGCTGTATGGCTCGATGTCCTCCCCTCGATGTCGAAGTTCGCGTCGACGATGTCGAAGCAGGCAGGTACCGCGGCGAAAGCTGCGGGCCTGTCTGCTGGCCGTCAGTTCTCCGCTGGTGTCGCGGCTGGCGGTTCCACGTCCGCTGCGAAGACGCTCGTGCAGGAGCTCGAGGTCGCGTCGAAGCGTGCCGCGAAGGTCGTGCAGGCGGAGAAGGTCGCGATCGCGAAGGCGCGTTCGGAGGAGAAGGCTGCCGCTGTCGGCGTGCAGGCGGCTGAGGCTCGTCTCGCTGAGCAGCGGAAGAAATACGCGGCGTCGTCGTCGCAGGCGTTGAAGGCCGAGCAGCAGCTCACGTCCGCGCGCGGTAAGCAGCAGACCGCCGGCATGAAGGTCGTCGCGGTCGAGGACCAGCTGAAGGCTGCGTTCAACGAGCAGAAGACGGTCACTGGGCAGTTGTCTGCGGCGCAGGGTCAGGCGTCGAAGCAGTCCGCGTTGATGACGGGACGGTTCTCTAAGCTCGCTGCGGCCGGCGCGCCTCTGTCCTCTGGGCTGGGGAAGATCGCGTCGGGTGCGAAGAACGTCGCGGCCACGGCTCTGGCAACACTGAAGCCGCTCGCGGGGATGGCTGCCGGGTTCGGCGCGATCATCGGTGTCGGCAACATCATCAAGCTCGGCAACGAGTACACGGCCACCATCAACGAGCTCGGCGCGGTAACAAACGCGTCAGCAGCCCAGATGAAGGCGTTTTCGGCAGCTACCCGGGAACTCGGATCGGATCTGACGCTACCGGCAACATCTGGCCGGGACGCCGCCGACGTGATGCTGGAACTGGCCAAGGGTGGCCTAAGCGCGAAGCAGTCGATCGATGCCGCGAAGGGCACGATCCTCCTCGCGGCTGCCGCGCAGGTTGATGGTGGTCAGGCAGCCCAGATCCAGGCGAACGCTCTCAACCAGTTCGGTCTGAGCGCGAAGAACGCCAGCCAGGTGGCCGACGTTCTCGCGAACACAGCAAACGCAGCGTCGGGCGAGATCACCGACATGTCCACGGCGCTGAAGTACATCGGCCCGGTGGCGAATGCCATGGGGATCAGCATCGGTGACACGGCGTCGGCGATTGGTCTTCTCGCGAAGGGCGGCATTCTCGGCGACACGGCGGGTACGTCGTTGCGCGGCATGCTCGCATCGTTGGCGCGGCCGTCGAAGCAGGCGCAGAAGGCTGTGGACGCGCTGAACCTGTCCGTCTTCGACCAGGAAGGCCGGTTCGTCGGTCTCCGAGCGGTTCTCGAATCCCTGGCGAAGGCGCGCCGCGAGATGACACAGGAAGATTTCGCGGCGCAGTCCGTGCTTGCGTTCGGGCGGGAGCCTCTGGCTGCGGTGAACATCCTCGCCAAGGCCGGTGCGGAGAACTTCGACGCGATGGCTTCGGCCGTCAATCGTCAAGGTGGCGCTGCTGCTGTTGCCCAGTCCCGGATGAAGGGTCTCGGCGGTGCGATGGACAAGCTGCAGTCGCAGCTTGAAGACGTCGCGCTCGGCATCTACCAGACCGTCACCCCGGCTCTCGAGGCGGCGGTCAACGGGATCGCTGGCGGCCTGAATGGTGCCGGCGACAAGGTGCAGTCGTTCCTGAAAATCGCTGGCGGGCTCGGGAAGCTCGCGTTCACCGGGAAGGTGTCCGCACCGATCTCCGGGATCGACCCCGCGGTCGTGTCGGGTGTGCAGACGGCACGCACCATCATCATGGGGGCGTTCCGCGACATCTGGTCCTTCACGACGCAGTCGCTGATCCCCTCTCTGAAGAACATCGCCGTCGCGGTCGCTCCGGTCGCCGCAGTGGTCGGTGGGATCTTCGTGCTCGGCCTCCGCGCGGCAGCCGCAGCGCTGCAGCTGATCGGCCCGCTGCTGGTCGGGGTGACCGGGTTTCTCCGGGAGCACAAGGTCATCGTCGGACTCGCTGCCGGTGCCGTCGGGTTCCTCGTCGCCGCCTACTGGTCGATGCAGGTCATCCCCGGGATCATCGGCGCCGTCACCGCGGCAACCCTGATCGCCAAGCGCGCACAGGACGGGTTCGCGCTCGCCTCGTATGGCGCTGCAGCAGCAACGCAGGCCCAAGGGCTGGCGGGCAAGGCGGGAGTCGCGGTCTTCGGGCTGTGGCGCGGTGCCGTCGCCATCGCCACCGCAGCGCAGTGGGCGTACAACGCAGCACTGATCGCGAACCCGATCGGGCTGGTGGTCGTGGCGATCGTCGCGGCCATCGCTGCACTCGCAGCGCTGGTCGCCGGTGTCGTCTGGGCGTACAAGAACCTCGGCTGGTTCAAGACTGCGGTCGACGCCGTCTGGACTGGGATCCAGGTCGGTGCGAAGGCAGTCGGCGCAGCAGCCATGTGGCTGTGGAAGACCGTGTTCGTGCCGGCACTGACCGGCATCGGGACGGCCGCGATGTGGGTGTGGAACACGGTCCTGAAGCCGGTCTTCTCGGGCATCATGACCGTGGTCCGCGCGGTCGGAGCAGTGTTCACCTGGTGGTGGCAGAACGTCACCATGCCCGTGTTCCGCGGCATCGCTGCAGTCGCGGGCTGGTTCGGGAACACGATCTCTGCGATCTTCGACCTCGTCATCGCGATGGTGAAGTTCGCTCTCGCCCCGGTGTTCAACTCCGTGGCGCAGGTCGCGAAGGTGGCGTTCGCAGCGATCGTGGCTGGCATCCGGTGGTGGTGGAGCTTGGCCTCCACCGTGTTCAACATCGCGGTCTTGTTCCTCCGCGGTACGCTCGGCGCCGCGTTCACCTGGGTCAGCAGCGTCGTGCGGATTGCGTTCGCAGCGATCAGCGCTGTGACGTCAGCGTGGTGGGCTCGTGTGCGGGTGATCTTCGCAGCGACGAACGCGTACATCCGAGGGACGCTCGGTCCGGTGTTCACCTGGCTGAACCGTTCGATCATCGCCCCTGCGATGACCGGGATCCGTGTTGCGGTCGGTGTGCTCTGGTCGTGGCTGAAGCCGGTGTTCGACAAGCTCGCGACTGTGGCGAAGGTCACGATCCCGGCTGCGTTCGGTGTGATGAAGAACAGCATCGGCAAGGCGTGGGAGGCCATCAAGACTGCCGCGAAGCTGCCGATCCGGTTCGTCGTCGAGACCGTCATAAACAAGGCCCTCATCGGCAACTTCAACAAAGTCGCCGGGTTCTTCGGGACGAAGAAGATCGACCCGATCTCGCTTCCCAAGGGGTTCGCAGGCGGCGGCATCATCCCTGGCCGGTCGCGGATGCGCAACGGCGACGACCACCTGCGCCCCATGCGTCAGGGTGAAGGTGTCCTCGTCTCCGAGGGCCTGCGCACCTCGGCCGACCGCAGCGCGTTCCTCGCTGCGAACGCGGCTGGGCGTCGGGGCGTCGGCTTCGCGTCCCTCCTGCAGGGTGGGTACGCGAAGGGTGGCGTCGTTAAGAAGAGCTCCGGTTCGGATGGCGGCAACGGCAACGGGCTCTTGTCTGGTGCGAAGGCTGCCTGGAACTGGACGAAGGGCGCCGCTGGCGCCGCGTGGGACTGGACGAAGAACGCTGCGGAGACCGCTTCGCAGGTGGTGTCCGACCCCATGGGAACGCTCGGGAAGCTCGTGAAGTCCGTCATCGGGAACATCCCCGGTGCGGGCGGCATGGTCGACGCTGCAGCGGGCATGGGCAACAAACTCCTGTCCGGTGCTGTCTCCGTGCTGAAGAACATGGGCGGCGCCGGCGACGTTGGGAACTTCGGTGGGTCTGGTGCGAACGGGCAGTTGCCGAAGTCGGCGCTGTCGAAGGTGTCCGGGTTCACGGGTGGTCCTGGTGTCGGCCCGATCGGCGGGTATCTCCGGAAGGCTGCTGCGGTCGCGTGGGAGGCGATGCAGCGGGCGTTCGGTGGTGGCCTGTCGTTGACGGAGGGGTACCGAGATCTCGCGAACCAGCAGATGCGGTACTCCGCGTACCGTGCTGGCCGTGGGAACCTCGCTGCGACTCCTGGCACCTCGGTTCACGGGTACGGGCTCGCTGCTGACGTTGGTGGCGGTTCGCAGGCGTGGATGCGGGCGAACGGTCCCCGGTTCGGCTGGTACCCGACGGGGCTGTCGTTCGCGCAGCGTGAGCCGTGGCACTTCGAGTACAAGGGCGGCAAGGCTGCAGGCGGTATGGCCGCTGGTGGCATCGTCGGCGGGTTGACGCCCACCTTGTACGACAAGGGCGGGGTGCTCCCCCAGGGGCTGTCTCTGGTGCAGAACAACCTCCGCGACCCGGAGGTGGCGCTGCCGATGCAGACGCTGCGGGAGATCGTCTCGTCTGAAGGTGGCGGCGGTTCCACGTACGCGCCCGTGTTCCACAACGCGGACCGCGGAGCGATCCGTCAGTTCGAGGACTGGATGCATCGCCGCGAAGTGCTGGCGAACGGCTGACGAAAGGGAACCTGATGGCAACTCTGATCGATGGCGGTTCACCGTCCAGCGTGGTTGCCGGGATCCTCGACGGCGGCTCACCGGGCGACGTGTTCACCGACATCGTCGATGGCAACGGGGCAGGGCCGGATGTGTCGTTCCCCACGACACCGCCGATCCTGCCCCGGGCGGACACTCGCGTGTACTGGCTCGAGTCGATGGACGGGCAGACGATCATCCCGTTGAACGTGGACGCGGAACGGATCCTGATGCCCGGCGCGACCGGCCTCGAGCTGCCACCGGTCGATGTTGCAACGTTGGTGACGCCGGGAGTGCCGGGGTCACAGCTGCAGGAGATCACGATCGGTGAGCGGGAAGTGTTCCTGCCGATGAAGTTCGCTTCGGACGAGTCGCAGGAAGCGTTCTTCGTGCAGCTCAACGAGCTCCGCGGACTCCTGACGGGGTCGTGGTGGCGGAAGGTCACCGGGCTGACGGGTACGTTCCGTCTCGGCGTTTCGTCGTCTGCTGGTGAGCGGCTTCTCGACGTGACGTACAAGTCCGGCATGGAGGGTGCTCACGGCGGTGCCGATTCTGGTACCCGGTGGCAGAAGTTCGGTCTGACGCTTGTTGCGGCGGACCCGTTCTGGCATGCGCGTGAGAAGACGGTGAAGACGTTCACGGTGCAGTCCGGTGAGGTGTTCCTCGCGGATGGTTCCGGGTCGGCGCCGTGGCCTCGTTCGTTGACGAGCGCGGTTGTCATCGGGAACGGCATGCAGATGGATGTCGATGGTGATGTGCCCGTGTGGATCGACATGGATGTGACGGGGCCGGCGACGTTGGCGTCGGTGGAGTTCCCCGGCACGAACGTGGTGATGAGCTCGTCGATCCCTGACGGGGAGGCGTTGTCGTTGGTGACGCATCCGCTGCGCCGTTCGGCTCGGCTGGGTGGGCAGGTTGCGTGGTCGAAGTTCACGTTCAACTCGACGTTCGCTCCGCTGATGCCGGGAAGGAACTCGGTGAACATTGCTCTGAACTCGTCGGGTGATGGGACGTCGTTGACGGTCAGCTGGTTCAACCAGTGGCTGTCCGCGTGGTGAGGGGCTGCTGATGGTGTGGACGATTCAGCCGCGGAACACGAACCTGGTGCGCGACTCGGATCCGGTGCGGTTCTGGTCATCGTTGACGGTGGTGGAACGGCACAACGTCACCGGTGCCGCGTCGGGGACATGGCAGGTGCAGGCGTTGAACGACGGCTTGCGGGGACTGCTGACTCCTGGTGCTGGCGTGATCATCACGGACGGTGGAACCCTGGTCATGTCCGGCCCCGTCACGTCGATCGAGCGTGGCCCGGTCACGTCGACCGTGTCTGGTGTGTCCGACCTGGACGTTCTCGCGGGCCGGATCCTGTACCCGGACCCGTCGAAGGTGATCACTGCCCAGCCGGCCGCGTACGACAACCGGTCGGGGCCAGCGGAGACAGTGCTCCTCGCCTACGTGAACGCGAACGCCGGGCCGGGAGCTCTCACCTCGAGACGTGTGCGGGGGCTGCGTGTTCCTGCGTCGCAGGGCCGCGGGAAGAACGTGTCGATCAAGGGCCGTCTCGGTGGGCTCGGCGACCTTGTCGCTGACGTGTCCGAGTCGGGGAACTTGCACGTCGATGTTCTCCACGGTGAAGACACCAGCCCGCACCTGGCGATGACGGTGCGGCCGGTGCGGGACCTGACGGCGAACATCCGATTCGGGTCGTCGTCGGACTTCACTGCCGGCCTCGTCGGTGAGGACTGGTCGTACACGTTGTCCCGCCCCACGGTCACTGATGCGATCGTCGCCGGTGGTGGGCAGGGCGTGAACCGGCTGTTCGCGGAAAAAGTCGACGCTGCAGCTGAGTCCCTGTGGGGCATGAAGGTGGAGCAGCTGATCGATCAGCGGCAAACCACGGACACGGACGAACTCAACGACGCCGGCGACGATGCGCTGTCGGACGGGTCGAACCCGGTCGCAGTGTCGTTCACGGTTTCGGGGACGACGGACATTCAGTACCGGAAGGACTGGCGGGTCGGTGACCGGGTCGGTGTGACCATCGACGGTCTCGACCTGTCGAACGTCGTCCGTGAGGTGACGACGACGGTGCAGGCGCAGCAAGGGTCTGCGTCGCAGAAGGTGTCCGCGGTTGTCGGGTCTCGTGACTCGTCGAACTGGACCACGAAAACGAACGCTGATGTCGCTCGAGCGTTGAAGAAGCTGCAGGCGCTGCAGGCGATCTAAGGAGAACAGAATGACGGAGAGCTCATTCCCGATCGTCGGGCTGGACCTCACCAACGCTGCGTGGGGTCAGACGGTCGGTGCGACGTCGAACGGGATCCTCGATGATTGGGGTTCGGCGTACGCGATCGTGGTGAACACGAACGACACGGTGACGGTGAAGCGGTCGTCGCGGTCGGGGGTGGCTCGAGCGGTGGTGAACGGGTTCGGTCACCAGATGGACGCTGATGTGACGTTGACGGTGGCGGCGGTGACGTCGACCACGAAGTACCACATCGGGTTGCTGTATGACCCGGGGAACGTGACTCTGCCGGTGAAGCTGGTGGTGCTGAAGGGCACCACGGTTCCGCTGACGGCGGGGCAGGCGTTCCTGCCGTTGCACATCTTCGTGCGGCAGGCGGGGCAGACGCTCGCTGCGGCGGCGTTGTACTCGCCGAGACCTCGAGTGCAGCCTCGTCTGGTCGTGGCTTCGGCGACGGACTTGAAGCAGATGGATCCGCTGCTGTTCCTTAACGGTACGGAAGCGTTGGCAACGGACGTGCGACGCACGTACCGGGCGTCGGGGTCTCTTGCTTCCCCTGAGTGGGTGGCTGGTCCGATGCAGGGGTACTGGCGTGGGCAGCGGTCCACGCAGATGGCGAACGCGAACCCTTCCGCTGTCCTCGGGTTCGCGGTGTCGTCGGCGGACAACGACTCGTGGATGAGCATGGCCGACTCGGGTGTGTTCACCCTCGACGAGGGCATCTACGAGATCACGGCGACGATGACGCTGCCGCAGAAGGCGACGGGCCGTTCGTTCGTGGAGGTTGCGTCGCCGAGCGGTGAGACGTACGCGCGGGGTTCGTTCGGTGCGGGTGAGGACCGGGAGTCGGTGACGTTCCCGACGAAGGTGACGGCGCCGACCGGGTACCGGGTGTTCGGGTACCAGACCACGGGGAAGCAGATCGCGCCGACGTTCACGTTGAACGTCGTCCGGGTCGCCTGACCGCCAGCAACTAGCTCACCCATCAGCCGTCCCATCGGGGCGGCTTTCTTCATGAAGGAGGCGGAAATGGTCGCCAAGTACAGCGTCCGGAAGTCGTCGTACGGCGACCTCCGCGGCGTGGAACAGTTCGTCTCGACCCCGCGCATCGCGCTGCAGGTGCTGTCCGTCATGGTCGACTTCAACGCCTGGCAGAAGAAGCGCGGCGCAGTCGGTGCGCTGTCGGTCAACGAGGGCATGCGGTCGAGGCCGCGGCAGTCGTACCTGTGGAACAACCGGACTGCGCTGGGCGTCGCGGTCGCGCCGCCGTTCACGTCACGGCATGACGAAGTTCGGCACGGCAACGCGCTCGACTTCGGCATCACCATGCCCGACGGGTCGAACCGGGCCCTGACGCCCACCGAGTTCGCGAAGCTCCACGAGCTCGTCGAAGCGCGCGGAGGCACGTGGACTGGCGTCAACTTCGGTGAGCCGTGGCACCACGAGATGGCGACCCGCACCGAACGCCTCGCGCCCTACCCGGACGCTTCCGTGCGCGCCGTCAGCACCGCAGCCGCACTCACCGCGCAGCCCAAGCCGGAACCGCAGCAGGAACCAGAACCCGAAACACTCAGGAGGCTACTCATGGCAGCAGCAGACACGATCACCGTGTACCAGCGCGTTGGCACCAACGGTAAGGATCAGGACACGTACTTCGTGGCCGCTCCCGGCGTCGGTGACTACCTGATCCGCGACGGCGTGAATCAGCCGCTCGCACTCTCGATCGGCTCCCAGTACTCGGGCAAGGAGATCCGGCAGGCGCTCCTCGACGACGGCGTGCACTTCGAGAAGGTGCCGGCGGCGCAGTTCGACAAGACGTTCGCCATCCACAGCCGTCTCGCGCACCTTGCGCGTGGCGGGAAGTTCGGACCTCGAGGGGAGCTCGTCTGATGGGCGATCACGAAGTCACCACGCCGCAGCGGTTCGAGGTTGATGCCATCTGGTATCGCCTGCAGCGGGTCCTGCGGACAGCGTTCACGACGGTCCTGACGGTCCTCCCGATCGTCCCGCAGATCGTGCAGATCGTGCAGGGTCAGTGGCCGGCCGCGACCGGGCTGACGGCTGTCGCCGTGCAGGCCGTCGCGATCAACGCGGCGCTCACCGCGATCATCGCGATCCCGAGCGTGAACCGGTGGCTGACCGTCATCGGCCTCGGATCGGTCCCGCGCGGTGTCGCCAAGGAGACTGCGGCTGCGAAGTCGCAGGAGCTGCAGGCGGCGCAGTTCGAACCGTCGACCGTGGACCTCCGAACCGAGCAGGGCGACGCGTAGCCCCCAACGAGAGGGGCCGCATGATGCGACTCATCAAACGGCTTTGGGCCGTGTCCATTTGGGGACCCACCGGGGTCGATTCCAGCGATGACCGTGTGCGGTGGCTGCTCCGTGTGGGCTTGCCCCTGTTCGACGTCTTCGCGATCGGCTTCGGCGTGTTCGGCTACATCGGCGGCATCCCCGCTCTCCGCGACTCGTTCGGGGAGGGGTACGCGCAGTCGTTCGGGCTGATGCTGTCGATCACCGCACTGGTGTGTCTCGTCGGCATCGCGTTCCCGAACCTGCTGTGGCGGCTCGAGTTCTGGGGCAAGTGCTTCATGCTCGGACTGCTGCTGCTGTACGCCGGGTCCGTGTTCCTCGCAGGCATCGTCGGTGGCGACATCGGCCGCGCCGGTGTGGGCTGGGCGATCCTCGGCATGGCTGTCGTGCCGGCGTGGAGGGTGAGCGACATCGCCCGTGACCGGGAGGTGCACCAGTGGAAGTGAAGGACTGGTTGCCCTACGTCGCTCCCGTCGTCGTCGCGGTCGTCGCAGGTGTCTTCGCGATCTACACGTCCCGTCGGTCCACGCGGGTGGAGGAAGCGAAGAACCGGGCGTCGGAGACGACGACGCAGTTCGCGCAGGCGACGGAGCTGGACAAGTACGTCAACGACCGGGTGGAGGCGGCGGTCGCGAAGGCCGTGCAGCCGTACGAGGAACGCATAGGCCGTCTCGAGACCGGGTACGCGCAGCTCGTGCGGACGCTTCGGTCTGTGCGGCAGGCGTTCCGTGAGTACATCCGCGCGGTGCGGGCGCAGTGGGGTTCCGCTGTGGAGCCGCCCGCGGTCGACGCGCACATCCGTGAGCTCCTCGCTGAGGACGACCTCGACGGCACGTTCGATGAGCACGGCATCGCGCAGTTCCGCGCCAACTTCCAGGGCGACACGACGCACGACGTCTGACGCCGCAGTACGACTTCTGAAAGAGGCCAGCATGGCTACGGAGTACGCCACGATCGTGGTGAAGCGCGGTGGCGCTGATGAGTGGGTGGGGAGCGCGATTCCCCTCGCGTCGGGTGAGTGGGGCTACGACGAGACGAACCGGGTGGTGAAGATCGGTGACGGTTTCAGCCCGTGGGCGGATCTGCCCGCGCAGCTCACAGGGACCCCGACGGGGGACCTCCCGGCGGAGATCCGCACGGAGCTGGCCGCGCACCTCAAGGACCCGTTCACGCCGGAGGGCGCTGCGATCGCATCCCTGCTCGCCGACAGTGGTGGGGGTGGCGGCACGACGATCTCTGCCGGCACCGCCGCGGACGGCACCCCAACCATCCGGATCGGAGCCTGACCTATGACCACCTCTCTCCGCGTGCTCAGCCCCGAGAGCATCAGCAAAGCGCCGATCACCTGGTTCGACGGAGCTCGCTACGGCCTGTTCTGCCACTACACGTTCGGTGGCACCGCGAACCCGCAGACCATCACCGCGAACGGAACGAAGCAGACCACCACTGAAGGCATGGCCGCCGCGTTCGACGCCGACACGTTCGCTGCCAACTGCGCGAAGTTCGGCGTCGAGTACGTCATCTTCACCGCGTGGCACTACGCGATGAACATCCTCGGCCCGAACGCCGCGATGGACTCTTACCTGACGGGCCACACCGCACAGACCGACGCCATCCAGAGGCTCATCACCGCACTGAAGCCCTACGGGATCAAGCTGCTGCTGTACGTGCACCTCACCGACGGCAACGACCTGATTAGCGCTGAGCAGACCACGACCGGGTGGAACGACGCGACCGGCGGGTACGCCACCTGGAACACGTTCGTCACGTCGATCCTCACGGACATGGGCAACCGGTACGGGACCGGCATCGACGGGTACTGGATCGACATGGTCCAGTCCACCGAGTTCCAGACCCGCATCAACCTCACCACCCTGAAGCCGGCGCTCCTGGCAGGCAACGCACGCCGTGTCATCGTCGGCAACGGCGGCAACAACGACGACGCCACCCCGATCCCCAACCTCGTCCCGCACCGCACCCGGGAGTACATCGCCCCGCCGACGGATGCCACGCAGCTGCTGTCTGGGTACTCGCAGGTCGCGATCATCGAGTCCCGGTACGCGGAGTGGTGGGCCACTGCACCTGCGTCGTACAGCTCGGCGGTGAAATACACGCCGGCGGAGATGCTTCGCTACACGGTGCTGCAGGCCGGCACGAACTCGAACGGCGGCGGAACGGCGTGGGCGATCGGCCCGTACGCGGGGAAGGCGCAGTCGATCTGGGAGCCGGGCCTCGAGGAAGCCATGACGACGCTCGGCGCGTCGATCGCTGCGCTGGCTGAGTCGATCAAGAAGACGCGCCCGTCGACGTCGTGGGTGACGCCGAACACGGCGAAGCTGTCTGCGGTGCCGAACGGGTTCGTTGCGACGACGTCCGCGGATGCGTCGAAGGAGTACATCCACGTCCTCACCCCGCCGACGTCGGGGAGGACGATCACGCTGCCAGCTCCATCGGACGTCGCTGCGATTGCGTTCGAGGATGCGTACAACCTCGCGACGGGCAGCCCGGTCACGTTGCAGCAGCTCGGCGACGGTAGCTACACCGCGACCCTGGCGTCCTCGGACTCGTGGTCGGCGGCGGACACCGTGATCGTCCTCCGGCGGCGGTCGCTGGGGCGTGGTGGGGTGAGCGAGCCGCGGGTTTGGTTCGGTCCGGAACGCTTCACGACTCCCTCATCCGGGACGACCGCGGTCCTCCTGCCTGCCGGTGCCGGAAGCAGGTTCCCGGTGTGGCAGATGGGTCCAGACACGCCGACACAAGTGCAGTGCTCATTCCGTGTGCCGGACGACTGGAACAGCTTCTCCGTGGAGATGCTTTTCACACAGCTCGGCGCCGGGACGGGGACCGCGTACTTCACGACGAACCGCTCGCAGGTCGCTGTCGGCTCCCTGCTGAGTGCGGGAGACGAGAACCCGGCAGACACCCTCGTGCAGATGTCCGGAACGGTGAATCAGCTGTCCTCGGTGCAGATCATGCGCCGGCGGCAGAACACCCGCGGAGCGCTCAACCACATCCGCGTTCAGCGCTTCGCCTCGAACGGGTCCGACACCGGGCCCACGCTAGGGTTGCTCGGCCTCGTTCTGGTCCGTTCTACCTAGGCGCGGACACTTTGACCCCCTCGGGTTCCTTCGGG
>C_f_p_oortii_CFBP_1384||2
ATCTTCCGATCTGTAGGAACCGGCTAATTTGTCCGCTACCGTTCCAGCCATGCAGACAAACAAGCCGGAACCGGTCGAAGAGCCGGACCTGATGCCTGGCGAGGCAGCGCGCAAGCTCCACGTGAGCACGAAGACGCTGACTCGCATGGCGGACCGGGGCATCGTCGCCGCGGTCACGCTGCCGAGCGGACACCGCCGCTACTTCCGATCGAGCATCGAGGGCCTGGCCAGCGCGGGGCGCACCTCGTGATCGCGGTGGCCGCCGTCGTGCTCTTCGCACTCGGCATGTGGCAACTGCCCCTCATCGACCGCGAGCTCCGAGAGGCGATGGACCGTGACGACGACTGACCCGGCACGGCACCACGTCGAGGTCGCCACGCAGTCCCTCGCGGATGCCTCCCGCTTCACTCCCGAAGACCCGGCGCGCGCATCGTTCCTCGCAGAAGCGCAGGTGCATGCACTGCTGGCCCTGGTCGAAGAGCAGCGGACAGCCAACCAGATCGCGGCGGACCCGTCCATTGACTTCGAGTACCCGGCGAACGTCAAGCACAAGCTCGTGCGGCGCCTTGGCCTGGAGTGAGTGGCAAGGCCATGGAGTGGGCCATGGAGCAGATCATCACGCCCGGAGCGCACAAGGCGGTGTTGCTCGCCATCGCCTCCTTCTACAACGAGAAGAAGCTATGCGCCTGGCCGGCCTACGAAACGCTCGCGCTCATGTCGGGCAACTCCCGGGCCACCGTCGCCCGTGCCGTCAACACGCTGGTCGAGCAAGAGCTGATCGACGTGGAGTTGTTCGTGCACGACAAGGGCGGCAACGGATCGAACCGCTACTACCTCCCGCTCTACAACCCCAAGTCGCGCGCGCCGATGGTGCGCCCCAAGCGGCCGACCTTCGAAGGCTGAGTTCTCCACAGCCGTCTCAATGTGAGACGCCCCGACCGTCTCACCGTGAGACCCCGGTGGGTGCAGAGCGAGACCACGGCCATCTCACTGTGAGACCACCCCCGTCTCAGAGTGAGACAGCGCCCGTCTCACTGTGAGACCCGAACCAGATAACTAACCAGATACCGAACCAGGGAACGAACATGAAAACGAATTCGGGCGAGCCTCAGGCGTTCCGCCAGTGCCTCGCGACGAGCCGCACCGGCAAGGCCGCCACGCATCACCGCTGCCGCCTCCCTGAGCGTCACACGGGCGAGCACCTGTGCGTGGTCAACGGCTGCACTGCGGGGTGGCGCTCATGAGTCACGGCGCCTTCCACATGTGGTCCAACCTCGTGCGCCGGCAGTGCCGAGCCGACTTCGAGGTCCACCAGCTCAACGCCTACCAGCACGCTGCCGAGGCGTGCCGCGGCCGCCTCCTCAACCGACGAGGGATGCAAGCCGGCATCTCGTCGCTCTCCCTCTTCGAAGGGCCGGCGACCCGCGCCCTCGCCTACGCCAGCGAAGAGCTCATCGACCACTGGCGCATCAACCCCCGACCCACCTTCCAGAGCTTCGAGCACGTCTGGTTCGAAGCCTTCATGAACGAACGAGGAATCCACGCATGAACAGCAACGCACTCACCGAGCTCCTGTCCGACGCAGCCGACAAGCTGCACCTCCCGAAGACCGAGGACAACACCCTCGACATCGACCCGACCAGTGACGAGGCGGTCTACCTCCTCGCCCTCTACGCCGAGCAGGAAGAGCAGGCCCGACTGGCCGCGCTCGCGACGAAGGACCGCGGCCGCGTCACGAAGCTCCTGGCCGAGCTGTGCCCGGACGGCGCCACCATCACCATTGGCGGCGAAGAGCTCTTCTCCCGCCGCATCGACACCACCCGCGCCATCAACGTCAAGACGCTCAAAGAGGAGTTCCCGGACACCCCGGACAACATCGAGTTCTGGACCACGAACATCGTGACCAAGAGCATCTGGGCACCGAAGCAGCCGGCGGGTGATCGCTGATGGCACGCCCGGAGTGGGATCGCAAGCTGAGGCCGCTCGCCGATTTGATGGCTGCCCCCCTGTCGTACATCCAGGGGGACGAACGAACTGACGAAGAGCTGGACAGCTTGCTGGCGGCGGCTCGGCGCGCGACCCAGACGAACTGTTGGTGGGCGACCTACCAAGCGGCACAGCTCGTGCTGGAAGAGGTGCCCCGGATGAAAGAGGACCGCCGTCGGTGGGGTAAGCGATGAGGGGCTGCACTGCACGCGACGCGACCATGGAAGTGGCGTGCTTCGGGCTCGCCGGCCACGCCGGCCCGCACTGGTGCCTCATGGGCGCCGGCGAGGACGCCGAACAGCACCGGTGGTACTCGTGATCTGCCTGCGCACGCGGCTCTACCGCGGCGCCAGCATGATGTGGGTGGTCGAGTGCACGTGCGGGATGTGGGCCGACTTCTTCATCTGGTCCAACGCCATCACCTTCGCTGACCTGCACTCGCGCAACGCACACCGGCTGGTGCCGCGGTGAGCGCGCACCACCGCACGAAGAGCTGGGCGGCCACCGTGCGCAAGGTGCGGCCGGCCATCCAGGCTCGGCTGCCTCAGCCGTGCGTGGACTGCGGCCGGCCCGTCTTCCCGGACCAGCGGTGGCAGGTGGGCCACATCGTCAGTGCGTGGGTGGCGAAGTCCATGGGGTGGACGCAGCAGCAGATGGACGACCCAACCAACCTCGGCCCCACCCACGCCAAGGGGCCAGGGCAGAAGGCGTGCAACCAGATCGAGGGCGGCAAGCTCGGCGCCGCCAAGACGCACGCGAAGCGACGAAAGGACAGGAGGCTACCGACGTGGTGAGCTTCAACAGGCTGGGCCAGCTCAGCCCCACCGTGACGTGGGAGGACGGCTCGCTCGACACCCCGGACCGTGTGCTCTCCGAGTGCGACGAGTGCGGCGCGCTCGTCGTCGCCGGCCGAGAGGACGCGCACGCGGCCAAGCATGAGGTGACCGAGTGACGACGACCGACGCTTCTTTGAGGGAGGCCGCGCTACCCCCCGCCTATGGCAGCGAGGAATTTCTATCCGAGCAGTGGGAGTCCGTGCGGGACTCGGGGATTCTCCCGCTCCACCAGTCCAAACTCGCATCCGATATGTCGGCTCGGCGGGAGTTCCTGGAGGGCGCCAAGCTCCTGGGGGTGTTCGGCAAGCGCAAGGAGTTAAAGCCGCAACAGCTTCGCCTCGCGGACGTGTGCGCGGAGCCCTGGAGCAACGTCGGCGTGCTCATGCCCCGCCGTTCCTCGAAGACCACAAGCCTGTTCGCGGTAGGGCTCGGCCGATGCGCCGAACGGGAGGACTACCTGGTCGCGTACACCACGTGCACGACGGGCACGAAGGCTCGGCAGCGGTTCAAACAGGACATCGTGAAGCCGCTGGAGAAGGCGTACCCGGACCCGAAGTCGCGGCCGTTCCGCATCTACACCTCGGGCGGATCGGAGCGCATCGAGTTCGCCAACGGGTCGGTCTTCCAGGTGTTGCCGCCCATTGGGGAGTCGTTCCGTTCGGACGCTTGGGACATGATCATCTTGGATGAGGCCGGCGAGTCGTCGCCCGAGATGACGGACGACCTGCTCGCCGGCGCCCTCGCCACGATGGACACCCGTCCAGACGCGCAGCTCGTCGTGGCCGGCACCGCGGCGAAGTTCCGGGATGGCAATCTCCTGTGGGCGAGCCTCGTGGACGGTCGGGTCGGTGCCGCGTCCACCGGCATCATGGAGTACGCCGCGCCCGACGACACGGACGAGACCACGCTGATGGACTGGGAAGCGGTGGAGCCGCTGGTACTCGCCGCTCACCCCGGCGTTGGCACCCTCACCACGCTAGACGTGGTGCGGCAGCGTTGGGAGAAGCTGACGCCGCGGCAGTTCGCGGAAGAGTACCTGTCGATCTTCGGCACCGTCGGCGCCGCCGAAGCGTTCGTGGACCTGGAAGCGTGGCAGGACGAAGCGGTGAAGGGTGACCTGCCCGACATGCCGACCGACCGCGCGGTAGGCCTGGCCATCGCCGTGCACCCGGACCAGTCGTGCGCGGCCATCATGGCCGCGTGGCGCGACGACGCCGGCAAGGGCTGCATCCTCGTCGTGGACTACCGGGCCGGCACGAAGTGGCTGGCGAAGCGCGCGAAGGAGCTCGCGGCCAAGCTGCGGACGCCGATCGTCTACGACAACGCCGGCACGGTGCTCGTGGAGGTCGAGGTCATGCAGCGCATGAGGCCGCGTCCGCGCCTCGACCCGCAGACCTGGGGCAACGTGTCCACGGCCGCCGGCCTGTTCATGAAGGAGAACGGGGAGCGCAACCTCGTGCACTGGGATCAGGAGGAGCTCAACGCTGCGGTCCGGCTCGCCACGAAGCGCGGCACGGCCACGTCAGCGCGCTGGGCGTTCGGTCGCCGTGAGCCTGGAGAGTCGATCATCTGCCTCGAAGCCGGCTCGCTCGCGCTCCGCTGGGCCGACGAGCACCCGAAGCGCGCCAAGGCCAAGGCCTTCGCGGTGTAGCTAGTCCACAACGATCGGCGCGTCAGGTTGTAGGAGTCCCACAAGCGGTGTGTTAACCTCCGCGTGTGGGACTCCTTTCGTGGCTCGGCTTTGGCCAGAGCGGTTCGCTCCGCTCGCCGTGGTCCCCGCCGTCGAACCTGTCGCAGCTCACGGTGGCCGAGATTTGGGGCGAGGACATCGCCCGCAGCCTCCCGCTCGACCGGTCGGTCGCCATCTCGGTCCCGTCCGTGTCCCGCGGCCGCAACCTCCTCGTCGGCGCCATCGAGCAATACCCGCTCGTTGCCCTCGACTCGTTCGGCATCGTCCAGCAGCAGCCAACATGGCTGTACCGGACCGACGGGGATGTGACACCGCAGGAGCGCATCGCGTGGACCGTGGACGATCTGATATTCCACGGCGTGTCCCTGTGGCTTGTCACCCGCGGTGCCTCCGGGCAAATCCTCACCGCCGAGTGGTGCCCGCGCGACAACTGGCGCATCTACGACGGCGAGCTCATGGTCCGCGAGCCCGGCACCGTCGAGTGGTGGGAGAAGGACGAGGGCGAGTACATCCTCATCAACAGCCCATTCGAGGGCCTGTTGAATGTTGCATCGCGCACCATCCGTGGCGCCATCTCCACCGAGGAGGCGTGGGTCGGGCGCATGCGTAATCCCATCCCACTCATCGAGCTCAAAGTCACCGACGACTCCGAGCTCGATGATGGCGAAATCAAGGATCAGGTCATCACCTGGGCCAAGGCACGGACCGGCGTCAACGGCGCTGTGTCCTGGACGCCGCCCGGCATCGAGGTCCGCACGCACGGTGAGGTCAAGGCCGACCTCTACACCGAGGGTCGCAACGCCATCCGCACGGACATCGGCAACTACCTGAACATCCCGACATCGATGATGGACGGCTCCCTCGCGGAAGCCTCGCTGACATACCAGACCACCGAGGGTGTCCGAAACCGATTCCAGGCCGAGTCCATCCCGTTCTGGACTCAGCCCATCGAGGCGGCTCTGTCGATGGACAACGTGGTGCCCCGCGGCACCCGCATCCGCTTCGACCGCAGCGCCGACTACGCACCCATCCCGCCATCAACCGGCATTCCCGTGGAGGACTGACCATGCCCGTTCCGAAGAGCACCACCGCCAAGGCCGCCGAGCCCGTCGAGGCCGAGGTTGAGGCCCCGGCTGAGCCGGACGTAGCGCTCGAAGCCGACCTGCCCGGCGAGCTCTCCTACGTCCAGGCCGAGCCGCACGACTTCGAAGTCCGCCGCGCCGCACTGGAGCTCGCCATCGCCGCCCGCGAGAACGACCCGGTGGTCGCCGCGCGCGGCTACTACGGCTTCCTCGCCGGCGACAAGGCCGAGGGGACCGCCTGATGGTCGCCGTCCAGATCAACGCCGGCACCCTCACCGCGTCCGCGAACGAGCGCACCGTCACCGGCCTCCTCGTCCCCTACGGCGAGGCGTGCAGCTCCAACCTCGGCAAGTTCAGCGTGGACACCGGAGCGTTCTCCATTCCCGCGGACCCCGAAGTCGCCGGTTTCAACGTCGAGCACGCACGCGAAGACGTGATCGGCCGCGCCCGCTCGATCCGTGAGGAGCCCGGCAAGGGCATCATCGCCACGTTCGGTGTCGCGAACACCCCGGAAGGCGACCAGGCGCTCGCGGACATCGCCTCCGGGAAGCGGAAGCACCTGTCGGCCGAGGTCGCGGACGTGGTGATCCGCGCCGGCAAGGCAGTCAGTGGCCGCGTCTTCGGCGGCGCTCTCGTCGCTAAGCCGGCCTTCCCGTCCGCGACGCTCCTCGCCGCGGCCGCCGACGTGGGCGAAGTCGAGCCGATCGCGCCCGACGACAAGGACGCGGTGACCGAGACCAAGACCGTCGTCAACGGTGACGGATCGCAGACCATCACCACGACGACCACGAAGTCAGAGACCGCCGCGGACGGCACGGTCACCGAGACCAAGACCGTCACCACCGAGACCATCGCCAAGCCCGTCGAGCCGGAACCGGCCGACGACACCGAAGAGGAGGAGCCCGTGGGCGTCCCGAACACCCTGACCGCCCGCAAGCGAGGCGCGTCGAGCAAGCCGAAGACCATGGGCAAGCGTGAGCTCTTCACGCTCCTCGCCGCCGCCGACACCGGCTCCCTGACCGACGACCAGATGGCGTCCCTGCGCAAGCAGGGAAAGGTGGACACCATGTTCGCTGCCCTGGCCGACATCACCTACGACGGCGTGGGCGGCATCAACACCGGCCTCCTCCAGCCCGAGTGGATCGGGGAGGTTTGGGACGGCAACGACTACTTCCAGAAGTACGTTCCGCTGTTCGGCCACGCCGACCTGCACTCCCTGGAGTTCCTGGGCTACAAGTGGAAGGTCAAGCCCCACGGTGGCGACTGGGCCGGCAACAAGTCCGAGGTGCCGTCCAACAACCCGTCCTTCGAGCCCGTCAAGGGCAACGCCGGCCGCTACGCCATGGCGCACGACATCGCCCGCGAGCTCCGCGACCTCCGCGTCTTCGGGGACACCTCGTTCTTCGATGCCTACTTCGACGCCGGCGCCGAGGACTACAAGCGGTGGGTGGATGGCAAGACCCTGACCGCCATGAAGACCACCGCGGTCGCCCTGCTCGCAGACGACCCGGCCGGCCTCGACATCGGCCCGGCCATGTCCGCGCTCGTGGACGGCGCCGCCGCGGTCATCGCGAACAACGCCACCCCGACCTTCGCCGTCATCGACCTGTCCTACTGGAAGCAGATCGCGAAGACCCCGCAGAAGGACATCCTCGGCTACCTCAACGCGCAGCTCGGCCTGACCAGCGGAGAGGGGCAGCTCGACACCTTCAAGCTCGTCCCCGCCGGCGTCGGCGACGTGGAGGCCGGCGACGTGTACGTGGGGTCGCAGAACGCCATGACCGTCCGCGAGCTGCCCGGAGTCCCGCTCCGCGCCGACGCGCTCGACATCGCCCGCGGCGGCGAGGACCACGGCCTCTTCGGCTACGCCGGCGTCCAGGTCAACAAGCCCGACGCCGTGGTCCGGGTTCGCCCGTTCGGTTCCACGTCCTGATCCCCGCGCGGCGGCCGCGAGCCCACACCGCGGCCGCCGCGCGGCACCACCCGAAAGGAGGCGACCGTGCCTGCATTCATCTCCGGCGACACCCCGGTCGCTGACTTCGACTACGACATCCCCGCGGCCGCCGACGAGAACGGCGCCACCGTCACGGTGTCCGTCGCGGGCCAGACCGTGCCGGCCACGATCGGCAACGGCGTCGAGGGGACCTGGGCCACGCTCACGCTCCCCGCGCCCGGCAGCTACCCCGTGTACATCGTCGCGGCGCTCGGCGGCCGCACCCAACGCACCCTCGTGGACTACCTCGTCGTCGTGGACCCCAACGACCCCTGGTACAACGTCGTGACCGCCCGCATCGACTGGGACGGCGCGCCCGAGTCGGACGGCACCCTCGCGGACCTCCTCGACAGCGCCCGCGACCAGGTGCTCGCCTACGCGCCCGCGCTGGCCGCCGGCGCCGCCGTCCCCACCCGCTACAAGCGGGGCCAGCTCATGCAGGCCCGGAACACCTTCAACGCCTCGCAGACCAACGGCGACCAGCAGGTGGACGCCGGCGGCGGCGTCTACATCACCGTCCGGCCGCTCGACTGGGCCGTCAAGCAGGTTCTCCGGCCGAAGCAGGCCACGAAGAGGCTCGGCTGATGGCGCCCCGCACCCGCAAGCCTGTCGGCATCCGGACCACCCTCGTGGACGGCCTCCGGCCCCTCCTGCCGCGCCGGTGGAAGCTCCACCCGTACCGGACGGCACCAGACGCCATCAACCAGACCACCGTGTGGGTCAAGCTCGGCAGCATCGAGAAGCTGGCCGAAGCACCCATCTCCGGCGTCAACCTCGTCACGTTCGTCGTCACCATCGCCGTCCCCGAAGCCGACTTCGCGGAAGCGGACGAACGCCTCGACACGGACGTAATCGCCCTCACCGACGCCATCGACGCGCTGCCGATGGTCCGCCGCGCCCGTGCGGACGCGGTGGCCGTCACTGACCTGTACCTCGGCTACGACATCTCCGTCGAGCTCATCACCCAACCCATCAAGGAGTAGCCATGGCCGACCCCACGACCGTTGAAGTCAAGCCGTTCGTCCTGTCCAACTTCGTGCTCGCGGTCGCCGCGTTCGGCTTCCAGAAGGCCGTGTCGCAGTGCGAGTTCCAGCCGCAGGGCGGCGTGGTCTCCTTCAAGGGCGGCACGCCGGACGCACAGTTCACCTTCGCGACCACGCCCACCTGGCAGCTCGTCCTGGCCTACGCGCAGGACTGGACCAGCACCAACAGCCTCGCCCGGTTCCTCTTCGACCACCAGGGCGAGACCGTGGACGCCACCTTCACGCCGCTCAGCGGCGGGCCGGTCATCGCCGCCAAGATCGTCATCAGCGCCGGCCCCATGGGCGGCACCGTGGACGCCGTGCAGGTGGGTTCCGTCACGCTCGGCGTCGTCGGCAAGCCCACCATCGCCGCCGCAGCGGCCGGGTCCTGACGCATGGCGGGGAGCGGCCGGATTTCGGTGTTCGCATCGGAAGAGCTCCGGACGCTCCTCGCCGCCGTCAAGCAGGTCCCTCGCGAGGTGCGGAAGAACGTGCGCACCTACACGAAGAAGAACGCGCAACCCATCTGGCAAGAAGAGGTGCGCGGCCGCATCGCGAGCCGGCTCGATGACCGGGTGCTCGGCAAGACGGCCCGTGTCGCGGTGTCGGATCAAAACGTGATGCTCCAGTCGGGACGCATCGGTAAAGCGCTGACAGGTGGTGCGAAGCCGGCCGCCCTCGCCGGCGGGGTCGAGTTCGGCGCCAACCGCGACGAGCGCACCACGTACGAGACCACCAGCCGGAAGGGCAAGCGCTACACCGTCACCCGGCACACGAAGCGGCAATTGCCGTCCCGCAACACCAACGGCCGCGTGATCCACCCGGCCGCCCGCGCCGGCATCCCGCGCTTCGCCAAGCTCTGGATTCAGACCGCGGCCCGAACGCTCTACGACGCCATGGAAGGGAAGTAGCCATGCCCGGTGGATTCGCCATCGGCGTAGCCATGGACGCCCGCGCCTACGAAAAGGGCATCCGGACCGGCATCATCGAGCCCACCGAAGACGCGCAGGACAAGCTCGAAGAGCTCGGCAAGGCCGGCGGCAAGGCCGGCGACGGGCTCGACTCCGGCCTCCGCGACGCCGAGCGCCAGCTCGACAAGCTCGGCAAGGCAGGCCGGGATGCCGGCGACGACGTGCAGGACGGCGCGCGCCAGGGGGAGCGAGAGCTCGACAAGCTCGGACGCGCCGGCAAGGAAGCCGGCGACGACCTCGAAGCGGGACTGCGTGGTGCCCAGAAGCAGACCGGCAAGACCGCCGACGAGTGGAAGGCCATGGCCGCCAAGATCGAGGCGGACAACGCCAAGGTCAAGGCGAGCACGAAGGAGTCCATCGACGGCGCCGGCGGCGCCACGGGCGAGTTCAAAGACGAGGCCCTGTCCAACTTCTCCGAGGTCACGTCATCGTTCACCGGCGACATGCAGTCGATCACCGATCTTGCGCAGGGCACCTTCGGTGGCCTCGCCTCCATGGGTGGCCCGGCGTCCCTCGTGTTCGGTGGAATCGCTGTCGCGGTCGGCCTCGTCGGTTCAGCTCTCGCAGCGTCCGGGGAGGAATCGGACGAGTTCAAGGAGAAGATCGAAGAGCTCGCACAGACGAAGCTCGGCGACCTGTTCGGCCAGTACGAGGACAGCGGCGACAAGCTCGGGCGTGGCCTCCGCAAGTGGGCCACCGATGCCGACTCCTTCGGCGGATCGATGCTCGACCTCCAGAAGAACGGCAAGAAGGCCGGCCTGGGTGTCGGTGAGCTCACCGCGGCCATCGCAACCCAGTCCGTTCCGAAGATGCGCGAACTCCGAAAGGAAGTTGACGCCCAGGTCAAGTCCCTTGACCGGCAAGCGGCGGCGCTGTCGGACGGCACGGCGAAGGGCCGCATTGCCTCCAAGGCCACCCAGGAGCAGGCGGCCGCAGCCCGCGAGGTGCAGAAGCAGCTCAAGCAGAACCTCGAAGTGAACGATGCGTACGAGAAGAGCCTGAGCGCCGTCGCCAAGGCGCAGGGTCAGACCGTCGCGGAGTACAAGGCCTCCCTCGAAGCGGCGGCCGCGTACGACGAAGCCACGAAGTCACTCGCGGACACGATGTCCACGGTGCTCGCCTCGGCCGCCGAGTCCACCTCGGAGGCGTTGGACAACGCAGCCGGCGACCCAGCCAAGTACATCGCCGGACTCAACGAGCGCACGAAGGCCGCGCAGGACTACCAGGCCAACGTGCAGGCCATCGGGCAACAGCTCCCCGACGACCTCTTCAACTTCGTCCGTGAGCAGGGAGAGGGCTTCTCCAACGAGATTGCCACCTACCTCTCCGCGAGCCCGGCGCAGAAGGAGCAGATTCGCGCCGGCTGGGCCATCGACGCGCAGGTCAGCGCGGACACCACCGACCTCGACAAGAAGACCGCCGCGAAGGGCAAGGAGAAGAAGAAGGGTCCCACCTCCGAGGTGAAGGGGGACACGTCCGACCTGGACGAGAAAGTCAAGCGGAAGAGTGCGGAGCGGCCGAAGGGGCCGACAGCCGAGATTCGCGCCGACGACTCCGACGTGGACCGCGCGATTGCGAAGCTCCGGAGGAAGCGGTTCAACGGACCGACCGCCGTATTCCAGATCGATCGGTCCTCGGTGGACGCCACGCTCGCCACGCTTCGGCGGACCTCGATCGCGGTGAAGGTGAAGGCCGTGCCATGACCGTTTCCTTCACCAGCGGCGCCACCGCCGTCCAGCCGCTCGTCATCAACGGATGGGAGTCCGCCCGGACCTCCCAGTCCGTCCTGCACCAGATCGTCGGCGGTGGCATCGATGCGGTCCTCCGGCCGGCGACACCCCGATCCGGCACCCTCGCCGCCGTCTTCACTGACAAGGCGGCCGCCTTCGCGCTCGAAAAGCTGCTTGCGGCCGGCGTCATCGTGACCTTCACCGACACCGACGTGCCCGACCTCAACATGACCTTCGTGGCGTCCGACGACATTCGCGTCACCCGCGCCGAGGAGGCGGTCACCATCGACGGTGCAGACACCTACATCTGGCTCGTGGAGTTCAGCTACCAGGAGCTCGTGTGAGCACCCGCCGCATCGACACCACCGCGCAAATCATCCTCGAAGATGGCACCGGCGCGGACTTCCTCGACATCATCGCGTGCACCTACACGCAAGACGAGGGCGCCGCCCCATACCTGACCGCTGCCCTGACGATCGCACCGCCATCGCTCGCCGTGTACGCCAAGCTCGACCCGGCCGCGACGCCCGCCACGTACATCCAGATTCACGCCACCCTGACGCCCGACGTGGGCGAATGGTCGGACTGGACGTTCATCGTCGGCATCGAAGAGCGCACCCGAGCAACGGACGGAAGCGTGACGTTGGCGCTCGCCGGCCCCGAGCGTGACCTCATCGCCTATTCGCCGTCCGACCCCAGGACGGCCAACATCTTGCGGTCGGCGCAGTCGGATGTCTGGTCCATCCTCCAGGGCGTCTTCGTCGCCGCGTACGGGTCAGACCGCATCCCGGCGTGGGCGGACTACAGCGGTCGCGGCATGGAAGGGGTCATCCCCGCGGAGCCGACGCCGTTCTCCGTCTACCAGGCGGCCACCAACCTCATCGCCAACGGTGGGTTCGAGGGCGGCTCGACGGCCGGGTGGACGGCATCGGCCTGCACGATGGCCGCGAACACCGCGTGGGCTGCCACGGGCCAGTACGCCCTGCGGCTCTATCCGAACACGTCGAGCACCAACTCCTACGCCTACACCGACGTAACGGTCCAGCCGAACACCACCTACACGGTGTCCGCGACAATCCGAGTGGGCGCGCCCATGACGGGCAGCACTGACGCCGCCGCCCGCCGCATCCTCGTGACCGGCGCGGTGGGCGGGCAAGGCTACGAGCTTGGCCGCAGCTCGCAGGGTCCGTCCTCCACGAACGGCACGCAGCGACTCACCCGCACCTTCAAGACGCCGGCGATGCTCGACAACAACAGCATCCGCATCCGGCTCTACCACGGGCAGACCTCGACGGGCTTCTCGGCCATCCTCTGGGATGACGTGCTACTGGTCGAGGGTGACGGCCTCGACACCGACGGCTTCACGCCGATCCCGTTCTTCGACGGCGGCACGCTCGACGGCACCGGCGGCTACAACTACGACTGGCAGAACGGCCTAGCGAACGCCAGCCCCTCCACCCGGACGCCGGTCATTGCCCGCGACCCGGACACGCTCACCTGGCGGCCCGGAACATCCGCGTGGGACTTCGTGCAGCCCATCCTGCAAGCCCTCGGCCTGCGGCTCTTCGCGACGGGCTACGTCCGGATCGCAGGGGCCGGCGTGCTCGCCATGTGGTCCCTGGTCACGAACCAGTACGCCTGGCGCGACATCCCGCCGGCGTACTTCACCCTCGGCCGATCGTTGTACGACATCGAGCCCACCGTTTCCCGCACGGCGACGTTCCCGGACGGCACGCCCATGTTCGCGGACCAGGTGGTCCTGCACTACACCTGGACGGACGAGCTGAACCAGCCGCGCGAAGAGTACGACGTGTACCCGACCGCGCCGGCGGGGAGGACGCCCTACTACCTGGAGCTCGCGGATACGCCCTATCCCGGCCCGGGTCGAGCGGAAGGTCTCTACCGGCGACTGAGCGCCCGGGCGCAACAGCTCAGCATCGTCGGACCATTCGATCCATGGGTGATCCCAGCCACGCAAGTCGTTGTGTCCGCCGAGGGCATCCTCGCCGCCGACGTGATCGCGTACGCCGACCAGACCACCCATGACCCCATCGCCGGCACCGTCGCTGTGCGCACGAAGCAGGCCATTGACTTCCCGGACGCCGCGTGGATGCGGCTGCCTGCCGGGCAGTCGTGGAACGCCTCGCCAACGGGCGCGTCCTGGACCGCCGAGACCATCAACTAGGAGCACACCGTGGCAAACGGAGACCTCGCAGCCGCCCGCGGCTGGACCACCAACGCCGGCGCCGACGACCGCCGGATGGGCTGGGACCGCATCAACTACGCGCTCGACCGCGCCGCCGAGCAGGCGAAGCGGCTCGACGTGGTGGAGGCCGTCATCAGTCAACCCATCTTCAAGGCCGGCCGTTCCACGAACGCCGTGAACCTCAACGACAACACCACGTACCAGGCGGCATCCAACTGGTACGCGGCGCCCGTCGTCAACGAGGGCTTCACCAAGTGGCAGGCCGGGCAGCTCACCGTGGCCAAGGCCGGCCTGTACCGACTGACCGTCCACGCGCAGTTCGTCGGCATCCGCGACACCGTGGAAGCCCTCGTCGCCCGCAACACCGCCGCGACGCCGGCGCCCGCCGGCAACACCCTCGTCAAGAACAGCAACGCCGGCCGGGCCACGACCGCCACCGACCTCGTGCGCCTCGCCGCCGGCGACGTGCTCACCGTGCAGGTCATGTGCGTCGGCGCCGGCGCCGCCAACCTGCTCGGCACCAACGCCTACGACTTCACCTTCTCCGCAGAGTGGGTCCGTGCATGATCCTCGCAGGCGCGCCTAACCCGGCAGAGGTGTCCAACGATCACTTCGCGGTCATCGTGACCGGCATCGTGGCTGTACTCGTCGCACTCTGCACCCTCGGCGGCATCGTCCTGCCGCTTCTGATCAAGGCCCGCAACGCGGCCGCCGCAGCCAACGAGCAGGTGTCCAACAACCACGTCCGCGCAGACGGCACACCGATCAACCTCCGCGACGAGCAGGACGAACGCCATGGCCAGAACGTCGGCGTGCTCGTGGAGATTCGCAGAGATGTGAAGGCGATTCTCCAGACCCTCGCCGTGCACGGCTACCGACTCGATCAGCACCACGACGCCATCGAAGAGCTCGAACACCACACCCTCGACCGGAGGCCCGAACGATGACCCTCACCCGCACGACGCCGGCGGCCGCCGGCGCCTACGCCACCGCCCTCGCTGGCCGCTCCCGCGACCACCTCCCCGTGCCCTGGACAGCCGACCCCGGCATCGATGACTGCGCCCGGTTCTGCTCGCACGTGCTCTGGGGCGGCAAGCCCGGCCCCATCTCCTGGGTGGACAACTTCCAGACCGCCGGCGACGGTGCCTACGCCTCCGGCGCCGCCGACCTCCGACCCTGGGACGTGCTGCTCTTCGACTGGGAGGGCAACGGCGTCGGCAACCACGTCGAGTTCATGGTCGCCGACCTCGGCAACGGATACGTCCGCACCTACGGCGCGAACGGCGCCGACACCCGCGCGGCCGCCTACCGGCTCCGTCCAAAGCGCTACATCATGGGCCGCTTCCGACCCCGCTGGCAGACGGCCGCCGCGCCCACTCCGCAATCCCACCTCACCCCGACCACGACGCCTAGGAGGCCCCTCGTGTACACCTTCGTCCCCATCGGCAAGACGCTAAACGTCGTGTCCCTCATCAACGGCAAGCGCGCCGCCATCCGCGGCGCGGTGCCCGGCCGCAACGATCACGAGCTCCTGCGGCGCTGGCGCGACAACGACGGCTCCGACGAGATGCTCCCCGCGGAAGCGGACATCGTTCGTGGCTACCTCCGGAAGATCGCCTGATGGGCGACCACAAGGCGGCCACGAAGGCCGGCGACGCGCTCGCGTCCGTGCAGCGGTACGCGAAGGCCATCGTGGCGCTCGTCGGTTCCGTGCTCACTGCCGGCGTCTTCACGCTGCCCGATGAGGTGCAGCCGTGGGTGGGTCTCGGCATGGCGGTCCTCACGACGGTCGGCACCTACGTGGTGCCGAACGCCAAGCCGGCCGCGGATGAGACCACGGCCGGCTATCCCGACGCGCTGAAAACCGAACCGGGCGACGCGCTGGGTTAGCGCACGCTGCCGGCAGGCCGGATGCCGTAGACGTTCCGCAGGTCACGTTCCTCTTGGAGCTCCTGCGCCGTCCGCGGTATCCGGCCTTCGGTGTCCGCGGCGTCCTGCTCGTCCAGCCAGTCCTTCAGTACGCCGGCGTTCTCCGTGATCCGGTTCACGTGCTGATTCCAGGTGATGGCCAGGCCGCCCTTCGGCGTGTGGCTAACGGCGGAAGCGGCGGCGATGAGGGCGGCCTGGCGGTTGTTCATGTCGCGCAGCGTAGCCGGTCTACGCCGCCATCCGCGAGGCCACCGAAGCGCGGCGCATGTCGTCGCGGTCGATGTGCACGTACACCGCCGTGGTGGTGGGGGAGGCGTGCCCCAGAAACTCCTGCGTGAGCCGCAGGTCATGGCCGCTGTTCCGGTAGACCGTCGTGCCGGCGCGGTGCCGAAGCGCGTGTGTGTTGTAGCCCGTCATCTGGTTCACCCGGCGCCAGACCGTGTTCGCCGTGAGTGGGCGGCCGTCGTGCACGGTGCTGGGGAAGTAGAAGCCCCACCGCATCGTCGTCGCCTCGATCGTGTCCAGGAGCTCCTGGCACTCCGGGCTGAGGTGGACGGGGCGGAGCTTCTGGCCCTTGCCGAGCACGTCCAGCCACTCGCCATCTCGGTCGCTCCTGCGCAGGCCGGCAATCTCTGAGCAGCGCAGGCCGCCCTCGGCGCCGAGCAGCAGGATCGCCTGGTCTTCGATGGTGGCTTCTGCGAGCGCCGTAACGATCGCGCCGTCATCGGCCATGCGTGCCCGCGCGCGCTGTTCCTTCGGTGCGGTGATCGAGGCGGACGGATCGTCGGCGCGGCGCCCGGTCCGCTGTGCCCAGCGGAAGAGCGAGTGCAGCGAGGCGATGACGACGTGCAGCGTGCCGACCGACCAGTCCGGGTGTGCTTCGAGGTAGTCGTGCAGTTCGTCGGTGGTGACCGTCTGCGGGTCCACGCCGGCGTCGATGAGTCGGCGTGCCCAGTAGAGGCGCATCTCCACCGTCCGGGTGCCGAGGCGCTGCCGGGTCAAGTCGAGTTCGTAGGTGTCCATGGTGTTGCTCCCCTGTCCGTGTTGCACTGGGG
>C_f_S5_26||1
GCGGTTATGTGTGTGTACCAATGTGTGTACCGGGAGGAACAGTGCCGAGGAAGCGGGATTCCGGCGACGGAGGGCTCTACGCCATCCGCGGCGGCAAGCTCTACCGGGGCGTCATCGACGACGGCTTCCACCCCGATGGCCGCCGTCGCCAACGCGTTGTGACGTCGAAGACCAAGGAAGGTGCACGCCGCAAGCTCGATGCGATCAAGAAGCAGATCCAGCAGCACGGCACCGCACTCGACACGAAGACGACGCTCGAGCAGTGGGCGACGCACTGGCTGGAAACGGTCGGGAAACCGACCCTCAAGCCGAACACGCTGCTGTCGTACGAGTCGGTGAGCCGGAACTGGATCGTCCCGACGATCGGTGCGAAGAAGGTCTCGTTCCTCAAGCCGTCCGACGTGCGCATCATGACGAAGGCCGTCGCCGACGCCGGCCGCACCTCCGCGACAGCGAGGAAGGCATACCAGGTGCTGTCACTCATGCTCGAGTCGGCTCGGGTTGAGGGCATCGCCGCGCGCAACGTGTGCGAGGACGTGACCGCACCGGTGCAGGGCGAGTCGAACCGTGGCGCACTCAGTACGGAAGCAGCACTGTCGGTCCTCAAGGTTGCCGCCGAGCACGACGACGGCACCCGCTGGTGGGTCGCACTTCTGAGCGGTCTCCGCCAAGGCGAGCGCATCGGGGCCCGCCTGGATTCACTCGACCTCGACTCTGAGCAGCCGACGATCGGTGTCGAGTGGGCGCTGTCGGAAGTACCGTTCGAGCACGGCTGCGGACGCACCGACGACGGCAGCTGGCGCTGCGGCAAGACTCGCGCTGGCTCATGCTCGAACCGTCGACTCCGGATCCCCGACGGCTTCGAGTACCAACAGCTCAACGGCCGCCTCTGCCTCATCCGCCCGAAGTCCGGCAAACCCCGGTACGTGCCGCTCATGCCGGCGCTCGCCGAAGCACTTCGCCGTTACCTGATCAAGACCGCCGACCGCCCTAACCCATATGGACTGATCTGGCGTAAGGCGAACGGTGAGCCCTACCTCTGGGGTGAGGACGAACAGACCTGGCGCGACCTCCTGTTCGAGGCGGGCATCATCGCTGAGGACCAGCGTGGACCCGGCTCCCCCGTGCCGACCACGCACTGGGCGCGGCACACGACCGCGACGGTGCTCATGGAGCTTGGTGTCGACGCGAAGATCATCGGCGAGATCGTCGGTCACCAGTCAGAGGCAGTGACGCGTCGGTATCAGCACGTGTCATCCGCCGCGGCCCGCGAGGCAATGGACAGGCTCGGCTCGCACTTCGAACTTCGGGACGCGACCGCAGGTGCGAAAGCTTTACTCACGTAGTCGCTATGCTTCCGCTTTGTGTCAAGACTGCGGTTGCTGCTGCGTATCGGGGCCGCGGTAGTCGCATTCGCTGTCGTGGCCGTCAAAAGCGCCGTCCTCGCCAAGGTGCTTCCGCCGGACCCGCTGCTTGAGTCCTGGACGTTGATTGTCGGTGCCGCCCTCGTCCTGCTGGACAGCGTCTCCACGATCGTCAACGGGCGGCGACTCCAGCGCTCGGCAAAGCTCGACGCAGACGTGAGGCGTCTGCTTGTCGGGATGCTCGTCGCTCTCTCTGAGACACCCACGCCAAGCGTCGATCTGACGCAGCTCGGCGCGAGCGTATTTCTCGTCAAGCGCTCTCGGCTCCCCTGGCGAGACGACAAGTTGGTCCGCCTGGTCCGCTACCGACTGAGGGACACACCGCAGCCGAGTGACGTCGAGTGGGTGAAGGGCAAGGGGTGCATCGGTAAGGCGTGGGCGGACAACAAGATCACGCACCACGAGATCCGACCTATCGCCGCCAAGTACGGCTCAGCGGACCTGTCCGAAGCAAACTTCGACCGCATCGCAGCGCGGACGCAGCGAGGCTTCTCCCATGCTGAGTTCCGCAACATCATCGGCAAGTACGCCGAGGTGCTTGCAGTGCCGATTCAGAGCGACGACGATGCCACCGCCAAGGTCATCGGGATATTGTCCGTCGACGTACCGATGACCGTGTTGCATCCCGCACTGGGGAACATCCTCGCATCGGCATCCGCCGAGACAGTTGCCGCAACATGCGCAAGCACAATCGGCCATCAGCTGTCAAACGCGTAGAGTAAGACTCACCAAAGGAGGGATCGACATGACGCACTCCGCGACCGTCCGACTGACGCCAGACCAGGCCGTACAGCGGTACTTCGAAGTGGTACGTGCATCAAGCCCGAGCCAGCAGACCCGGGCAGCTCTAGACAAGGCTGAGGCTGAGTATCGAGCCACTACGACGGAGGAACGCCGGCAGGCCCGGCGCAAACGACGTCGCTAGTCCATCCAAACGAAACGCCCCGGCAACCGCCGGGGCGTTTCGTCGTTCAAGACAGTGCTCGAGCGAGCTCGTTCGTCGGATGCCCGTCAGCGCCCGCGGTGAGCGCACCTATAGCCACTCGCCACGGGGGCACGTTGCCGGCAACGCCGGGCCCCGTGCATCATCGACCCATGTCGCGTTCAGCCGAGCACCTCAACGACAAGCAGCTACGCGTACTCCGCTGGGTCGAGCGCGGCTGCCCTGACGGCGAGTACGTCGACGACAACTACGGCCATCGCATCACCGCGAAGGCGCTGGCGAGTCGCGGTTTGGTGCGGGTCGAGGGCCATGGCACATCGTGGAGCGCGACGTTGACTGACGCAGGAGCATCACGCGTCGCTCAACTTAAGCCAGCACCCTCTCCCCCTACCGATGGACCTGGTAAGTCGGACGACGATGTGGTCGACCTCCTACACCGTGTCGAGACGGCCGGGGGGCGGCTCGACGTCGACGACCGCGGTGACGACATCGACTACCGGAAACTCGTCTGGCGCTTCAACAAGAGCGAGTACCGACCTCGTGGCAAGGAACTGCAGCTGTCCTACCCGGGTTGGTTCGACCAGAATCAGCTACGACTCGAGTACCGGGACTGGTTCTGGGACTTGGTTGAGGCCCCCGAGGTCCAGGCGGTCGCCTCAAAGTCCCACCTTGGCCCGCTCGCGAAGGCCTTCCTCGAATCCAAGGGCGATCAGTTCGTGACGAAGGAGTCACTCCCCCGCGCGGCGCGCATCATCGAGTCGATCGTTCGGCACGCAGCGAAAGTCGGCATCGCGACGAGAGATCCACGCGCCGTCGACGAGCGCACTCGCCGCAACGGAGGCACGGCCAGGGAGTGGAGTGGGCACATCGAGCTAGAGCTTGATGAGATGGTCCAGCGGCTGCAGGTGCGTGAGCTGCCGGGTCGCGGTGGCGACAAGTTCGATTACTACCAGGACGGCGAATTCGATCGGAAGCGGTACGACCAAGTGCAGCGCCTCCCCTTGTGGCAGCGGAACCGCAACTACTGGTTCGTGCCGACCGGGAAGCTCGAGGTGCGGGCCGCTCGGCCTGGATTCAGCTTCGATGGCCGCAAGTGGTCAGACACTAAGTCACTGAGCACCGAGGATCGTTTAGGCGAGGTCTTCCGCTTCGTCGAGGTATCGCGACTCGAGGCTCGGGCCGCTCGGCAGCGTGCCGACGCGATCGCTGAGCGAAAAGAGCGAGATCGGGAGGCAGCGATGACTCAGGCTCGCGTGCTCTTCCGAGCGGCGCAGGAGGAGGCGCTGCTGCTGGAACAGGCATCGGTGTGGCGTCGGCATCAGGAGGTGCGCGCCTTCGTCGATGAGCTCCAACGACGCGACGACGGATCTGACGAAGCCCTGCAGGTCTGGATTGCAACAGGTGAACGAGTCGCAGCCAGGCTCGACGTTTTCAAAGCGCTGTCTACACCTGCCTTCCCAGCCCCAAGTGCTGAAGACATCCGACCGTTCCTAGACGGCCGGAACCCGAAGGGTCCGGATCGGCGGTGAATCTAGTCCTCGGATCGCTTGCGTTCCCTCCGACCAGAGTGAGGAAGGACGATCGGTCCGTCACCCCAACCGGTGGTGTCGATGGGTTCGCTGAGCCGGAGACCATCATCCACAAAGATCAGGCGGGCGTTGGGGACGAAGTCGTAGTTCTGTAGCGCCGCCTCGGCTTCCTTGATGAGGTCGCCAGTGTCGACTCCCAACGCGATACACATCCCGTCGAGTTGGTCCAGATCGATGGGGCGCACTCCACGAACCATCTTCGAGAGCTGCGACTGCGAGACACCCACCGAGTCCGCGAGCTCTGCCTGGGTGACGCGGTGTTGAGCCATGAGACCGCGAAGACGGGAGGCGACATGTCGCGTCAGATCACTGACTTCGTAGTTCGGCACGACGCTCATCGTGTCAGTTTTGACACTCCGTGTCCAGTTCTGGGACTTTTCTAGTTCGCATGAGTTACCGTAGTCCACATGAACTACGACGCTCCGAGCCTCAAGGTCTCCCGATCGGTGCGTTCTCTCCTGGCGAGCCGGGGCGAGACGATCACTGCACTGGCAGCCGCAACTCTCATCGCTGAATCTACCCTGAAGCGACGACTTCTGGGGCACTCGCCCTTCACGCTCGAGGAAGCCGGCTACATCGCGAAGCACTTCGATGTGTCGATCGCAGATCTGCTGGCTCCGCCATTCGAAGTAGCCACACGGGCGGTCGCGTGAACCCTCGGATCGAATTCGCTCCCGCGCTCTTCACCCGGGAACTCGCGGCCTACTACCTCAGCTGCTCGCTCCGCGACATCGACGATCTTCGCGCCAAGGGCGAGCTGATCCCCGTCGGGGACACCAAGCGGATCAAGTTCCGCAAGGAGGATCTCGACCGCCACGCGGCCAACCTCCCCGAGCGCACCTAGCCGCTCCCCCACCTCTTCCGATCGAACGCGCCGTACGGACGGCGCTGGTCGGCGCGCCTGGAAACGGCTCCCACAGGGGCATGCCCTCGCCGCACTCGCACCTTCAGAACTCAACAGCGTGGCAACACAGCAAGACACACACTTCCGTCGCAGCGACGGGGCACCACCACGAGCGCACCGCGCCGGGTGTCGAACTGCTGCGACAGCCCGTCCCCAGGAGTCGACGCGCAAGCGGCGGCGGGGGCACGTCGGGATCGGCACCCGATGGCGGGCACCAGGACGCCGGCGTTCCCCCACGCCTGGCGTCCGTCCCCTCTCCCCCGAACCGACGGCGCTCGCCGTGGAAGGAGTCCCCATGCACGCACTCAAGGAGTGGCTGGGCGCGGTCGCGTTCTTCGCCGCAGTCCTCGCAGCCCTGTTCCTGCCGTCCGCTCTGTGACCGAAGACCTCGCGCCGCGCGGCTGGCGCAACTACCACCGATCGCGGCGAGCGAGCGAGGTCCAACGCGATCTCGCCGCCACGACGCCGGACGACGTCGAAGCCACGGACTGGTGGGTCGACGACGACCGCGAGTCCCCCAACACCTGACCCCAGAAACGACGAAGGCCCCGGCGCTGCAACGCCAGGGCCTTCCCTCCCGAAGGAAAACGAACTTGTCCACATCCACTTTGTCACACACCACCGACACCGCAGCGTCCGTGCTCGAGAAGTACGGCACCGAGATCGTCGAGATCGTCGGAGGCCACGCGAACCCGGGCATCACGAACCGTGAGTTCCGGACCGGCGACCGCTTCCGTCTGACCACGCGCCGCGACAACGTCATGCCGATCAGTGTCTACGCCGACCGGGTCGACCGCATGCTGCACCTGCAGGACAAGGAGCCCGGATACCGGTGGGGCCACGATGACCCCGACGAGCCGGGCAACCCCCTCGGGTTCGAGTTCGTCTACCTCGGCGTGTACGAGTACATCGGCGCTCGTCTCGACCAGACCACGCTCGAGATCACCACCCAGTTCCGCCGCGTCGCCGGGGCGGTGCACGCATGAAAAACGCACCCGCCGGCACCGGCACTCATCTCAAGGCTCTCCGCGAGCGAGCGCGCGTCCCCCAGCCCCTGGTCGCCGCGATGGCGGGCACGTCGACCATGTACCTCGCGAAGGTCGAGGACGGCGTCCTGTCACCCGCTCTCAGCTACGTCCGGAAGGTGACCGAGGCGATCGTCCACCTCATGAAGGACCCACCCCGGCCCTGCCCCGTGCTCGGCTGCGACAACACCCTCCACGTCGACCCGCTCGACGACGAACCCGGCGACCCGAAGGCGCACCACGCAGACCTCACCCTCCGGGGCGAGGACTGGACGATCGACGTCCGGCGGCACGACGACCAGGACACCGAGTGGGTCGTGTACGTCGGCATCGACGCAGCGCTCGCCCTCTCGCCAATGAGCTTCCTTGCCGTCACCGACGCGTACAAGCAGGCCAGCGCGTACGCCGCAGTCCTCAACCGCAAGCCCGCGACCCTCACCAGCTGATGGCCGACTTCCCCTGGCCTCGGAGCAGTTCGAGGACGACCCACCGGCCGTCACCGTCGCGCTGGACCAGCTCCGCGCGACACCCGAGTGGGACGGCTTCACCCTCGCCCTGACGCCCGCCCGCGCCGACGAGCTCGCCGCAAGGCTCATCAGCAAGGCCACAGCCTGTCGCGACGGACGCATCGACATCTCCTACACCGACTCATGATCAACCCGAATCACGAGGTACCCGCATGACCCACCATCTCGCAGTCAGCTCTACCCTGTCGACCGCCGCACGCGAAGCGCTGGCCGACTTCCTCTCGGCCTCAGGCGAAGTGGCCACGATCGTCGACACCGACCGAGGATGGCCTGCCGAGGCAGCCCCGTCGATCGCGCAGGAACTCGTCGACGCCGGGTACGGCACCATCACAGACGGCACGTTCACCCTCGACATCCGTCCCGTCGCCCCACAGCAACTCCCCACGGACTCGCTCGACGAGCTCGTGCCGGCGCTGCTGCTCATCGACCACATCGTCGAGCGCACCGACCGTCAGCGCTCGCCGGAGCTTCCGAACCCGGACAACGCCCTGGGGGTGTCGTTCGGCATCCTCCTGCAGCTGCAGAACGTCCTCCGGCTGGCCGTGTACGGCCAGCAGGGACGGCTGCAGCACGCCGACGTGAACCGGCAGCTGCCCGCCGTCGCGACGATGCTCGCACGGGCGATCAGGGCGGAGGTGGCCGTGTGACTGGGGTCCCACTCTCCGAGGTGGCAGCCGAGGACTTCATCAACCTCCGCGCGGCGCTCGTCCGACGGATGGACGGCAACGCGAACCACGCGATCGTCTGGCAGCGGATCTACTTCCGGACGACCACTCGCAGCCCCGAAGCGTACGACCGCGACGGGCACCGCTGGTGGCGAGCGAACCGTGACGACATGGCCGCGGAGACCGGGCTGTCGAAGGACCAGGTGAAGCGCGCGTACCTGGCGCTCGAGCAGAAGGGGTTCATCGAGGGCGTCGAGCATGCCTTCGGTGGGCCGAGCGATCACACCAAGTCGTACCGGTGCGTGACCTACTCAGACGGCCGGGCGAATCCGCCCAGCCGCCGGGCGAATTCGCCCGATCTTGATTGGGCGAATCCGCCCGATCTTCCTTCTAGTCAAGAAGAAGAAGTACTTCCGCATCCTCCTCCGGAGTCCGCGGTTTCACGCTTCGACGAAGCCTGGAAGCAGTGGCCCCGGAAGGAGGACAAGGCGCGGGCGCAGCAGGCGTGGAAGTCGGTGATCAAGAACAAGCTCATCACCGAGGACGCCCTGTTCGAAGCGGTCGTCGCTCACGGCCGCGCGTACGTCGCCGCCGGCACGGAGAAGCGCTTCGTGAAGTACCTCGTCTCGTGGCTGAACGCGCGCGCCTGGGCGAACCCGCTGCCCACCGCGGAATCCGAGGCGGCACCCGCCAAACAGCTTGCCTACGCAGGCAGAGAGGAATACACCCCACCCGAATGATCGATCCAACCAGCGACATTCCGTATGCCGAGCTCGCCGTCGTCGGCGCAGTACTCCACACCGACGGCCGCGTGTTCGACAAGATCGCCGTCGCGGGCCGGGACTTCCGGAACAAGCGGCACGGCGACCTGTTCGACTTGATGCGCCGCCGCCACGAGCGGGGCGAGCCGGTAGACCACATCACGATGCTGACGCTCGTGCCCGCCGGCGACGTCCAGTACATCGATGATGCGTTCGAGGCCGGTTGGGGTCACGCCGCCGTCACGGTGCACGCCGAGGCGGTGGCGACCGACGCGCTCCGCCGCCGCCTGTCAGACATCGGCCAGCGGCTCCAGAGCGTCGGCACCGACCTCGACCAGGCGGGGATGCGGGAGCTCGTGTACGGCCTCATCGACAACGCGATGGGTGAGACGGTGTCCAAGGTCGCGTACCTCGAGGACATCGTCGAGGAGACCGTCCAGTACATGACCGAGCAGCAGCAGTTCGTGCCCACCCCGTGGCCGAAGCTCAACCAGATGATCGGCGGACTCCGCCCGGGCGCGCTGTACGTCTTCGGGGCTCGGCCCGGCGTTGGGAAGACCGTCGTCGCGCAGAACCTCGCCCAGACGCTCGCTCAGCACGGCGGGGTTTCGTTCAGCTCGCTCGAGATGGGCCGCTACGAGCTCCACCAGCGGTTCATCGCTGCGAACAGCGACATCACCCTGTACCGGATGAAGAACGGTCGCGTCACCGACGCCGATGTGCAGACCATCCGGTCCAACCCCGGCAAGGTGTCGCCGCACGTGGCGATCGACGACCGGTCATCCGTGGGTCTCGCCGAGATCCGGCAGCACGCCCGCCAGGTGCAGCACGACGGCGGGCTCACCGGCATCGTCGTCGACTACCTGCAGCTCATGGAAGGCGCACCGGGAACCAGCCGGCAGGAAGTCGTCGCCGCGTTCTCCCGCGGGCTCAAGATCCTCGCCCGCGACCTGCACGTGCCCGTCATCGCCCTGTCGCAGCTGAACCGCAACAGCGAGTCGACCCTGTCCGGGCAGCCGAAGCTGTCCGACCTCCGCGAGTCCGGCGCGATCGAGCAGGACGCCGACCTGGTCGTCCTGCTGCACCGAGAGAAGGACCCGAACACTCAGAAGCTCGACGAGTTCAACATCACCCTCGACGTCGCGAAGAACCGCCACGGCGAGACCGGCATCGTCCGCCTCGACTGGGACGGCACCCACTCCCGCATCACCGACCCGACCGTGCCCGGCTGGGCACGGTGACACACGCACCACCGACACGGCGAGCACCGAGCCCACTTCCCCAGAGCCGGCGCTCGCCGCATCAGCGATCAGCGGACAGCCCGTGTTCAGGCAAGTGATCGCCACGCACGTAAGCCTGGATGAGAAGCGGAATCTTCAGCTTCTTAACCTCTCGTGCTCTCCACCAAACGAGCATGTCTGGATCCTGTTTGGTGTCGCGGTTGAGGGAGAGGATCGCATCGAGCTTCGCTAGGAGCTCCTGGCGGCCAACCTGGTCAAAGTCGTAGACCAGATCTCCGATTTGGTCGCGCTGATGCTGTACGGCCGGAGGCCAGTCGAAACCGCCGTTGTTGCGCTCGAACTCTTCGACCTCACGTACCCAGGTCCGAAGGAGCCCTCCGAACCCGATTCGCTCAAGCTGCGCGTGACGAAGCTCCTCCCGCTCCTGTCGGCGAGCGTCCTCCTCGCGCACCCGCTTAGTGAACTCCACAGTTTCGCGCGCCACCCGGTTGCTACGGAGCGCGACCCACACCGTTACCCCGCCAACGATCGACGCCGCCACCACTCCCAGTAGCCCGGTCCCGATTTCGGACCACCACTCGTACGAGAACCACGGGTGCCACTCGGTTGCCATCAGCCTCACCGGCTGACCGTATCGCGGGTCCAACCGTCTCGGAAGGAACTGATGACCGGCCAAGCCGATCTCTGCTGCTCGACCCCCTCCACCAGCCCGGGAGCTATAGCCACCAGCCCGGGAGCTATAGCCACCAGCGCGAGGACCTCCCCGAGCTGCGCCCGCCAACACCCCCCACTACTCGCGACGCTCGCCGCAAACCGACCAGAAAGGCATGACATGAGGATGACCGACAAGCAGACCCAACTGCTCTCGAAACTGAATGGCGGCGACTGCCTTCCACTCCTGGAGTCGAATGTCTACCGCGCTGACCGACACGGCTCCGACGACATCGAACTCGACTTCCTCGTCAACTACGGACGCGCCGTGCAACAAGTACGGGACCGAGTGAAAGGCAAGACGTCATGACCTAGACACCGCCCTCGCCCTCGCCCTCGCCATGTTCCTGCCTCCGCAGCTGCCACGACGCCGCGCTAGGGCTTGGGGCTCGTATCTCGGATCGCTTCTGCGACGACCTCGTTGGTCTCCCTAACGACCCGGTCGAGGTCGCGCTGTTCCGAAAGTAGATCGGGCAGGAGCATCGCGAGGCTTCCGAGGACCTGTCGGACAACCGCAGAGTCGTTCGTCGCCATCGCGGCCTGCATAGCTTTCAGAGTCGCAATGACGAGCCTTCGATCCTGCTCGTCCGCTACAACACCGACCAGTCGCAACCTTGCGATCACGTTAGAAGAAGCGTTCCTGACCTCTGACGAAGACAGGTTGCCTCGAGAGGCCAGAACCGCCGCACGGTAGTCGAGCAGAGCAGTCACCGCTGGCTCGACGGTTCGGAAGAGCTGGTCTCGGTACCTCCCCCTCGCGGCGTCACCCTCCCGCTTCAGCTCATCGCCCCGAACCTGCTCAGCCAGACCGTGCGACTGCTCAGCGACATCGTTCGACCTCAGGGCGGCAAGAACAGCGCCCAAACCAAAGACAACCGCACCGATACCAGCCAGTCCCGGTACGACCAGATCTTTCAACACGTCGTACACGGGATCGCTCACGGCCAGACCCTACCCGCCACCGCCTCCCGGCGAGCGCCTCGACACCGAAGCGCTCGCCGCAGTACCCGCAAGGAGCGACCTTGACCATCGAAGCAACCACCGATGTCGACCCCGCGGCAGTCGCCGCCCTCGCAGCGACGCACGTCCGCGCGAAGCTCACCACCGTCGCCGACCTCGTCGCGTACGTCCGGGGGCTCGTCGTCCCGGGCGGCGCGCAACCGTCGGACGGACAGCCCCGGGCCTCCAGCTCGTCGGCACCCTTCCCCATCCGCGTCGACCCGCTCGAGGCGTCCGACTGGACGTACGCGCACCTGCTGAACTGGGTGCGCTACTGGTCCACCGAGCTGCAGATCCAGCCCCCGGTGACCGCGACGTACGCCTGGGCGACCCACGGCGGCCCGCAGGGGTTCCGGTCCACCGTCACCCCCGAGGGCGCGCACGGCCTCACCTCGACGCTGGCGACGTGGCTCCTGCTGCACCACGACGCGATCCGCCGGCAGCCCGACGCCGGCCAGTACTTCGCGCAGCTCGACGAAGTGCTGGGGCAGCTGCAGGCACGGTTCCCGACGAAGGCACCGCAGCCTCGTCCGGTCCTGCCGCGCGCCTGCCCGGTGTGCAGCGAACCGAAGATGCGGATCGAGTGGCGATCGGACGCGGTCACGGACATCGCGATCGTGTGCGGCTACTGCGGGTTCGAGGGCGACGCGAAGGCGCTCATGAAGGAGCCGAACGTGCGGTCCCTGCTCGGCGACATTCGTGTCGAGGAGGCACCGCAGCCCGCCGAATGGTGGACGAAGCAGCAGGCGGTCGACGAGATGCGGATCACCCCGCGGACCCTGAACCGGTACATCCAGCACGACGGCCTGGCGACCCACACGAAGGACGGTGTCGTGTGGGTCCGCGCCGAGGGTGTCCGGGATCTCTGGCGGGAGAAGCAGGCCCGCAGGCTAGCGACGAACATGCGTCGTCCCGTCGGCGCGGAGCCGGCTCCACCGGCGGAGACGGATCGTTAGGAGCGGAGACGGGCGGTCGTTGTTGGCCGCCCGTCTCCGCGAATCGGAGCGCAACATCTGGCTCCGGACACACCGCACCCGCGCAGTTGTGCGCCTGTCCAACTTGTGGTTAAGATGTCCGTGACATCGCATGCCCGCTCGGATATCCGGCGGGCATCTTTCGTTACCGGGCTTATCTACTCGGCGGGCTCGCCATCGCTTTCCGTCGGAACGACCGAATCGGCGATGTAGTCGAACACGGCCTCGGACAAAGCTTCCTCACTTCCGTGCGTCTCGCTGAGGATCCCTACGACCGCGCCGAGAACATGGTGCCACCCCGCTTCGTCCCGCTCATCCTTCGCCTGTGCGTCGATCAGCGCAGCCAGCAGGTCATACTTCGTCGTCGCCACTTCGTTCCCCTTACCGTTCTTGGACCGTCCAACCCCAATGCTGGCACCACAACCAGCCCCGCGCCCCTAGCTCAGCGGAAGAGCAACGAGCTTCTACCTCGAAGGTCGGCAGTTCGAATCTGCCGGGGCGCTCAAGATCGGTTCTGCTCGGCGGCTCACAGCACGCTGATGAAGACCAACGCAGAGCCGATGGCACCAGTGCCGAACGCGATGATCACCATCCACGAATCGAAGTCCAGCTGCCGAGGACGCTTCCACTCGTCAATGAGCGTGGACACGTTTGTCACGACGACCGAGACACCCACCGCTAGAGCGCCGACCAAGGCGATCACGTTCGGGTCACCCTTACCCGGCCCCTCACTGATTGCCACGTACATCAAGAAGCCGAAGACTGCGGTGAACGCGATCACGACGACAAGCGCCACCCACTTACTCCTTGTTGTGACTGTCTCGGTCGAAGATGAAGTGCTCTGGCCGTCCGTCAGCTGAGAGACAAGCTGTTCGAGTTCATCTAGGCGCTTGGCGTTCTTTCGCAACATGCTGACCCCTATCGGCCAGACGCGAGCATCCCTTAGCTGGACGCTCGAGGCCGCCCCCGACAGGCGCGGCCCCAGACGTACCCGCGACCACGCTGAGCGCTGCGCGGGTACTGAGCGAGGCCTGCAAGCGCAGGCCCGCGACAACCAAGCCGGCCCAGGGATGGCGCACGGACGTGTCACTGCGTCCACGGCTGCACAGTGATCGGGTGGCTTCGTAAGCGGCCGGTCCGACGTAGCTCAGTTGGTAGAGCTCAAGGTCGCAGGTTCGAGTCCTGCCGTCGGCACCAGGACGTGTCTCCGCGAGTGGAGACGTCTGCGACGGACCGATTCGCCCGGGCCGAGCGGGACACGCCTTGTCTACTTCCCCGGCCCGCAGACACGCACGTCATCGTCTTGCTGCGTCGAGCTCGGGGATCCCTTCCCTCGTCGTGACCTGTTCGGGTCAGGGCGCGACGAGGACCAACCCAGGCCGAGACCCCCGAGGGAAGCCGCGCTGGCATGCGGACCCCGGACGAGGACGGCCGACCACGTCAGCAGGAGTGACGCCGTGGACGAAGACCCAGACCTCAGTGCGCACCGCACGAGGAGCAACCGCCCACGGCCCACCCCGCCGCCACAGACCGTCGCAGAGATCAACGCCATCATCGCTGACGTCATCGAAGACAGGAGCTGACCGTGAAGCTCTCCGAGATCCGCGCACTGCTCACCGCGCACGGCTACCCCACCACCGCCGTACTCGACCGCGTCGACGTGAAGCGGGCCGCCGGCGCAGTCATCGGTGTCGACGTCATGTTCACGGACGGCACCGTCGCCTACCTGCCCGTCGAGTCCTGAGCGACCCCGGGGTGTTCGCACATCCCACCCCGCCTCGCGTGACCCACCCCCTTCGCAGTACCCACCCCGTTCCTACCCAGGGGGTTCCGCATGGCCGCCCGCCCCAACGTGCGCCGGGCCAACGGCAGCCGTCGTACCGCACTGCGGAAGCGTGTCCTCGCGAGGGACACGCACTGCTGGCTGTGCAAGGAGATCGTCGACAAGACGCTGCCCCCGGCACTGCCGCTCAGTCCCGAGGTGCACGAGATCATCCCGGTCTCACGAGGCGGCTCGCCCTACGAGGCGAGCAACTGCACACTCACTCACCGAGCGTGCAACCAGTGGATCGGGAACCGCACACCCGACGACCTCGGCCGCGACACACGGCCGAAGCCTGCCGTGATCGTCACCGGCTTCAACTGGTGAGCACGAAGGCACGAGCACGACACGCGGCCTCACGGGCATCCGCTCACCAGTGCCTCTCGGCGCTCATCACCGAGCATCACGAACGCATCGCTCAGTGACGCCGCGTACCGAACAACGGGCCCAGCACTCACGGCCTGCCCCACACTCGGCTCCGCGCACACCGCCGTTCCGGCCGCCGGTGACGCATGGGGGGTGACCCCCTCCCCTCCCTCGGTTTGGCCCTCCCAGAGTTATAGGGCCAATCCCTCCCCGCCGTTTTTTCCACCACACCCCAGAACGCGCACCGCAGGCCGCCTCGTGCGCCCTCGGCATCGCGCGCGGGTCATCAGCTGTGCTCGCTCGCGCAACCGCGCACACGGGCGCTGACAGCGCGAACCGTTACAGGAGTCAGCCTTGGCACGTCGACAGTTGCCCTCGCTCAACCCCACCTACGACGCTTTGTGCCGGGCGCGTGGCAGCAACCCACTGCAAGAGCGCGCGGATCGCATCATGAACAACTGGATGCGCCGCCTCGCGCCGTCGAGTACGGCGCTGTCGATCACTGCGCGCAGTTAGACCGGCAGCAACTCGCCCCGCTGGTACACGTTCCCGGTGACGGTGATGTAGCGACCGGCGCTGTACCGCTCGACGTGCAGGCCGTCGTCCTGGGTCCGCACGGTGCCGGGCCCCGGCTCGGCGGTGCCCCAGATGTGCAGGCCGTCGCCGGCCGGCGAGACCTCGATGTGGTGCCCTTGGTACGCCTCAAGGAACCGTGCTGCAGCTGCAGTCGGGACGCCGTCGATCAGGCAGTGGTCCAGGTCGATGCACGCGAAGCCGTCGCCGAGCACGAAGCCGAGCCCGGCACCGACCGTCGAAGACGAGGCCGCCTTGTACGAGGCCCACGTCCGCGGGTTGGTGCTGCTCGCCAGCGTCCCCTCGATCGTGAAGGGCATCTTCCCGACGTCGCGGCGCACCCACCGGTCCGCTGCGGTCAGCGCCTTCGGGAACGGGTTGCGGTGCGCGTACACGCGGCACTTGCTCGAGCAGAACCGGGCCTGCCGGTTCCTCGCGACGATCGACCGACCGCACCACTCACACGTTCTCACCTACTCATTGTAACGGTTTTAGGCCGGATTTCCGGGGTTTCGAGGTCTCATCATGGCGAAGGGCACGCTCCGCGCTGTCGGCCCGGACGAGAAGCCGCCCACGCCGCCAAAGAAGCTCACCATCCTCGAGGCCATCGACGCGGGCGACCGTCTCGCCGAGCTCGAAGCCACCCACCGTCGCATCGGCCGCGCCGTGCAGGACGAAGAGACCCCCGCCCGAGACCTGGCATCGCTGACGCGCCGGCAGATGGAGATCTCGAAGGAGATCGAGGCGCTGCGCCGGCAGGTCAAGGAGGAGCGAGCGGATGCCGCCAAGCTCGACGACGAAGCGTTCGACGCGGAAGCTATCTGAGGTCGCACGGCACGTCATCATCCCGACCGGCATCGTCTCGACGGGCTGGCCAGCGGTCGAGGCGCGCATCAAGGAGTTCGGCGACCAGTTCGACGAGTGGCAGCGCGGCACCTCGAAGCTGATCCTCGCGAAGCGGGAGAACGGCGACTACGCCGCGACCGTCGGCGGCATCACGCTGAGCATCCCCCGCCAGGTCGCGAAGACGTACATGATCAGCCGGATCATCTTCGCCCTGTGCACGCTGTTCCCGAACCTCACCGTCCTCTGGACCGCACACCGGACCCGCACCGCGACGAAGACGTTCGCGTCGCTGCGCGGCTTCGCCGGCCGGAAGTCCGTCGCCCCGTTCGTCGCGAACGTCCGCGCGGTGAACGGCGAGCAGGAGATCCACTTCACCAACGGCTCCGTGATCATGTTTGGCGCGCGCGAAGGCGGCTTCGGCCGTGGCTTCGACGAGGTCGATATCGAGGTCTTCGACGAGGCGCAGATCCTCACCGAGAAGGCGCTCGAGGACATGGTCGCCGCGACCAACCAGTCCCGGTTCCCCGCCGGCGCGCTGCTGTTCTTCATGGGCACCCCGCCCCGACCCTCCGACCCGTCGGAAGCGTTCAAGCTGCGCCGCCGCGAGGCGCTGGCCGGCGAGACCGAGGACGCGGTGTACATCGAGTGCTCCGCCGACGAGGACGCCGAGCCCGACGACCGCGAGCAGTGGGCGATCGCCAACCCGTCCTACCCGCACCGCACCCCGCTGCGCTCCATGCTGCGCCTGCGGAAGAACCTGCCGTCCGACGACTCGTGGAAGCGTGAAGCGCTCGGCATCTGGGACAGCGACCAGCAGGGCTCGCGCCTCATCACCGCTGAGCAGTGGGAGAAGACCGGCCGGGCGAAGCCGCCGACGAGCGGCGTGAAGTCGTTCGGCGTCGCGTTCTCCCTCGACGGCTCCCGCGTCGCCGTGGCGGGCGCTGCGAAGCTGACCCGCAAGGTGCACGTCGAGCTCATCGACGCGCAGTCCGGTCACATGGACTCCGGCATCGCATCCCTCGCCGACTGGCTCGCTGAACGGTGGCGGCAGACGGCGCTCATCGCGATCAGTGGCCGCGCCGGCACCGAAGCGCTCCGCACGGCGCTCGTCGACCGGGGCGTGTCCAAGACCGCGATCCACGTCGTGTCCACCCCCGAGTACTTCGGCGCGAACACCATGTTCCACGACGCCGTGAAGGACCGCACCGTCACCCACCTCGCCGTTGACGGGCAGTCCGTCCTCGATCAGTCCGTGGCCGTCTCCGACAAGAAGATGCGCGGCACCGCCGGCAACTGGGGCTGGGAAGCAACCGTCCCCGGCTGCGACGAGACCCCCGTCGAAGCCGTCAGCGTCGCCTACTGGGCCGCGCGCACCACCAAACGAGTCCCCGGACGGAAGCAGGAGCTGATATGAGCGTCGCACTGATGACGTGGCAGGCCCCGCGATTCGTCACGAACGTCACGGACGCCGAGCTCGACACGATCCGGCAGCTGTTCACCACCCTCGGCGCGAAGTACAAGCGCAACGTCGTCCGGTCGATGTACTTCGACGCGAAGATGCCGCTGCAGCCGACCGGGAACATCCCCGAGGAGGCGATGCGGAAGATCACCGCCGTGCTGGACTGGCCCGAGAAGGCAGTGTCCGCGCTGGCGGAACGATCCGTGTTCGAGGGCTTTGTCACCCCCGGTGGCGCGCAGGACCCGTTCGAGCTGTCCGGGATCCTCGACGACAACCGTTTCGACCTCGAGCTGCCGCAGGCGATCACCTCCGCCTACAAGCACTCGTGCTCGTTCATCACCACCGCCCTCGGCGACACCGCCGCCGGCGAGCCCGAGGTGATGGTCATGGCCCGCTCCGCCGAGTGGTCGACTGCCATCTGGGACAAGCGCCGCCGGGCCGTGTCCGCCGCCCTCACGGTCACCACCGCCGACGAGACCGGCCAGCCGACCGCGATGGACGTGTGGCTGCCCGACGTCGTCCTGTCGATGACGCGCCGCCCGTCCGGGTCGTGGGTCACCGAACGGCTCCCGAACCCGCTCGGCGAGGTCCTGGTCGAACCGCTGACCTACGACCCGCAGATCGACCGCCCCTTCGGCCGGTCCCGGATCAGCCGCCCGGTCATGAACATCACCGATCACGCCCTGACCACGATCGTTCGCACCGAGATCTCCGCCGACTTCTACGCCGCGCCCCGCATGATGGCGCTCGGCGTCACGAAGGACGCGTTCTCGAACGGCAAGTGGCAGGCCGCGATCGACCGGTGGTTCGCGATCACCAAGGACGAGGACGGCGACACCCCCACGGTGCAGCAGTTCCCGCAGATGACGATGCAGCCCCTCACCGAGCTGTACCGCATGTACGCCACCCAGTTCTCCGGCGCGACCGGCGTTCCGGTGGCGAACCTCGGCATCGTCACCGACAACCCGCCGTCCGCGGAAGCGCTCTACGCCGACGACCGCCGCCTGGTGAACACCGCACGGCGGCAGAACCGCATCATGGGGTCCTCGCTGCGCCGCGTCGCGCAGAAGATCGTGCGGCTGCGCGACGGGGTCGACGTCACCACCGAGATGCATCAGATCGGCGCGTCGTTCGCGAACCCCGCGTTCACGTCACCGACGGCCGCCGCCGACGCGCTGCAGAAGCTGTCGGTCGTGTTCCCGTGGCTGGCTGAGTCGGAAGTCGCGCTCGAGTTCGCCGGCTTCTCGCAGACCGAGATCACCCGGCTGCTCTCCGACAAGCGCCGAGCGCAGACCACCAACGCGCTGAGCGCCCTGTCGGCGATCGGCAAGCAGAACACGGGGGCGACGCCGGGTGACGACCAGGAGTGACGTCGACACCCTCCGCGACGCCGGCAACGGCGTCGTCACGCTCGCGCAGCGTGACCTGCAGGGCTTCTGGAACAGCCTCGACCTGAGCCGCCCCGAGGCGGCACGGGACGAACTGCTCGAGTTCGTCCCGCAGCTGGTGCGCGAGTACGGCGACGTCGCAGCGGCCGTCGCCGCGGAGTGGTACGAGCAGGTCCGGTTCACCGCGGTCGGCGCGTACAACGCCACCACGGTGAACGCGACCAACGTCGAACAGGTGCAGCGCGGCGTCCGGTACGCAGCCGGGCGGCTCTTCACCGACAACCCCGGCTCGATGCTCGCACTCGTCGCCGGCGGCGTGCAGCGGTACGTGCTCGCCTCCCAGCGCGGCACCGTCGCCCGGAACGTCCAACAGGACCCGTCGAAGCCCCGCTTCGCACGAGTGCCCACCGGGGCGAAGACCTGCGCCTGGTGCACGATGCTCGCCTCCCGCGGCTTCGTGTACCTCAACCGCAGCACCGCGGGCGTCTCCGACCACTACCACTCCGACTGCAACTGCCAGGCCGTCGCCGAATGGGACGCCGACCAGCACTACATCACCGGGTACGACCCCGACGCGATGTACGCGAAGTACCAGGACGGCCGCGCCGCCGCCGACAGCCTCGGCCTGCCCCTCACGGACGCGAACATCGCGACCCAGATGCGGGCCATGTACCCGGGTGACTTCACCGACAGTCACACCCACTGACCCGGACACCAGCCACCCGGCCGGCGTCCGCACCCCTCGAGCGCGCGATGCGTCCGGGGCCAATCCGAGCGATTCGGGAGAAGAAGGCATGAGCACCGACACCACCGGAACCCAGACCGGCACCGAGCCCGGCGCGCAGCAGACGACGACCGGCCAGCCGCCGGCCGCCGCAGCCGCGACGGGGCAGCAGACGCAGGGCGAGCCTGCCGACGCTCCCGACCTCGGCGAAGCCGGCAAGAAGGCGATCGCCGCCGAGCGCGACGCGCGGAAGGCGGCCGAGAAGACGGCCGCTGACCTCAAGGCGCAGCTCGACAAGATCGAGCAGGCCAACCTCAGCGACCTCGAGAAGGCGCAGAAGCGCGCCGAGGCTGCGGAGAAGGCCCTGCAGACGACTCAGTCCGAGTCGCTGCGGCTCAAGATCGCCGCGAAGCACGGCCTGACCGGCGACGCCGTCGACCTGCTGCACGGCAGCGACGAAGCGGACCTCGAAGCCCGCGCCGCTCGCATCGCCGCGCTGACCAAGGCCCCCGGTGGCCCCGTCGTGCCCGGCCAGGGCAAGCAGCCCACCAACACCGCGTCCGACAACGCAAACGACTGGCTCCGCAACCTCGCGAAGCACTGACCCCGAAAGGATCAGCAATGGCTGATTTCAGCACCACCATCAACCGCGACGGCGCGGGCGCTCCTCCGGTCCCGGAGCCCGTCGCCGCCGAGATCATCCAGGAGCTCCCGAAGGCATCGGTGCTCCTCAACCGCGCCCGCCAGGTGCGGATGTCCTCCAAGACGCTGAAGCAGCCGGTCCTCTCCGCGCTGCCCGACGCGTACTGGGTCAACGGCGACACCGGTCTCAAGCAGACCACGGCCGCCGAGTGGGACAACCAGGTCATCACCGCCGAGGAGCTGGCCGCGATCGTCGTGATCCCGGACGCGCTCTTCGACGACTCCTCGGTCCCGCTCTGGGACGAGGTCCGACCGCTGCTCACCGAGGCCATCGGCCGCAAGGTCGACGAGGCCGGCATCTTCGGCGTCGACAAGCCCGCGTCGTGGCCGACCGCGATCGTCCCCGGGGCCATCGCCGCCGGGAACACCGTCGCAGCCGGCACCGGCAAGGACCTCGGCGTCGACGTCGCCTCGCTCGGTCAGCAGCTCGCCCGCGACGGCTTCGCCGCGAACGGCTTCGCCTCCGAGCCCGGCCTGAACTGGGAGCTCATCGGCCTCCGCACGGAGAACGGCGTCCCGCTGTACACCCCGTCGCTGTCCGAGGGTGCCCCGTCGAGCCTCTACGGCAAGCCGCTCAACGAGGTCGAGAACGGCGCGTGGGACTCCACCGCCGCGAAGCTCATCGCGGCCGACTGGACGAAGTTCGTCGTGGGTGTCCGCCAGGACATCTCCTTCCAGATCTTCGACAGCGGCGTCATCTCCGACGCCAGCGGCAAGGTCATCGTGAACCTGATGCAGCAGGACTCCAAGGCCCTGCGCGTCGTGTTCCGCCTGGGCTTCCAGGTCGCGAACCCCCTCACCCGGGTGAACGCCGACAAGTCCAAGCGCTACCCGGCGGCGGTCCTCGCCCCGGCCGCGGTCACCACGACCGCCGCCAAGTAACCGGAAGGGGCCGTCATGGCTGACTCGTTCGCGTCTTCGGACGACCTCGCCAAGCGATGGCGGCCCCTCACCGAGACGGAGAAGACCACGGCGGAGGTGCTCCTACAGGACGCCTCCGTCGAGGTCCGCGCCGCCCTCAAGCGCGCCGGCATCGACACCACCGCCGACGACTTCGACACCGACGCGGCGAAGATCGTCGTCTGCGGCATGGTCAAGCGCAGCATGATCGCCGGCGACAACTCCCCGGGCGTCACCACCGCCCAGGAGACCACCGGCCCGTTCTCCCGATCGTTCACGTACGCCAACCCCACCGGCGACCTGTACATGACGAAGCGGGAGAAGCAGCTGCTCGGCATCGGCCTGCAGGCGGCGTTCACGATCCCGATCGGGCCCGCCGATGAGTGAGACCGTCATCCTCATCACCCGGCAGAAGACCGGCACCGACCGCTACAACAAGCCCGTCTACAGCGACGTCGAGACCCCGATCGACGGTGTCGGCGTCGCCCCCACCACTTCGAGCACCGACCCGGCGACCGGCGCAGTGATCACGACCGCGGGGATGGCGCTCTACCTCCCGTCCGAGGTCACCTGCGGCCCCGAAGCCCGCTTCCGGGTCCGCGGCGTCGAGTACAAGGTCCGCGGCGCATCCGAGGATTGGGCATCGTTCTACTCGTCCTGGCGACCCGGGAACGTCGTCCGCCTCGAGGACCGGGACTACTCCGGTGCCTAGGTCACGTGTCGTCCTCAACCGCCGCGGCTTCGGTGCCGTCCTCGCGTCCAAGGGCATCGAGGACCAGCTGCGCCCGTACGCCGACGACATCGCCGCGCAGATCCCAGGCGGCGCGACCGTCACCGCGATCCGCACCGGTGTCGGCTCCTCGAACTCCCGCGTCCGCCTCCGCGTCGAGGCCGTGGTGTGGGAACGCGCCCGGCTCATCTCCGCGATGCGCCAGGTCCTCAGCAACGCCCAGTCCCGCTAGGAGGACCCGTGCACGGCATCGTCTACGACGACTTCCTCGCCCACCTCATCCGGCGCACCGACGCCCTCCTCACGGCCCGCACCGAGCCGTACGCGGCCGGCGTCGATGTCTCCGACCGGAAGTCGCCGGACAGCCGCCGCGCGGTCGTGCTGACGACGAGTCCGGGCGGCGGCACCAGCAACACCGTTCGGACCTCCTACGTCACGGTCGACGTCATCACCGACGATCAGGGCGACACGGTCGACCTGATCAACCTCGTCCTCGCGCTGGCGACCTCGCGCGGTGCCGGCGGCATGGTCGACGGGTCCCCGATCACGTTCGCCGAGGTCAACGGCGGGCCGAACGCGGACCCCGCGGCGGACGGCTACTTCAAGCAGACCGCGCAGCTCGAGCTGCGACATCGCGGTCGCAGCCTCTGACCCACCATCTCGAAGCCCTGCCGCCGGCGGGGCTTCTCTCGTTCCTCCCACCGAGCAGGGACCCCAGGGGCACACGCCCACCACACCACAACTGGAAGGAAGGGCCCTCGTGTCCCTCGAAGCAGAGAACGTCCGCGTAGCGGTCACGGGCGCGGTGTACAGCGCCCCGAAGACCGCCACGCGACCGACCAGCGCCAGCAGCGCCCTCACCGGCTACGGCGACCACGGCTACATCGGCGATGGCGGTGTCACCGAGACCCGCGACCGGTCGACGAACCAGATCCGTGCCTGGCAGAACGGTGCCCTCGTCCGCGAGGTCGTCACCGAGTCCTCGATGAAGTACCAGTTCATCCTCCTCGAGACGAAGAAGGAGAACATCGAGCTCTACTACGGCTCGAAGGTCGCCGACAACGGCTCGATCAAGATCAACCCGTCGAAGACCGGCGGCCGTCGCCGGTTCGTCATCGACGTCATCGACGAGGACGACCTGATCCGCGTCGACATCCCCGACGGCGAGATCACCGAGGTCGGCGACCAGGTGTACGTGAACGGCGAGCCGATCGGCTACGAGGTCACCGTCACCAGCTACGCGATCACCGATGGCGACGAGTCCTACTCGGCCATCAAGTGGTACGGGAGCCTCGACACCACCGAGGGGGCCGCCGCGTGAGCGCCGAGAAGCCGATCTACGTCCGTCACACCGTGACCGGCGTGATCAAGACCGTCACCGCCGAGCAGCGCGAGAACCAGGACAAGAACTACTGGGTCCGCGTCACCGGCGACGTCGAGGTCACGAGCCCGGACGCCGAGCCGACGTCGAACGACGTCGAGAAGGCGGCCCCGAAGACCACTCCCAAGGCGAACGCGCCCAAGGAGTGAACCACCGGCGTGCCGGGGCGCTCGGGCCCCGGCACGCCTCCCAACCACCCCCGAGCACTCTCAACCGAGCCAGGAGAAGACCCATGACCACCACTTCCGTCGAGATCGAGCCGACCGTCCGCAAGGACCTCGAGATGGGCTACGGCGAGGGACGCAAGTTCCTGCTGTCCGGGCGCATCCCCCCGGAGATCATGACCATCCAGGCGCAGTCGAAGGCACCGCGCAACCCCGCGAAGAACGCCCAGGAGGCGTACCAGCGCGAGGTCGGCGTCGCGATGATCGACCGCTTCTACGAGCTCGTCATCCCGGACGACTTCAAGGCCGTCCTCGACATGGAGGACCTGCCCAAGGTCTTCGAGAAGTGGTCGGGGCACGTGGGCCTGGGGGAATCCAAGGACTCCGGGAACTAGCGGAGTCCTACCCCGACGAGCTCGTCTGGGAACTCCACAAGCTCGGGATCGACCCCGCCGACATCGGCGGCGAGGACACCCCAGACCGAAAGGCGGTCGACCACGTCAAGGTCGACCGCCTTCTGCGTGTCGCGACCCGTGACACCGCGTCGGTGCTGTTCGCAGCGACCCACGGATGGGCGTTCCCCGTCTCGCGCGAGTGGATCCAGGCCGCCGATCACATCGACGCCTTCTACGCGGCGAACAGCAACGGCCGCCGGCCGAAGCCGTACCCGCGCCCCTGGGAAGACAACAACACCGTCCGACTCGGCAAGACCGATCTCACCCCCGCACAAGCGCGGGAGGTGCTGCGAAAGAACAGGGGCTGACCGATGTCGACCGAATCTGCTGTCGCGTACGTCTCCGTGGTGCCCCAGGCGAAGGGTGCCGGGCGCGCGATCGAGCGGGAGATCAACCCACAGGCGCTCGGCACCTCCGTCGGCAGCAAGATGTCCGGCAGCTTCCTCAAGTCCGTCGGCTCGATGGCCGCGACCACGACGAAGGTCATCGGTGGCTCCGTCCTCGCCATCGGCGCGACCATCGGCGCGGTCGCCGCGAAGAAGGGCCTCGGCCGCCTCCTCGACATCGATGACGCCAAGGGCAAGCTCGCCGGGCTCAAGACCTCCACCGAGGGCATCGCCAAGATCATGGACAGCGCCCTCGCGTCCGTCAAGGGCACCGCGTTCGGGCTCGGCGACGCCGCTGGTGTCGCCTCGAACGCCGTCGCCGCCGGGATCAAGCCCGGCCAGGCGCTCACGAAGTACCTCAAGCTCACCGCTGACGCAGCCACCATCGCGGGCACCTCGCTCGGCGAGATGGGCTCGATCATCAACAAGACCACCACCAGCGGCAAGGTCTACACCGACAACCTCAACCAGCTCGCCGACCGCGGCATCCCGATCTTCCAGTGGCTGCAGAACGAGTACAAGGTCTCCGCCGACGACCTGTCCGACATGGTCCGCAAGGGCGAGGTCGACTCGGCCACCTTCCGGAAGGTCATCCAGGAGAACATCGGCGGCGCGGCCCTCGCCTCCGGCAAGACCGTCCGCGGCGCTGCCGCGAACATGGGTGCCTCCCTCGGCCGCATCGGCGCGATGTTCCTCTCCGGAGCTGTCACCGGCGCTCCCGCGCTCTTCACCTCCATCACGGGAGCAGTCGACCGCGCCGGCGTCGCCCTGCAGCCCTTCGCCGACGTCCTCAACGAGAAGGTCTCGGCCGGGATGGCTGCCCTCGCCGGCTGGATCGACCGCGTCGACTTCGGCAAGGTCATCGCCGGGGCCTCCGCCTTCATCGGCAAGGTCCGCGACGTCTTCTCCTCGCTCAGCAGCGGCGACACCGACACCGCCCTCGGCAGCGTCGGCGCGTCCCTGTCCAAGCTCACCCCGGCCTTCACCGCGTTCCGCGACCAGCTCCCGGAGCTCGGCGACTCCGCCGGCAAGCTCGCCGCCGCCGGGATCACGGTCCTCGCTGGCGTCCTCGGGTTCCTCGCCGACCACGTCGACACGATCGTCAAGTACATGCCGCTGATCGTTGCCGGCTTCATCGCCTGGCAGCTCGCCTCCCAGGCAACGGCAGCGGCGTCGGTCGTGCTCCGCACCGCCGAGCTCCTGGCGCTGCCGGTGCAGATCAAGCGGAACATCCTCCGCCTCGAGGCCGCGCGCCTCGAGTACGCGGCCGCCCGCGGCATGGGCGTCTCCGCGGCCGCGACCGCGGCCAACACCGGCGTCACCAACCAGAACGCCTCGGCGCTCGGCCGCCTCACCCTCGCGCAGCGGATCTCGACCACGGCGACGACGGTCGGCACCGTCGCGACGCTCATCGGTGCTGGCGCGCTTCGCATCTTCGGCGCTGCCGTGAAGGTCGCGATGGGTCCGATCGGCATCATCATCGCCATCGTCGGCGCGCTCGTCGCTGGGCTCGTCTGGTTCTTCACGCAGACGAAGCTCGGGCAGGCCATCGTGCAGACCGTCTTCGCCGCGATCAAAGTCGCGGTCGCAGCGGTCGGCGACGCCTTCGTGTGGCTCTGGGAGAACGCGATCAAGCCCGCATGGGACGGGATCGCCGCAGGGGCGACCTGGCTGTGGCAGACCATCCTGCAGCCCGCCTTCGCCGGTATCGGCCTCGCCGTGCAGACCGTCGGCGGGTTCTTCGTCGCCCTGTGGACGAACTACATCCAGCCGCCGCTCACCGCGATCGGCAACGCGATCGGCTACCTCTGGAACGACTGGATCTTCCCGATCTTCCAGCTGATCGGCGCGATCGTCGTCTGGGCAGGCGGCATCTTCGCCTCGGCCATCTCCGGGATCGTCGGCCTGATCGTCAATACCCTCGGTGTGGCCTTCAACTGGCTGTGGACCGGCGTCATCCAGCCGGTCTTTACCTGGATCGGTGCAGCGATCTCGGTCTGGTGGACCACGGTGTCGTCGATCTTCGGCTTCGTCGTTGGCTTCGTCCGGGGCACCCTCGGTGCGGCTTTCTCGTGGCTGTGGTCGGGCGTGATCTCGCCGGTCTTCACCTGGATCGGTGCCATGTTCTCCGCGTGGTGGAACGGGCTCGTCATGCCGATCTTCTCGGCCGTGGTCGGGTTCCTTCGCAACACCCTCGGCCCGGTGTTCACCTGGCTCCGCGACACGATCATCCGGCCGGTCTTCTCCGCGATCGGCACGGTCGTCCGCGGGGTCTGGAACTCCTGGATCAAGCCGGTCTTCGACAAGATCGTCGACATCGCGAAGAACACCGTTCCGAAGGCGTTCACCGCCATGAAGGACGGGATCGGCAAGGCCTGGGACCTGGTCAAGTCGGTCGTGAAGGCCCCGATCAAGTTCATCGTCGAGACCGTCATCCGTGACGGGATCATCGGGAACTTCAACAAGCTCGCGAAGGTCTTCCACACCAAGCCGTTGCCGAACGTGTCCCTCCCCAAGGGATTCGCGACGGGTGGCTACACGGGCCCCGGCGGTAAGTACGACCCCGCCGGCATCGTCCACGCAGGCGAGTTCGTCTTCACCAAGGAGCAGACCGCCCGCCTCGGCGTCGGCCGGCTCCACGACATCGCCCGCAACGGCTACGCCAAGGGCGGCCTCGTCACCGACGCGAAGAAGAACATCGCGTCCGGCTGGGACTGGATTGCTGGCAAGGCCGGCAAGGCGTGGGACTGGACGAAGAACGCCGCCGAGACCGCACAGTCGGTCGTCTCCGACCCGATGGGCACCCTCGGCAAGCTCGTCAAGGGCCTCATCGGCAAGGTCCCCGGTGCCGGCGCGATGCTCGACATGGCGAAGGGCGTCGGTGGCAAGGTCCTCTCGAGCGTCATCGACAAGATCAAGGGGATCGCCTCCGACGTCGGTGCCTTCGGCGGCAACGGCGCGAACGGGCAACTGCCGTCCTCGGCGCTCGCCAAGGCCAGCGGATTCGCTCCGGGATCCGGTGTCGGCGCGACCGGCGGACTCCTGCAGAAGGGAGCCGCCACCGCGTGGAACCTCGCCAACAAGGCATCGGGTGGCATCCTTCGGCTCACGGAGGGCTACCGCGACCTCAAGGCGCAGGCGTACCGGTGGTCACTGTTCCAGAACGGCGGCAACCTCGCCGCCCCCGTCGGCACGTCGGTGCACGGCCTCGGCCGCGCAGCGGACGTCGCGGGCGGGCAGTCGTGGCTCCGCGCGAACGGCGCGAAGTACGGCTGGGCGAACACCGGCCTCGGGTTCTCGCAGCGGGAGCCGTGGCACTTCGAGTTCAAGGGCATGTCGCAGAACGTCCCGCAGCTCGCCGCCGGTGCCCTCGTCGGCCGCCGCCCGGGCGGGACGCTCGTCAACGTCGGTGAAGGCCGGTACGACGAGGCCGTGGTGCCGCTCACTCCGCGCATCACCGACGCCCTATCCGGCGATCGGCGCACCGTCCAGCGGGGCCCGCTCGTCGGGAGCCTCACCCTGCAGTCGACCGGGGTCATCAAGGAAGACCTCGCCGAGGTCGACCACTACCTGAGCTCGCTCGAGCGGGGAGGACGTCACAAGTGAGCACCGACTGGAAGCTCGACTGCGGGCCGGACGGGGTCATCCTGTTCGGCTCGCAACCGTCGCGGTACCCGTTCGACAAGGCACCGGAGATCAGCGACGCCGAACGGGAGAACCAGGACAGCTCCCTCCCGGGTATCGACGGGAACTTCTTCGGCGACGACACCACCGCGGGGCAGACGGTCGCGTTCGGACTCAACGCACTCGGCGAGACCGACGCCGAAGCTAAGGCGCTGTACGCAGCGTTCCGGAAGGCCTGGCGAGCGGACAGTATCCGCCGCACGCCAGGCGCGACCGCGACGCTGACGGCCCCGTCCGGCCGGTCGACGTTCGGTCGGCCGCGACGGATCACTCCCGCGTACATGCCGATCGGTGCCGGCGCGGTCGGCGTCACTGCCGACTTCGCCACCCAGGACGACCTCTGGTACGGCCCCGAGGACTACCTGCAGGTGCCGTTCGCGCTGTCCCAGTCGGGTGGCTTCGTCTTCCGGGAGTACAGCAACGTCGAGGGACTCACCCTCACCGAGTCCTCGCCCGGGTCCGGGCTCTACCTCCCGACGGGGCTCACCGAGGAACCGCCGGGTTCCGGCCTGTACTCGCCCGACGGATTGATCGAGTCGCCGCCGGGTTCCGGCCTGTACGCGACGACGTCGCGAGTCACCACTGCCGAGGGGCTCCGGTTCCCGCTCGTGGCGCGCGGGTACACGACCGCCGAGAACACCTTCACCGTCCTCGGAGACGTTCCCACCTGGCCGATCATCACGATCAACGGTCCGATCCTCAACCCCACCGTCGAAGTCGCCGGCCAGTTCCGGTTCACCGCGGCGACGTCGCTCCGCTACGACGAGCAGCTCACGATCGACACCCGACCCGGTCGGCAGAGCGTGCTCCGCAACAGCACGCAGATCGCGTCACTGACCCGCACGTCGACGCTGCTGCCCGCCGCGGCGCTGCCGCCGGGCTCGCACACCTTCACTCTCTCCGGCTCGTCCTCGACCGGCGCACCCACCGCGCGGATCGTCTGGCGCGCCGCGTACCCAACCCCCTAAGGAGGGCGACCCCGCATGGCTCTTGATGGTGTCCCACTCGCAATCGGCGGCGACGCCGAGCACAGCCCGAGCTCCGTCCGTCAGCTGGTGTACCTCGCCACCGGCGGCCGGCAGGGTGTCGCAGCCCCCGGCGACCTCAAGGTCACCCAGCTCGACGTGCCCGGTGCCGGCGTGAAGGTCGCTTCCGGCGGCGGCGCGGTCCTCAACCGGGTCGCCGCGCAGGAGGCGTACTCGGTCCGCAACGGCGTCGCCGATACGAGCAGCGTGAAGTTCACCCCGACGGGGTCGGCATCGGGCCGCTCCGACCTGGTGATCTGCCGCGTCGACAACCCCTACATCGACGGCAACGCCCAGGCTCCCGCGGATCCCCGCAACGGGCCCTACACGAAGTTCGACATCATCCCCGACGTGCCCGCCGGCACCCGGTCGCTGCAGGAGCTCAACCAGTACAAGGGCCTGTCCGCGATCGAGCTCGCCCGCGTCGACCTGCCGAAGTCCACCGGCACCGTCACGAACGCGATGATCACCGACCTCCGGTCGCTGGCGAACCCGCGGTCGGAGCCGCAGACGCTCTTCGGATCCGCCGAGCCCGGGGCCCGCCTCACCTCGTCGACGTTCACCGCGTGGCCCACCACGAACACGTACGAGGTGGACGTGCCGCCGTGGGCGACGCACATCATCGCCCGGCTCGAGTTCATGGGCGGCCAGAGCGCGGCGAAAGCCGCCGGGTCGCTGCGACTCATCCTCGGCAGCTCGACCGCGTTCGGGCAGTACGACTACAACTACGCCGCCCAGAACGGGCAGGCACGGCAGATGGTCGTTGTCGCTGGTGAGCTCAAGCTGCCGGCCGCGGTGAAGGGCACGAAGCAGCCACTCCGGATCTCCGGTCTCCGCTCGGACGGCGACGGCTACCTGTTCACCGTCGACTCGACGTACTACCTCGCGGACGTGCAGTTCGTGGAACGGCTGGCCTGATGGAGCGGTTCATCATCCAGCGCGCCGTCACCGGTGAAGTGCTCTCGTACGACTTCCGGGGCATGACCGCCGGCGCGCCCACTCGGGAGCTGTCCGCGGTCGGGACGATGCCGATCACGGTCCCCGCCGCGCAGGCGAACAGCAACGCGTCCGACGGTGAGCCCCTCTTCGACGAGTGGGGCACCATCGTCACCGTCGCCGATGACGACCAGATCCGGTTCCGCGGCATCGTCACCGACGTCTCGTACGCCGGCCCCGAGTGGAAGCTGACCCTGTCCGCCCTCCCGACTGTCCTCTACGGCTGCCCCTACGGCGACGAGCCCTACTACGGGGCCGAGGTCGACCCGGCGTCCATCGTCCGGAAGCTCGTCGCGCACGTGCAGTCGTTCCCGGACTCCGACATCGGCCTCACCGTCGTCGGGACCACCCCGGTCCGCGTCGGCTCGTTCTCCACGCAGCGACGCATCGAAGCCGTCGCGTACTACGACGAGAAGGTCCGCGACTACAAGGCCGAGAACAAGACCCTGCAGGCGCTCCGCAAGATCGTCGCGACCACCCGGAAGACGGCCGCCGCGCAGCGCACCAGCCGCGCGAACGCGTCGAAGGACCTCACCGCCGCGAAGAAGGCACTCACCGCTGCGAAGCGGGCCCTCACCGCGGCGAAGAGCGCGCTCACGGCGGCGCAGAAGACGAAGGACCCGGCGAAGATCGCCGCGGCCCAGACCGCCGTCCGGAACGCACAGACCAGCGTGACGGACGCCACCGGGGTCGTCAACGACCGCCAGGCGGCCCTGAACGGCCGCGACGGCAACCTCGACACCACGAACGCTCGCATCAAGGCGCAGCAGGCCGACGTCGACGCGCAGGCCGCGATCGTCGCGACGATGAAGGAGCGGAAGGACAAGGCGTCGGAGCTGAAGAGCGCCGCGCAGCAGCAGGAGTCCGAGGACGGCGGTGCGTACGCGCTCGAGGCGTGGGAAGCCCCGGACTGCGGGCGACTCATCGACGACCTCGCGAAGGACGCCCCGTTCGACTGGGTCGAGGAGCACTACTGGTCCGGCGACGTCCCGGCGACACGTATCCGGATCGCGTACCCGCGCACCGGCCGCCGCCTCGAGGGTGACGGCGCGCCCACGTTCCAGCAGGGCGTGAACATCGCCGTGCGACTGCAGCCCGCATCGTCCGGGGGTGACTTCGCGAACACCGTGTTCGGCATCGGCGCTGGCGAGGGAGCCGGGTCCATCCGCCGCCTGATCTCGAAGCGGGACGGCCGGCTCCGCCGCGTCGCGACGCTGCAGTCGAAGGACATCAAGTCGAAGCAGGACATGGTCACCCGACTACAGGCGGAACTCGTCGCACGTCAGGAAACCCTCGCTGTCGACTCGATCGTCGTCACCGAGCACGTGAACAGTCCCCGCGGTTCGTACGCGCTCGGCGACGACATCTTCGTCCAGGGGAAGGTCCCGCACTACGGGGACTTCGGCCTGTGGCATCGCATCGTCGGCATCACCGAGAACACGAATGGGACGACTGAGATCAGCCTGCAGCTGACGGACTCGTTCACCTACGGATCAGGAGTCGAGTGATGGACGCATCCGAGAAGGTCGCGCGTCGCCTGTACGCCATCCAGGTGCAGCTCGAGCGGCTCGGCCGATCGTCTCAGCTCGGGAACACCACAATCGGCGGCGACGCGGCCGTGGGCGTCACTGACGTCGTCGGCGAGGCGGTGGTCACGAACGACGCGATGCCGGACGTGCAAGGCGACGCCGCCGACGGCAACGAGGGTGTCTCGGACCTGCAGGCGATCAGCTCGGCCACCGACGACGACCTCATCGCCCGCTTCGAGGACGCCGCCGCAGACCGGGAGGACGCCGCGGCCGAGATCCTGGACTCGCTGCAGGACATCGCTGCAGCGTTCGGCGAGGACATCACCGGGCTGTCCGACCGGGTCGACAACGTCATCGTCGGTGCCGGCATCACCCTGCTGCTCTACTCCGACGAGGAGCCGGAGGGAACCGCGCCGACGGGCTCGACGTGGTTCATGGTCAATACCGCCGAGAACATCGTCGGCCAGTGGCAGCAGACCGGCACCTACGAAGCGCCGGTGTGGACGCCGCGGCGGATCGCGTCAGAGGTGTTCGCGAACGTCGACGTCGGCAAGCTCACGGCAGGCCAGGCTGCGATCCTCGACCTCGTCGCCATGAAGATCGCAGCGTCGACCGCGAACCTGCAGACCGTCAACGTCGGGAACCTCTTCGTCACCGAAGGCACGACAATGCCGCAGGCGGTCATCGACTACCTCTTCGCGAAGGTCGTCCAGGCGAAGCAGATCGTCGCCGAAGTCGTGCAGACCTCCCAGTCCGGCACCCGCGTCGAGATCCGCAACGACAGCAGCGACCGCGGCCACGTCTACTTCTACGACTCGAACGACGCACTCGCCGGCGACATCCAGGGCGTACCCGCGCCCGACGACCCGCCGGAAGGCGCATCCGCCCGGCAGAACGGGCTGTCGTTCGCCGGCGACTCGCTGTTCATCGGCGACGTCACGATCGCCAACCCGGGCGACGGACCAGCGTCCGTGCAGATGCAGGCTCCGGGTGCGCTCTTCGACACGGTCTACGTGAACGAGATCCGTGACCCCAAGACCGGCCGCGTGGTCGTCGGTCAGGCGACCGGAGTGACCCAGAACGTCCTCAAGGCGATGTCGGGCAACCCGGTCCTCGGACAGCTCGGCTACGCGACCTGCACGTGGCAGATCGTCGGGGCAACCTGCGAGGTGAAGTACTCGATCTACTTCCGCGGCACCCCAGCCCCGGGGTCTGGCCGCTGGTATCTCGAGCTCCCCATCCCCGCAGTGATGCCGGCTGGCGTGAACTACACGCCGATCCTCACCGGCCGGTACGACCGCAACGGGTCGAACGCCAGCGGATTCGCCGTCTACGGCGACACCGACGGCAGCAACCTCGACCGCATCGCGTACCTCAGCACCGACACCGGTACACGCCTCACTGGCTCGCTGCCCAACCTCGCCATCGACACCGACCGGCTCCTGCTGCTCGGCCACTACCAGATCGCCTGACCAAGGAGGCATCCGTGAGCAAGTTCACGTTCAGCTCCATCTACAGCGTCGGCCCCTCCTCGTACGGGGACCGCCGCGGCATCGAGCAGTTCGTCACCAGCGCACGCGTGGCGCTGCAGGTGCTGACCGTCATCGTGAAGTTCAACGCCTACCTCCGGCAGCAGGGCCGCACCGGCTCCCTGTCGGTGAACGAGGCGAAGCGCACACGGGCCCGGCAGTCGTTCCTGTGGGCGAACCGCTTCGTCCTCGGCGTCGTCGTCGCGGCACCGTTCACCTCGCCGCACGACGAGGTGAACCACGGCAACGCGATCGACTTCGGCATCACCGAGGACGACGGCTCGAACCGGGCGCTCAGCCCGGACGAGTTCACCGTGCTGCACAACATCGTCGCCGCGCACGGCGGCACGTGGACCGGCGTCAACTTCGGCGAGCCGTGGCACCACGAGATGGCCACCCGCGCAGAGAACGAGCTCCCCTACTTCGACGCTCGTGAACGGCTCACAGCCGCCCCGGCCGCCCCGTCGAAGCCCGCGGCACCCGCCGCGCCCCCGAAGCCCCCAACCCCGAAACGAGAGGTCGACATGATCTACGTGACGTCCGACAAGACGAAGAAGAAGTACGCGATCGGCGAGCTGTCGTTCACCCCCGTCTCCGACTCCCGCGCCACGACGTACTCGAAGGCGGTGCCCGGCGAGACGAGCCTGTTCCAGACCCTCACCTCCGCGCAGGTGTCCGGACTGATCCAGGACTGCCGCGACCGCCGCGACTCCCTCGGCGTCGCAGTGTCGGCGAAGTTCGAGGCCGCCGTGAAGGCAGCCCTGCAGGTGGAGGACGCAGCGTGACCGGCGAGCACGAGGCCACGGCGGCCAAGAAGCTCGACGTGCAGGCGATCTGGCACAAGGGTCAGCGTGTCCTCCGCACCGCGCTCACCACGGCGCTGACGGGGCTGCCGCTGATCCCGCAGATCGTGCAGATCGTGCAGGGCCAGTGGCCGGCCGCGACCGGCCTGACTGCCGTCGCAGTCCAGGCCGTCGGGATCAACGCGGCACTCACGGCGATCATCGCCATCCCGACGGTCAACACCTGGCTGACCACGATCGGCTTCGGCTCCTTGCCGCGCAAGGCCGCACGCGAGCAGGCCAAGGCGACGTCACCCGAGCTGCAGCCCGCAACGGCCGCCCCCACCGCGGTCGACTACCGCACCGAGCAGGGCGACCCGAGCCCGACCGACGGCGCTGACAGCTGAGCATGGACAACGGAACGGGGGTGGTCGCCGTGCAGCTGCTGCACTGGCTCGCGACGGCCACCCCCACCGCATCCACCCCCGACGTGTGGGGGTGGCTCAGCGGCACCCTCTCCGTCTCCGACGTCATCTCCGGCAGCGGCCTCGCCTTCATCGTCTTCCTGTTCGCCGGCCGGAAGATCCTCACCATCGCCGACCACCGAGCCCGCATCGCCGACCTCGAGAAGTACTACGGCGCACTCCTCAAGGAGAAGGACACCAGCGCCGCGGCGCTCGCCACGGCGAGTGATGCCCGCTACGACGAGATGCGCGAGTCGCGGAACTACTGGCGCGAGGCGCACAACGTGCAGCGCGCTCGAGCTGAGAAAGCCGAGGACGGCGTCCGCGAGCTCGGCGTCGAGTACGCGCAGCTCTCCAACCACCTGCTGGGCTCCATCGAGCAAGCCGCTGAGGTGACTCCATGAACGAGCACACCGCTGGACGCGACGAAGCACGCCGCGCACGGGACGAAGCGAAGACCGCAGCGTACCGCCTCGACGCACTCCTCGACAGCGTCCGCAACGGGCCTCTCGCGCAGATGCGCCAGAGCCGCGAGCAGAACCACTTCGCGCAGAAGATGCGCGCGATCATCCGAGGGGAACACTGATGGACGCCTGGTTCAACACCTGGGCCACCGCGCCGGCCACCGTCGCCGGCACCTTCGCACTGCTCACCGCGGTGCTGTACGGCATCGGGTCGCCCTGGTACCGGTCGCTGCTGGGGACGGTGTTCTTCCTGCTGTTCCTCGGCTCGGTGCCGGTGTTCGCGCTCGTGCTCGTGCGCCGCATCGCGTCGACGATCGCGAACGGCGGGCCCTCCACGTCAGGCGACGGCTTCGGCCTGTTCGCCTTCGCCGTGTACTCGTTCGTCGCCGTCGTCTGGGTTGGCGTGTTCCTCGCAGTGCTGTACACGCGCCGCCACACCCCGACCCCAACCCCGCCGCTCGAGCGGCGACCCGCCCCGAACCGCGCCTCGGCGCGACACTGACCTGAGAGGCCATCATGGGCACGAACCTCCTCCCGTCCATCGACTCGGACACCAAGCAGCTCCCCGACGTTGTTCGTGAGCGGATCGCCGACAATCTCGTCGATCCGGCCACACCGGAGGGTGCCGCCGTCGACGGCATCTTCTCCGGACTACTCACTCAGACCAGGCAGTTCGTGTACTTCGGCGACTCCTGGGGCACGCAGCTGTACAACGGCGTCGACCCGCTTCCGAAGGTGACGATCGGGCGTCTCGGCGCGAAGCTGATCAAGAACTACTCCGTCTCCGGAGCGATCATCGGCCCGACCTCGCAGAACAGCGGCAACTCGACCGACGCGCAGGTGGCGACCGCACAGGCCGACGTCTCCTACAACAAGAGCACCATCACCGACGTCGTGGTCCTTGCCGGCGTCAACAACATCGGCGGCTACCTCCCCACCGTCGACGCCGCTCGAGATCACTTCCAAGCCATCGCCAGCCTGTTCCCCCGGGCCCGGCTGTGGTTCGCTACCAACGCGAAGAAGGCCATCAACAACGCCGGCGACAACGACCCCTGGCGCTGGTACAACCGCTTCTTCGAGGGTGCATCACTCGCCGGCTACGCGGTCGCCGACTTCTCGCCGATGTGGACCTGGTCAGCGATCCGCACGACCGGCACATGGTGGGACCCCAGCTCGTCGACCGACTCGTCCCGGCACCCGAGCGCAGCCGGCTTCGCGGCGATCGCCGGACGTCTGGCAGCCTTCCTCACCGGGCAGTCCTGGAGGCCGTACTTCAAGGTTCCGACCGACCTGCACAGCAACGCGGCCACGCTGATGGCTAGCCAGGGTGTCAGCGGAACGCCGACCCTCTCGACCGATGACACCGTGGTCGACGGAGTGATCCTCCGACTGAACGTGTCCATCGGTGGCATGGATGCCCTCGCCGCTGTCCCGACGACTGCATTCCAGCCGATCCTGCAGATCCCGACCGCGTACATGCCGATCGGGAACTACCTGATGGGTCCGGCCGGGTGCCGTCTGTCGGGCGGGACCATGGACTTCACCTACGCACTGCGGGTGAACCAGGACGGGCCCGGTGTCGTCAGCGTCGACCCTCGACTGCTCAACAACCACGTCGGGTACTTCGTGCTCCGCGCGGACCTGCCGTTGAACACGATCAAGACGGCAGACTGACCCGTCCCACGACAAAACCCCCTCGAACTT
>C_f_VKM_Ac-1386||1
CGATTGGAGTCGATGCGTGTGCTGGCCAGTGCTGGCGCGGATCTCAGCCGGTTCGGCGGGGGCGGAATTGGAGCACGTTGGAGTCCGTCGGAGCGTCGGTCTGCCCCACGTCTGCCCCATGCGGTTCCGGGCGGCTGAGGGCGCCGAGCACGGCGACGGACGGTGTCTCTGCGAGGTGCGCGTACCGGCGGGTGGTGAGCGGCGACACGTGGCCGAGGAGCCGCCCGACCTCCTCGAGTGGGACGCCCTGCTGGATCAGCCATGACGCGTACGTGTGGCGGGCGTCGTGGAGGTGCACGTCGTCGAGGCCGGCGCGCGTGACGGCGGGCATCCAGATGCGGCGTCGGTAGTTGTGGTGGTCGAGCGGGGTGCCGTCGGCGCTGAGGAACACGAACCCGGCGCGGCGGCCGGTGACGAGCGGCTTCAGGTGCTCGAGTGTCCAGTCGGGCACGGGGACGGTGCGGCGTCGGCGGCCCTTCGGGTACGCCTTCGGCTGCTTCAGCTTGTCGTCCCACGTCTCGGCGACGCGGAACTGCGCGCCCGGGCGGTCGAGGCGCTGCACGGTCGCGCCGGCGGCCTCACCCCACCGGAGGCCGGTGCCGAACAGCATGGCGGCCATGGCGCGGGGGACGCCCTTGGGGATCTCGTCGAGCAGCCGGAACGCTTCGTCCTTCGTGAGGTACCGCTCGCGGGTGTTGTCGGCGGATGCGAGCCGAAGCCGAGCTGCAGGGTTCGCGGTGAGGATCTCCGCGTCCACGGCGGCCACGAGCGACGCGGAGAGCAGCGCGACGCAGCGGTCCCGCGTGGCGGCGGCCATGCCTCCGGCGATCAGCTCGGCCGCCCACGCCTTCACGTCGTGGCGGGTGATGTCGACGAGTGGGATCGGCCCCCACCGGTCGTCGAGGTGTGTCTTCCTTCGCGACTCGTCGCGGAGCAGGGTCGACGGTTCGACGTTCCGGGTCGGCCACCACTCGGTGACCCAGTCGCCCCAGGTGCGGGCGCCGGCTCGGGGGTCGCGCCAGCCGAGCGCGGCCGCGTTGACCTCGGCGGCGGCCGCGGCGTTCATCGCGGCCTTCTTGTGGTCGAACGTGCCGGCGGAGCGCTTTGACCCGTCGGTGAGGCGGTAGGCGCCGCGCCAGCGCCCGGAGGGGAGCTTCTCGGTCCAGGCCATCAGCCTGCCTCTCTGAGTCGGTGCCGTCGCAGGTGCGCGATGCGGGCTTCGAGGATGTCGGCGGTGACGCCGAGCTCGACGGCCCAGCGGCCGGCGTCGGGTGACCACTGCATGAGGTCGATGAGCCGGTCCTCCTCGATGAGTCGGAGCGCTGCGGTGGTGTCGGCGTTGCGCTCCATGCGGAGGTCGAGGATCGGGACGCCGGTCTGGGACTCGCGGCGTTCGGCGTGCACGACCTCGTGGGCGAGAACGGACCGCTCGAGGGTGGCGCGCATGCGTGGGCGGATGAGGATGGTGTGCAGAGCTGGGATGTAGCGACCGAGGTCCGCGCGTAGCGGGTACTCGACGATCGGAACCCCCAGGTCCGCCGCGTGTGACCGCGGGTCGTACAGATCCGTCATGGGGTGTGCAGGTCCTCCTCCACTTCGGTGGCGTTGCTCTTGGCCGCGCTGCGCAGCTGCAGGTCCTCGAGAGCCAGGCCGTTGCGCTCAAGCTCCTGGTGGAATTCCTGCCAGGCGGTCATCACGTCGGGGTACTCGACGTCGTTGTCGTCGCGCACCCGGATCCCGCCATCGGCAGGGACGAGGGTCAGACGGAGCGAGAGGTTCTCGCGCAGCTGTGCCTTCGCATCATCGTCGGCTGCCCCTCCGACATTCGCCCATGCGGGGTGGTCGACGGTGAGTGGCGAGTCTGAGACCGCGGTGGTCTGGCCGGCCTCGATGCGGCGCACGAGCTCTTCGGCGATCTCGAGCTCAGTGAAGGCGGCGAGGCTCATGCCCGGGGTGAGCCGCACCTCGCCTTCGACCTCTTCCCGCGTGAGGTAGTCGGCGGCGACGAGCGCGAGCACTGGACTGCGGTCGTACGCGCGGGCAACGGCGATGACCTGCGTCGCGCTCGGCCGGGACGAGCCAGCGAGCCAGCGGCTGACGGTGCCGGAGTGCACGCCGGTCGCACGGGCGATCTCCGACTGGTTCGTCGAGATCTCGCGGAGGTAGGACTGCCAGGTGGTGTCGATCACGGCATCGACGCTAGTGCAGCAGTTGCACGCATGCAATGACTTCTCGCGCAAACAATCCCGCCGATCCGGGGATTCGACGCGACATGCCGCGCAAACATGCACGCAGAAGCGATGCATCCGTGCGGAAGCATGCCTACTATGTCCGCATGCAGACACTCCGCACAGACGCAAAGGTTCCGCAGATGCGCCTGAACGTCCCGAAGATGAACGAGCTCCGGAAGGCCCACGAGCTCGAGTCCAACGTCGATCTGGCTCGGTTGCTCGGCGTCGACACCGCCACGCTCCACCGCGTGATGAAGGGCAGCGTCGCCCCGTCGAGCAGCTTCATCGCTCGGGTGAAGCTCGCGTTCCCTTCCGTGTCGATCGACTCGCTGTTCTACGTCGATCGGCTCGGGGCGACCGCGGGTCTCGTGCCGGTCGAGCCGCGGGCGGCGGTCGCCTGATGGCTTGGCTCACCGTCGCCGAGGCTGCTGCGGAGGCCAAGCGGCACCCGCGGACGATCTCCGACGCGTGCCGAGCCGACACCCTCCACGGCGTGCAGCGCTCCGTGAACGCGTCCTGGCGGATCGAGGACACGTGCCTCGACGCCTGGATGCGGGGCACGCCCTGCTCGCACCGGCAGTCGAACGTCATCCCGTTCCGCCAGTCCGCCTGACTTCCCCCTGATCTTCTGCCGCCGGCTTCCGACACCGGCGGGATCACCTCTCACTTCGAAGGGCAACGACCCATGTTCCGTGCTACCCCCATGCCTTCTGCTGTCATGCGGCGGGCTGACCAGATCACCACGACCGACGTCGTGCTCGACTCCCGCAAGGAGCCGTGGAGCGTGCACTCGGTCCACCACAGCGACTGCGCTGTGACGCTGACCGTCCGCAACGAACGTGGCGAGTGGGCGCTGTGGACCCTCGGGTTTGCGGCGTGGGTGAGCCTCCCGGCCGTCGAGACCCTGGCGCGGTTCCGGATGCGGGTCGCCCTGCGGGGTGTGCCGTGGATCTTCGCCGCGGTGCTGATGGCGCTGTGGGCGCACGTGATCGGTGCGCCGGCGTTCGGCGGGCAGGTGCCGGTGATCGTGTGCCTGTTCGCTGTCGCGGCGGTCCGGATGGCGACGACGCCGGAGCAGGACCGGTGACCGCGATGGAGGTGCCTGTGCACCTGCGGATCGCGCTCGCGGACTACCCGCAGTGCGACAAGCGGACGCCGCGGACGGCGGACATCGTCGAGCGGTGCGCGAAGCCCTCTGAGTGGGGCGTCCGATGCAACCACTGCGGCGCGACCGCGCTGCTGTGCGACGAGCACGCCGCGCTGGTGCAGAACCTGCAGACGACACAGGCGTGCGCGCGCTGCAAGACGGCCGGTCTCGTGCAGTTGCGGTGGACGTTCCACCACCTCCGGTGCGACTCGTGAGCGTCGAGGAGGTGCTGCGGCTGTTCGTGCCGGGCACCCCGGTCCCGCAGGGCTCGAAGACGGCGTACGTCGTCGGGAAGCGCGCCGTCGTCGCAGACGCGAACGGGAAGGCGCTGAAGCCCTGGCGGAAGACGATCACGGCCGCGGCGATCGCCGCTCTCGCTGGGCGGCCGGCGCTCCGTGATGAGCCGGTTGCGGTGGTCCTGCAGTTCCGGTTCGTCCGGCCGAAGTCCGTGCGGCGAGAGCACCCGCACGTGAAGCCGGACATCGACAAGCTCGCCCGCGCCGTCCTCGACGGACTGACGGACGCGGGTGTGTGGGGGGACGACTCGCAGGTCATCGACCTGCACCCCACGAAGGCCTACGCGGCGGAGGCGGGAGTCCTCGTCCGTGTCGGCAAGTACATCAACGAGAAGGGAACGACGCGATGAGCGTGCAGATCATGAAGCTGAAGCTCGAGGAGACTCGGGACGGGCTGCAGGAGACCGAGATCGACGAGGTCCTCGCGGCCGCGCAGCTCGGTCACAAGGTGACGGCGATCGTCACGTACGAGGTCATCGGGCACCTCGACACGGCGGACGGTCGCCAATCGCGGGTGAAGGCCGTGCACATCGAGCCGATGGCGGGTGACGGCGTCGACGCCGCACAGGCGCTGCAGCAGTCGGCGTACCAGGTGCGTACGGGGAACGAGACGCTCGGCATCTTCGACGAGGACGGCGCCGAGGCGGAGTCGATGGACGCCGCGCTGTCGACGCCGTTCGGCGGTGACGCGTGAGCGCCGTGAGGGTGGCGCTGCCCGCCGAGCTCGAGGCGCGCGCCGGTGCGCCCGACACGGACCGGACACAGTGGCTGTTCGAGCGCGCCCACGGGTGCACGGCGACGGAGATCCGGGACCTGTACCTCCGAGCGAAGGGCCTCGGCGGCCGGTCGGCGGAGGACCTGATCAAGGAGAAGCTGGCGCTGCTGCTCGCGCCGACACCGGAGGACCGTGAGGCAGCCGCCGCGTCGACCTTCGTCGGGAACCGCTACACGCAGTGGGGTAAGACCCGGGAACCGGTCATCGCTAAGCAGCTGCAGGAGCAGTTCGGGATGCTGCCCGAGTCGCGGGTGTTCCGCTCGGCGGAGAACCCGCGGTACCTCGCGTCACCGGACGGCGTGCGCGTTGTCACCGGTGACCACCGGGACGTGCTCGAGGTGGCAGAGATCAAGACGTCCGGCGTCGACATCGCGCCGGGCACCGCGGCCTACGCGAAGAAGGGCTACGCGATCCAGCAGCAGTGGGTCATGGGCGTCCTCGGTGCCGACCAGTCCCTGTATGCGTGGGAGCAGCACGACGGCGACTGGCTGGCCCGCGGCGGCCAGAACGAGGAGCCGGAGCCGCTGGACCTGTTCGTCCCGACGCAGTGGATCCCGTTCGACGCGGATCTGTTCGCGGAGCTCGTCGTCCTGGCGGACCACTTCCTCGAGCGGCTCGATGCGGCTCTGGCCGCGGCGCGTGCCGGTGAGGGGCCGGTGATCGACGAAGAGCTGGACACGCTCGCCCTGAACTACCTGCGCGGTCTCGACTACGAGAAGCAGGGCAAGGCGCTGAAGGAGCCGGCGTTCCGGTCGATGTTCGAGCGCGTCGAGTCCGACGAGTCGTTCGTGCAGGAGTCGCCGCTCGCTCGGGTGTCGTTCTCGCCGGAGGTCGTCGAGGAGAAGCCGGTGTTCGAGCTCGACCAGGTGGCGGCGAAGGCGGCGGCGCCGGCGGGGCTGTACGAGCGGTTCGAGCAGGCGCAGCACGACGTCGAGCAGGCGCAGGAGGCGCTGTCGCGGGAGCAGTTGGCGGTGGACGCGCACGAGGCGGAGTTCGTCGTGCAGGCGCGTGTGGAGCGCGTCGTGACCAAGAAGGCGGCGCTGCGGGTGACCGCGGCGAAGACCACGAAGGAGAAGAAGTAGATGGCGCTGCAGACGAGGAAGCCCACCGGGCTGCCGTCCTGGCCGATCGGCCTGCTGGCGGGCAAGGAGAAGACCGGGAAGTCGTGGGCGTGCGCGCAGGCGTCCGCGTCGCCGCTGGTCGATCGCACGCTGTGGATCGGCATCGGTGAGGACGACCCAGACGAGTACGGCGTCGTGCCGGGCGCGGACTTCGAGATCGTCGTGCATGACGGGTCGTACCGGGGGATCCTCGGCGCGGTCCGGGACGCGGTCTCGGAGCCGCGGGGCGAGAAGCCGAACCTGATCGTCGTCGACTCGGGCACGCGGCTGTGGGACCTGCTGAAGGACAACGCGCAGGTGACCGCGAACCGACGGGCGAAGGGCCGGAAGAACGCGAACGACGACTACACGATCTCGATGGATCTGTGGAACGTCGCGGCGCAGCAGTGGAAGGACGTCTTCGACCTCCTCCGGGCGCACGACGGGCCCGTGCTCGTGACGGCTCGCCTCGACGAGGTCGCGGTGATGGAGGGCGGGCAGCCGACGGCGCAGCGCACGTGGAAGGTGCAGGGGCACAAGTCGCTGCCGTTCGACGTGAACTGGGTCGTCGAGATGCGGGAGCGGGGGAAGTTCCTGCTGACCGGTGTGCGGTCGGCGCACCTGCCGCTCGAGCGCCCGACTGAGGCGCCCGGCTGGACGGTCGACGCGATGTGGTCGCGGCTCGGCATCGAGCAGGGCACGGCGATGGGCTCTCGGACGCACTCCGACGTGGTCCGGGAGCAGGAGGACGGCAGCCAGGCTGCAGCACCGCCGCGTCAGCAGGCGCAGCGTCCGCCGGCGTCGGGGAAGAACTGGCTGGCGGAGGCCGACCAGCTGACGACGCAGGAGGGCGCGAACGCTCTGTGGCGTCGGGTGCCGAAGCACGAGCAGTCGCCGGATCTCCGCGATCGGATGCGGGCCGCGGTGGCGGCAGCGCAGGCGCGTGGGCCGGAGTCGTCGACGGAGCCGTGGGCGCAGCAGCAGGAGGCGGAGCCGACGACCGAGTGGGCGACCGCCGAGGTGCCGCAGTCCGCGCCGGAGGGCGAGGGTGCTCCGGCTGTGCTCGAGGGTACCGAGGTCGGCGTCCCGGCGCCGAGCAGCAGCGGGTACGACCGATGAGCGCGGTGGATGTCGGCACGGGTGAGGTTATCGACGAGCCGGGCCTCGATCCGCGGATCCTGCGCGTGCTCGCGTCGGTCGGCATCCACCGGCCGGACCGCACGGACCCGCTGCACGTCGCGCTCGTGAACGCGATCGCCCGCACGCTGGGCGGCTCGTACGGGGCGCAGCTCATCGCGATGCGGTTCGAGGTCGCGCAGTTCCTCCGCGAGGCGGGAGCGGCGTACGCGACCGCGAAGGCGAAGTACGAGCACCACATCGCGTCGACGACGGTCCGCGAGGTTGCGGCGCACAAGACGTCGAGGGCCCTCGCGCAGCAGATGGCGGAGGGCTCGGACGACGGGCACCGGCTGCTGCTCGAGCTGCTCGTCGCGGAGAAGCGGGAGCAGTGGCTCCGGAAGCTCCTCGACACGTTCGCTGCGGCGGGCGACAACCACCGCACCGACCGCGCCGATCAGCGCGCGGCGGATCAGTTCCAGGCTCACGGGCACGTCCCGGAGCAGAGGTAGGAGGTCAGCGATGGCTGACGAACGCAAGGCGTACGCGGGCGACCTCGGGTCGGACGCGCTCGGCAAGACGGTGGCGGTCCCGGCGACCGGCCTGGACGACGCCCACACGGGCACCCTGTCGCTGGTGTCGCACTTCGTGGGCGTCGCTGGCAAGCCGGTCACCGAGCTGCGGTTCGCGCCGTCTGAAGTCCTCGGGTCGTCGAAGGTGCTGACGGTCGACGACGCGGTGACGGTCGAGGTGCTGCCGTGATCCGGTCAGAACAGCTTGCCGCCCGGGGGCTTGACCTCGACGAAGATCACCGGGATGCCCGGGCCGGTGGCCAGCACGTATCGGCCGCCGTTGGTCGTCTGGACCCGGACGTGGCCAACCGAGGTGAAGTCGTCGGCGCCGAGGCCCTGGTCCGTCTCGAACGTGGTGCCGGCGTAGATGAACGTGGTCATCGATCCCCCTCGGGTGTGGTTGTGCGGCTCAAGCTACACAGCGCGGCCGGCACCTACAAGACGTGGGGCGGTGAAGCAGCGTGAGCGGCGCGGATCTGCTCGAGGACTCGTTCTCGGGCCACGGCACGACGGCCGGGTACGACGCGGGCTGCCGGTCGCTGGGTGGCTGCCCGGGCAAGGACGGGCCGTGGGCGCAGACGTGCATGACGGCGAAGTCGCGGTCGCGGATGGAGTTCGGCTACAGCAAGGCGGTCGCGAAGGACCGCGAGGTCGAGTTCCTGCAGGCGGAGGCGGACGCCCGTACTGAGGCTGTGAAGCCGACGCCGAAGGTCGCGGCGGCGAAGCGTGCTCCGCGGAAGGCACACCGCGTGCCGGCGCCGGAGGTGATCGCGGAGGAACCCGAACCGACCGCGCCCACCCCGGTGCCGGACGTAAACCACGGGACGACTCACGGGTATGCCCGGGGGTGCCGGGACGCGGAGACGTGTCCTGGTGGCGCCAACGGCCGGTCGTGCGTGCAGGCGCAGCAGGACTACCAACGCGAGTACCGGGCGCGGAAGCGGGCTGAGCTGCAGGAGCAGCGGGGCGAGGCGCCGGTCGTGGCCGACGTCGCTCCGTCCGTCGTGCCGGAGCCGGTCGTCGAGTCCGTGGAGGAGCCGCGGCCGCGCGGGAAGCGCGTGCTCGACGACGCCGTGCGGACGCTCGCCGAGTCGCTGGAACTGCAGCGCGCCCTGGCGGAGATCGGGGCGCGAGCGCTCCGCACGATCCGCATCGAGATCAACCACCTGCGCCGCCAATCCGCGGTGCACGAGAGCAACGAGGAGAAGTCATGAGCAACGAGGGAACGGTCGTCCGGGTGGATCCGGCGACGCTGATCGTGGCGGCGAACGTCCGGTCGAACACGAAGGTGACGAAGGAGTTCGTTGCGTCGGTGAAGCTGCACGGCGTGCTGGTGCCGATCACGGCGCAGGAGGCCGAGGACGGGCTCCGTGTGGTGGATGGGCAGCGGCGGACGCTGGCGGCCGTCGAGGCGGGCTTGCAGGAAGTGGCGGTGTTCGTGGTGGCGCCGCTCGAGGACGCGGCGCGGGTCGTGGACCAGGTTGTGGTGAACGAGCACCGCGAGGGCCTGGACCAGGTGGAGCAGGTGCTGGCGCTGAAGGAGCTCGAGCAGCTCGGCGTGAGCGCGGCGGCGATCGCCCGGCGGACGGGTACGAAGCGGAAGGTCGTCGACGGCGCGCTGTCGGTTGCCGCTTCGGAGGCGGCGACGGCCGCGATGCGGGAGAACCAGCTGTCGTTCGATGCGGCGATCGCCGTCGCTGAGTTTGAGGACGACCCGGAGGCACAGAAGCGGATCCTGAGCATGAACGCGTCGTCGTATTCGATCGCGCAGGAACGCGAACGCCGTGCTCGCGAGGAGCGGAAGGCGCAGCTCGAGGCGGACGGCATGAAGGTCATCGACCGGCCGGACTACGACGATGCGCGAACCCGTGAAGTCGGCCGCCTGTACCTCGACGAAGGCAGGACGCAGCCGCTCGGCGACCTCGAGCAAGACGAGCTCGCGAAGGTCGCCGGCGACGGCTTGCGGGCCTACGTGTACCTGGGCTGGTCATCTCAGATGGAGGGGCGTGAGGTCCAGGTCGGGTACGCCGTGTCGGGCTGGAAGGACCGCGGCCTGTTCGGTTACGAACCGTCGACGTCGTCGGCGCCAAAGCCGGAGACGCCGGAGGAGATCGCGGCGGCCAAGGATGAGCGGCGGCGAGCCCGGGAATCGACGAGGGCTTGGGCGACGTCGACGACGGTGCGTGTCGCGTGGCTGCAGGAGCTGCTGCAGAAGCGGGGCAAGCCGGCGCCCGGCTGGGAGCTGCTGTCCGCTCGGCAGTCGCTCGACGAGCCGTACGGGAACTACCCGTGGTCGATGGTGCTCACGCTCCTGCAAGCGGGGAAGTCGGACGGCGGGCTCGGGAAGTACGACGTCGTGAAGTACCTCGACGAGCACCCGACTCGTGCTCCGCAGGTTGCGCTGGCGCTGGCCCTCGGCTCGATCGAGGGTGCGCGGGACTTCGACCGAAAGGGCTGGCAGTCGCCGAGCGCGAAGACGTACCTCGAGCTGCTGGCGTCGTGGGGCTACGAGCTCACGGAAGTCGAACGCGGGGTCTCAGGTTGAATCCGTCAGTCGAACTGCGAGTCGTGGACGGAGATGCGTCCAGACCGTGCCCCGCGAGCGATCTGACCGACTTCGCCGGTGAGGGCCATGACAGCGTCAGCGAGTTGCTTCACCGCAGCCTGAAGCAAACGCACGCGTTCGTCGTCAGTGACTTCGCCGAAGCTGGCTGCGAACTGGTATGCGTTGTTCGCCATGTCGTGAGCCTGTCGAACCGTTGCGACGTCCACGCTGCCGTAGGCGTATTCCCCTTGGGGGCCCGCGATCTGGACAGCAGGCGGGTTGTCGTCGTGCTGGATCGGCTTCAGCGTCATGACGTCACCGTAGCGGAGTCGTCCCGTGGCTGACCAGACCCCGAAACGGCTGCTCGCTGCCGTCGAAGCTCGTGACGGCCGCCGGTCGGCGTGGACGGGCAACGAGGTCGACACCCTTGTCCCGCAGCACCGGCAGGGCGGCATGGGTGGCCGGAAGTCGAAGCACCGGCTGTCGAACGTGGTGTGGCTCGAGTCGGAGATCAACGGGCTGATCGAGTCGGATCCGGGGTGGCAGGCCGAAGCCGTGCAGCGGGGGATCAAGATCGGCGGCCACGACGACCCGGAGCTGGTCGAGGTGCGGCACGCGGTGCACGGGCTGGTGCTGCTCCGCGATGACGGGCAGGTCGTGTCGGCGTGGCCGGCGCCGGTGGTGTGGCCGTGACGGCGCTGAGCAGGGCCGCGGTGCTCGCGCACCTCGCCCGGTGGGAGAGCCACCGGAACCCGCTCATGGCCGCGATGGCCGAGGGCATGAAGACCCGCATCGAGGCGGGCGAGATGGACGAACGAGAGGAGGAGAGCTGATGGCCGGAGTGCCGATGGACGAGATCACCGCGCACGACTTCGTGATGGTGCGTGCGGCGCTGGTGCAGCGGCTCGGCGGAGCGAACGAGGCGCTGGTGTGGACGCGGATCCACTTCCGCTGCTCCGACGGCGCGCACCGTCACGTGGACGCCGCCGAGGTCGCGTGGTGGCCGGCGTCGTCCGCGCAGATCAGCGCCGAGGTGGGGTTGTCCGAGGATCAGGTCGATCGAGCGCTCCGAGCGCTGCGGACGGCCGGGTTCGTGGAGTCGACGGAGCACCGTCTCGGCGGGAACTACGACCGCACGAAGTCGTGGCGTCCGGTTGTGCACGAGTCGCGCGGAGTCGATTCCGCGGATTCGCGGAATGGAGCCCGCGAAATCGCGGACAGGACTCCGCGAAATCGCGGACAGGAGCCCGCGGATTCGCGGAATGTTCCTACTAGTCAGAACCAGAAGAAGAGAGAAGACAGCGCGCGTGCGCGCACGCTCTCAGATGACTTCACGATCACGGCCGAGATGAGGGCCTGGGCTCGGGAGAACGTGCCGGCGGTCGACGTCGACAAGGCGCTGGCCGAGTGGCGGGACTACTGGCAGGGCGTCGGGAAGCCGATGAAGAACTGGGTCGCGACGTGGCGGAACGGCATGAGGAAGCAGCAGGCGTTCGCCGAGCGGGACGGGTGGAAGCCGCGACCGGTGACGACGAACGCGACGGAGGAGCTGCTCGCCGAGCAGAAGGCGGCGTGGTGCAAGGCGCACGGCGTGACGGTCGACGAGTGGGACGCCCGCGAGCACGACGTCGCGTGGCGCGAGGAGGTGGTGGCTCGTGGATGACGTGCAGCAGTACGACCAGGTCGCGGAGCAGGCCGTCGTCGGCGCGATGCTCCTGGATCGGGAGGCGATCTGGACGGCGCTCGACACCCTGACGCCGTCGGACTTCTACCAGCCGAAGCACGAGGCGATCGCCCGGGCCGCGGTCGCCCTGGCTGAGCGGGACGAACCGTCGGACACCATCGCGGTGATCAACGAGCTCGAGCGGACCGGGCAGATCTCGAAGGCGGGCGGGGACGCGTACCTGTTCCAGCTGACGTCGCTCGTCGCGACGACGGCGAACGTCGGTTACCACGCGGACATCGTCCGGCAGAAGGCGATCCGCCGGCGTCTGCGCGACGCCGGCATGCGGATCACCCAGATGGGCTCCGTGACCGAGGGCGACCCGCTGCGGCTGGTCGACGAGGCGCAGCAGGAGCTCGAGCACGTCGCGAAGAACACCCGCGTCGACGTGCACCCGGTCGGGGACACGCTCGCGGCGACGATCGACAAGCTCGACGAGAAGCCGGAGTTCGTGTCGACGGGGTTCGAGTCCCTGGACAAGGTCATCGGCGGCCTGGCCGGCGGGAACCTCATCGTGCTCGGCGCCCGGCCCGGCGAGGGGAAGACGATCTTCGGGATGAACCTCGCGACGATGCTCGCGAAGCGCGGGATGGTCGTCTACGTGTCCCTCGAGATGTCGGAGGACGAGCTGCAGCTGCGTCTGATCTCGCAGTTCGGCGAGGTCCACATGAAGTCGCTGCGGAACCACACGCTGAACGAGGAGCAGTGGAAGCGCGTCGCGATCGCCCGGCAGAAGATGCAGGGCGCGCCGATCTTCATCGATGACCGGTCGACGACGCTCGCGGAGATGCGGGCGTACATCCGATCGGTGTCGCGGCGCGGGCAGCTCGCCGGCGTGGTCGTGGACTACCTGCAGCTGATCGAGGGTGCGACCCAGCAGCAGTCCCGGCAGGAGTTCGTGTCGGAGCTGTCGCGGTCGCTGAAGAAGCTCGCGAAGCAGCTCGGCGTCCCGGTGATCGCGCTGTCGCAGCTGAACCGTCTCGTCGAGGGCCGGAAGTCGCGGGTGCCGATCCTGTCGGACCTCCGTGAGTCCGGGTCGATCGAGCAGGACGCCGACGTGGTGCTGCTGCTGTCGTACGACCGGTCGAAGCCGGACGACCTGACGGTCGCGGTCGCGAAGAACCGGCACGGGGAGAACGGGGAGGTGTCGCTGATCTGGCAAGGCCAGTTCGCGCGCCTCAGGGACAGGACATGGTCGCCGTACGGAGCGGTGGCCCTCGACGGAACGGAGGCAGCGTGATGACGCTGGAACTGAGGAACACGCCCGTGCAGGCACGCTCGGCAGCGCGGCTGACGGGCATCGAGCAGGCGGCGGAGACGGCGATCGCCACGATCGGGATCGACAAGTTCACGACGGCCGACGTCGCCCGGATCGCGGGCTGCTCGATCGGGACGGTCTACCGGTATTTCCCGGACCGGGTTGCGATCCTCGACCGGCTGCGGCCCAACCGGCACGAGTACCGGCGGATCGCGGAGAGCCTGCTGGCGGTCGCCACCGGGCGGCAGGAGCACGAGTACCTGGGCCTCTGCCCGGACGGCGTGGAAGGACCGGACTCGCGCGACCCCGACTGCAAGGCGTGCCAGGTCCTCGTCGAGGCCGAGCAGGCGGTCGCCGGCTGATGGCTGTCACGAGGACGAAGACCGAGACGCTCGCCGACGCGTGGGCGGACGACTTCGGCGGCGTGAGCGTCGCCGCCGGCACCGGGCAGGTGCAACTCGAGGTCGCGGAGGCACGGCAGCTCCGCGACGACATCGACAAGGCAATCGACCGGGCCCTCGAGTGGTCCGGCGCTACGAAGGCCGCCACGGCGGCAGGAACGAGGAACTGATGGCTGGCGAGACCGTGATCACCGTGGTGGGGAACCTCACCGCGGACCCGGAGCTCCGGTACACGCAGAACGGGCTGGCGGTGGCGAACTTCACGATCGCGTCGACGCCGCGGACGTTCGACCGTCAGGCGAACGAATGGAAGGACGGCGACGCGCTGTTCCTCCGTGCGAGCGTGTGGCGTGAGTTCGCCGAGCACGTCGCGGGCTCTCTGACGAAGGGCAGCCGCGTCATCGCGCAGGGCCGTCTCCGGCAGCGGAGCTACCAGGACCGAGAGGGACAGCAGCGGACGAGCATCGAGCTCGAGGTCGACGAGATCGGCCCGTCGCTGCGCTACGCGACCGCGCAGGTCACCCGGGCGACGTCGGGCGGTGGCGGGCAGCGCGGTGGCGGCCAGCAGCAGGGTGGTGGCGAGCCGTGGGCGCCGCAGGGCGGCGAGCAGCCGCAGTCGTCCGGGTGGACGCAGCCGGGCGGCTCGTTCGACGAAGAGACGCCGTTCTGATGCCCGACGCCGGGGGCGTCTTCTCCGGGGGGCGACTGCGACCGGTCCGCCCCGGGCGCAGGCGCTGCACGCATCAGTGGCTCTGGCTAGCCCGCCACTACGACGAATGCACCACCCCGGGATGCGGAGCGATCCGCCCCCACCCAGAAGGGACACACAGATGACCGACACCACTATCGAAGTCGACGACGAGACGGCGCGAGCTCTAGCCGCCGTGCGGGCCCGCCGCGTCCTCAGCGACGCCGCCGGGCTCATCGCCTACGCCCGGTCCCTCGCGATCCCGTCCCTCGGCACGATGAGCGACGGGATGCCCCGAGCGGCGTCGAAGGAAGCACCGCTCCCGTTCCGCGCCGACGCGATCGACGACACCGACGACGCGTACGCCCGCCTCATCCAGTGGGTGACGTACTGGGCAGACGCCCTGCAGGTGAACCCGCCGGCCACGATCGTCGTCGTGTGGAAGCGCGGCGACGACGAGCAGGGCTTCCGAGCCGAGGCCACCCCGGCCGGCGCCGGGCAACTCGTGCAGATCCTGACGACGTGGCTCCTCATCCGCTGGGACGCGATGCTCGCCACGGACGCCGGCACCGCGTTCGTCGACGACGTGCACGAGATCTTCCGCCCCCTGTTCGGCAAGTACCCTCGAGCACCCCGCCGGCCCCGCGACGTCCACGCCCGGCCGTGCCCCGTCTGCGGCGAGCACGCGGTCGGCGCCGTCTGGCACTCCGAGGACGTGCACGACGTCACCGTGCAGTGCGAGGCGTGCACGTACGAGATCCCGACGAAGACCTACCGCCAGGTCCTGGACTGGATCACGTGACCGAGATCCTCACCTTGGCCGCTGCGGCGAAGCGGATCCGTCGCAGCGAGCGCACGATCAAGCAGTGGGTCGCGGACGGCATGGAGACGGTGCTCTACAACCGACGCCGGTACGTCCAGCTCGACGTCCTCGTGCAGTACGCAGCCACCCACGGTCGACGCCGAGGACGCGCCCGAAACGAGCCCTGACCCGAACTGCACGGCAAGTGTGTACACTGGCGCTAGCGAACCTCCACGCCGGGTCACCGGCACGGAGCAATCGAAGGCCCTCACCATCACGGTGGGGGCCTTCGTCGTACCCCCGGTGAGGCTGTCGTTGCCCCGGGACACGGGATGATCCCCGGCCGTCGGAGGCGAATAGATCCCGGGCCGGCGTCTCTAGAGGGCGGCGTCGGCCCACAGGCTTCCGGCGACCGCCCACACGCACCTCACCTGTAACCGGGGCGCGATCGCCGGATCACACCACCGAGAGGATGCCGCGATGACGCTCACCAAGATCCGCGCCCTGCTCTCGGCGCACGGCTACAAGACGAACGCCGAGCTGGATCGCGTCGACGTCAAGCGCGACCTCGGCGCCGTCACCGGCGTCGAGGTGATGTTCACGGATGGTCGTGTCGCGTTCCTCGATGCTGGGTAACTCAGCCCTGTCCGCCTGCGGAGAGCACACCCGCGATGATTGACGGTGCAGACCCGAGAACCCCGGCAGCCGTGGGCCACCAGAGCTTGCCCGCGAGATCGGTCCACGCTGACTTCTTCTTGTCGTCGGTCGTTTGCGCGGATGCGGCAAACAGAGCTGTCCACAACCGCCGACCGGCGTCATCGAAGTCGAATCGCTCGAGCAACTCCTCGTCGTCGAGTGCGTTCTCCATCTCGCGGATGAGCCGGCCCAGATACACCTTCAATTCGGCGCTGATCGTCCCGTCAGACTCCAGTAACGCTTGCACTTCGAGAAGGAAGGTGCGTAGCTCCTGCTGGCTTTTCTGGCTCGGCACGGGGCGGGTCGTCGCGAACCAGCCCGCGAGGGTGTGGAGATGGTCGAGAGTGGACTCGGGGTATGCCGAGTTGGCATCCAGGGTGTTCTTCCAACCCTCCGGGTAGGACATCACCATGTTCGTCCACTGGTCCATGTACTTCTCGTACGTACGGACCGGGAGTCCGGCGTCTGCGAGTTCGTCGAGACCTTGTCGCAACGCTAAAAGGTCGGTGACGGCGCGGAGCTGGCGATCCATCCCCTCGGCATCATCCAATGCTCGTGCCGCGCGAGGGGGATGCCCTTCCGCGATTGCGTCCCTCGAGAGCATCAAGAACTCGTAGACGGACTGAGCAGGATTCACGTGCTGACAGTACCTCAGCAGGGAGCGTCATGAGCAGGCACCACCCGTCAACGCGTCGAATGCGGTCCGTCCGGGAGGAACGCCGCTCGACATGGGCGGCGGAGGACGCGCCGTGCTGGATGTGCGGCCAGCCGATCGACTGGACCGCGGACGACGGCAGCACGGACGACTCGTTCGAGTACGACCACTACTTCCCCGCCAGCACGCACCCGGAGCACTACGACGACCCCGCCAACGGGCGACCGTCACACCGAGGCTGCAACCGAGACCGCGGCAACGGCGCACCACGCGCCGGGCTCGGCACGCTCTCGCGCAAGTGGCTGTAAACAGAAGTGGGCCCGGTCGCAGCTGGAATGCGACCGGGCCCGATGTCATCCTCGGACTAGCCGGGGATGTTGCGCGGATCGTTCCCGTCCGGGATCGAGTCCTTCGCGCGGATCTTGCCGTCACGGCCAGCGATGTTGAGCTCGCCGCCGCCCTTGTTCTCGACGATCTCCCGTCCCCGGGCGATCGCCTCCTTCTGCGTGTCCGTATGCGCTGACGCGCGCTTCGCGTCCGCCGCCTTCACGTCCCAGCCACCGTCCTTGCCGGGAACCACGTACCTGTCGTTGCTGTTGTTCATGTCACCTCCTTTCGTCAGGGACGAAGCTACGTCCGAGCGCCGACTCGCGCCAGCGACACGCGGTTTCCTCAGTTACGGTCACGTGAACAACGGGACCACCTCACCTCCCAGGAAGCACCGTGCCACCCATCGCCGAGACCATCCGCATTAAGCGCCGAGGCAAGCAGCTCACCCTCGAGGTGGACGGCAAACCGTTCCCCTGGCACGTCATAGCCGACGATCTCCTCACAGCCACGACGACCGACGGCCTAAGCACCGTCACCCTGACCCTGCCCGCCATGCACGTCACCGTTGACGACGACGCAGACCCCGAGGCGCCGAGCGTGTACGACGCCTGCCCGAACCACCAGTCCCGCCAGCACCGAGACGGCAAGGAGCCGTGGTGCCAGGAATGCGGACGCACCGAGGACGGACGAGAGCCCATCACCCTCGGAGGCGCACGGTTCGGTGGTAGCCGAGCATGACCGGACCCGCCTACTTCGACGAAGCCCCGGAGCGACGCAGCTGGCGTGACGAAGACGGACCCCTCACCCCATGCGACGAGGCGGGACCGTACGCAACACGCTGCACCCTGCGCTTCAAGCACAGGTACTCCCACTACGACGGTGGAGACGACTCCTCCTGGACCGACCGATGGCGAGACGAAGGCCCAGACGACCGCCCCCAGGGGTAGGGGGCGTCCACATCGCCAAACGCCCGAAACCCGGATCACCCCCCGCCATGAGCAGTCCTCCCCCTCCCGCTCTGAGAGGCGTTTTCACCACCTAGGAGGTCGTTTTGGGCTCTCGCAGGCACCTGGTGGCCGTGAACCGGGCGATTCGGGCTGCTGATCTCGATGAGCAGGGGCTCGATGCCCCGATCGTCGAGTTCGTGCGGGACCTAGCTCGTCAGATGGACTCCGTTGGACCCGATGGGCCCTCCTCGAGGCTGACGGCGGCGTACCTGAGCGCCACGAAGGACCTGACTAGGGCAACGATCCGCAGGAGGGCCGCGAAACCGGCTGAGAAGGCCCCTGAGCGGGCTGCCGACACCCCTGGTGGGCCGCCTGCGCTGACGATCGTCGAGGAGAACCCGCTTGACCGCATCCGTCGGGCCCAGGGCCGCGCGTCGTAGCCTTCGTGGCCGCGAGACGCCGCGCCTGTGGACGAAGCCGCTCCGCAAGCTGACCCCGGAGACCTCGCACGGGTTCTCGGTGATCGAGTTCGCACTGACGGTGCTCGGCGTGGACCTGTACCCGTGGCAGAAGTGGCTGCTGATCCACGCGCTCGAGCTGAACCTCGACGGGACGTACCGGTTCCGCCGGGTGTTCGTCCTTGTCGGCCGACAGAACGGGAAGACGAAGCTGTTCACGGTCCTCGCGCTGTGGTGGCTGTTCGTCGACTCCGACGCGTTCCCTGAGCACCTGCCGGCATCCGAGTTCCTCGTGCTCGGTGTCGCGCAGAACCTCGACATCGCGGAGAAGGTCTGGGACGAGGCGATCGCCTACTGCGACCCCGAGCCGGAGGACGAGGAGGCGCAACGTCACGCTGTGCCGTGGCTGCAGGCCCTGTCCCGGCGTCCGGTGAAGCGGAACGGCGCGAAGGCGCTGCGGCTGACGAACCGGGCGGAGTACATCGCTCGGGCAGACGGCCGCGGCGAGTCCGCGGCGCGCGTCATGGTCGACGAGCTCCGGCAGCAGCGCACGTGGGATCAGTGGGCAGCGGTGTCAAAGACGAAGAACTCGATGTTCAACTCGCAGCTGTGGGCGGTGTCGAACGCCGGCGACCGGCGCAGCATCGTGCTCGCGTCACTGCGGGCGGCGGCGCTCGCCGACATCGCGGCGTGGGAGCAGTACGTCGAGTCGGGCATCCAGTCCGCTGAGGAGTTCGCGAACACCCACAACGTCTCGTCGGCGCTGTTCGAGTGGTCCGCGCCGGACGACTGCGCGCTCGACGACATCGACGGGATCCTGCAGGCCAACCCCTCGATCGGGTACCGGCCCATGTTCCTCGAGTCCGTCCTCGACGACCTGGCCGGCGGCGAGCCGGAGGCCGACAAGCGGACCGAGATCCTGTGCCAGTGGGTCACCGCCACGGTGGAGACCCACCTCGACGGTTCCGCGTGGACCGACTGCGCCGACCCCGACTCAGAGCCCACGGCCGACGCGCGTCTCGTGCTCGGCGTCGACACGTCAGCGGACCGCGAGATGACGTACATCGCCGTCGTCGGTGATCGTGAGGACGGGCGGCTGCACGCCGAGGTCATCGCGCAGCGGCCGGGCATGCTCTGGGTCGTCGACGCCGTCGTGCGCGCTGCGAAGAAGAACGGCATCACCGAGGTCGCGCTGCAGACGCGCGGCGCTCCGGCTGCGGAGTTCGCGGAGCCGCTCGAGAAGGCCGGACTGACGGTGCACCGCATCGAGGGCACCGCGCTCGGTTCGTCGGCCGGGCAGACGAAGGACCGAGTGCGGCAGCGGACGATCCGGCATCGCGGCGACCAGGAGTCGCTGAACCTCGCCGTCTCGGGCGCCGTGTCTCGGAAGCTCAACGAGGTCCGCGTCTGGGACCGCATCAACAGCGTCGTGGACATCGCCCCGGTCGTCGCCGTCTCGGCTGCGCAGTGGGCGCACGACAACACCGAACCACCCGAGCCGTTCGTCTCCGCCTACGAGGACGACGGGCTGCTCGTGGTCTGACGAAGGGACCGCGCGTGCGTGAGCTCAAGACCCTGACGGGCCGGACGGTCATCGTCGTCACCTCCGAGACCGCGCTCGAGGGCACGATCGAGTCGGCGACGAGGTCGTTCGTGACACTCGCCGCGGCCCGCGCTGTAGACGGCCCGACGCCGGTCCCAGTCGACGGGCACGTGCTCGTCCCCGTCGGCCGGATCGCCTACGTGCAGGTGGTACCCGCATGAGCGCCGTGTTCCAATCCCTCGGGGAGCTGTCCACGTACCTCGACGGCACGAACATCGAGGTCGTCGACCCGGGCGTCCCGCTCGTCGAGTGGGCGGCGACGCTGTCGAACGACCCCGGGTGGAAGAACCAGCCGTCGATCCGGAAGGTCGTCGGCTTCGCTGCGCGGAACATCGCGTCCGTTCCGATGCACCTGTACGAGTTCGTCGGGGAGCAGGACCGGCGCCGGGTACGCGACGGGGCGCTCGCCGAGGTGCTGCGGCGTCCGTCGCGGTCGCCGGGGGAGACCCCGTATCGGTTCTGGGAGCGCGTCCTCATCGACGGGCTGATCCACGACCGGTTCTGCGTACAGATCGTCGAGCGGATCGACGGGTACGAGCTCGTCCGGATCCCCGCCCGCATGGTGTCGTTCGGTGCTGACGCTCTCGACCGCATCACGTCGGTGAAGATCCGGAAGCAGGACGGCACGGTCTCGGAGCAGGACCCGGCGGGGTTCATCGTCGATGCCGGGTACGCCACGAAGGGCGCGAACGGCACCTCGCCGCTCACGACTCTCCGCGACCTCCTCGACGAGCAGACGGAGGCGGTCCGGTACCGGCGCTCGATCTGGAAGAACGGCGCCCGCACGAGCGGCGTCATCGAGCGGCCGAAGGACACCCCGTGGAGCGACACCGCGCGGGAGCGGTTCCGCCGCGACTTCGCGGGCTTCTCCCGCGGCGGCGGCCAGGAGGGCGGCACCCCGGTCCTCGACGACGGCATGCAGTACAAGCCTGTCGACGCGTTTCGGCCCCGAGACACGCTCGACCTGCAGGGCCGTGAGCTGACGGACGCGCAGGTCGCCGCGGCGTTCCACATCGCTCCGGAGCTCGTCGGCGCCCGCGAGGGCACGTTCTCGAACATCAAGGCCTTCAAGGAGATGCTCTACGGCCCCGCGCTGGGCCCGTACATCTCTGCGTGGGAGCAGACGCTCGACGCGACCCTCGTCCCCCTGCTCGGCACTCCCGCGCAGTACGTCGAGGCGAACGTCGAGGCGAAGATGCGCGGCTCGTTCGAGGAACAGGCCGGCGTCCTGTCGACGTCGGTCGGGGCGCCGTGGATGACCCGCAACGAGGCCCGCGCGAAGCAGAACATGTCCGCGATCGACGGTGGCGACGAGCTGATCACGCCGCTGAATGTCCTTGTCGGCGGGCAGGCATCCCCGCAGGACGGCAAGTCCGGCGAGGTGCTGGCGAAGTTCGCCGCCCGGCAGGAGCAGGTCATCCGGTCACAGAAGGCCGCCGGCGGCGACTGGTGGGACGGGTCCCGCTGGGACCGGGAGCTCGTGACCGACCTCGTGAAGGCCGGCGTCGACGTCATCGAAGCGGCGACCGTCGCGAAGCAGTTCAACACCGAAGCGGAGCAGCGGTTCCGAGCCGAGGAGGCATCGTGAAGACGAAGACGATCGACGTCGACGTGAAGGCGGTCGACGACGGCCAGGAGGGTCGATTCACGGCGTACGCGTCCGTGTTCGGCAACATCGACAGCTACGGCGACATGGTGCTCGCCGGGGCGTTCGCCGACTCCCTCGACGAGTACAAGGCCGCTGACGCCCCGATCCCGCTGTACTGGCGGCACCGCATGGACGACCCGTTCATGAACCTCGGCACCGCTGACGGCGTCGAGGACGAGCACGGGCTCCTCGTCGACTGCCAGCTGGACCTCGAGACCGCCGCCGGCAAGCAGGTGCACAAGCTGCTGAAGGCGAAGCGCGTGCGGCAGATGTCGTTTGCCTACGACGTCCTCGAGGGCGCGTGGGTGGATCGGAAGCCCGAGGAGGGCGGCTCGTACTACGAGCTGCGGAAGCTCGGGCTCCACGAAGTGTCCATCGTGCCGGTCGGCGCGAATCAGGACACCGAGATCCTCACGGTGAAGACGGCGGTCGACGTCGTCCTCGCCGGAGTGAAGGCCGGGCGGCACCTGTCGCCCGACGAGCAGCAGGAAGCCCGGGCCGCGCACGTCGCGCTTGGGACCCTGCTGACGACCGATCAGGAGAAGGCAGCCGGCACGCCCGACGCCAAGGACGAGGAGCCGCCCGCGGCCAAGTCCGAGGAGCAGACGACCGTCCCCGCAGCTCGAGCACTGGCGGAAGCAACCATCCAGAGCCTGCTGTAGCAGGAGGAAGGGGTCACTGACGTGAACCTCAAGGAACAGCTGGCTGCGCTCGTCAAGGGCATGCAGTCGATCGTCGCGAAGGCGCAGCAGGAGAGCCGTGAGCTCACCGCCGACGAGGCGAAGGACATCGAGGCGAAGGCCGACGAGGCCAACGCGCTCCGCGACCAGATCGCGCGGATCGACAAGGGGCAGAAGGCCCTCGCCGACCTCGCGAAGATCGTCGTCGACCCGGCGAAGGCCGGCGACGCCGAGCACGGCGCCGACGACGAGACCGAAGTCCCGCTCGGTGAGCGGTTCATGAAGTCCGCGCCGTACCAGACCTGGCTCAAGGAGAACCCCTCCGGCGTCGGTCAGGGCACGCCGATCAGCATCGGGTCGGTCCGCATCGGGTCGCTCAAGGACTTCGACGCGAATCGGAAGGCGCTCGCGACTCCGATCGCGAACCTCCAGCCGATCCGTGTTCCGCTCGTCGACCAGGTGCAGCGTCCGAACCTGACGCTGCTCGACGTCGTCTCCCGTGGCACCGCTGCCGGCAACTTCGAGTACGTCCAGGTCACCTCGGTCACCCGCAACGCGAAGATCGTGCCCGAGGCCACCTCGTCGACCGATGCCGCTGCGCTGAAGCCTGTCTCGGACCTCAGCACGTCGCTCGCCGACGCGAAGGCGTACACCTACGCCGACGGCTACGACGTCACGAACCAGCTGCTCGCGGATGCCCCGGCGTTCGCGTCCTACATGGACAACGAGCTGCGGTACTCGCTCGACTCGGTCGTCGAGGACACGCTCCTCAACGGCTCGGGCACGAACGGCGTCCCGAAGGGCATCCTGAACACCACCGGTGTCCAGGAGCAGGAGTACACCGCGACCGGCGGCGACGACGCGAAGACGATGGCGTACGTCAAGGCCGTCCGCCGTGCGATCGGCAAGGTGTCACGCCTGCAGGGCGGCAACGTCGCTGCGATCCTCCTCAACCCGGAGGACGATGAGCTGATCGACCTGCTGCAGGACGCGAACGAGCGCTTCTACGGTCAGGGCCCGTTCGGCACCGGCCCGCAGACGCTGTGGGGCCGTCCCCGCGTCATCTCCGAGGCGATCGAGCCGGGTGAGTTCCTGCTCGGCGACTTCCGACAGGTGGCGCTCCTCGACCGCGAGGGCCTGTCCGTGCAGGCGTTCAACCAGCACAAGGACTACGCGCAGCGGAACATGACCTACGTGCGTGCGGAGCTCCGCGCCATGCAGGTCATCTGGAAGCCCGCGTACCTCGTCCACGGCGGCCCGGCCGCCTGATCCGAAGGAGCACACGCATGGTCAACATGATCACGATCAACGGGTTCCGGTACCGCGAGGACGAGATCCCCGAGGCGATCGCGAAGCAGCACCTGGCCGACCAGGAGGCCGCTGTGGCCGCTGCTGCTGAGGCGGAGGCCGAGCGGGTCGCGGCCGAGGCGAAGGCAAAGGCCGACGCGGAGGAGCTCGAGCGTAAGCGGGCCGAGGAGGACGCTGCGAAGCGTGCTGAGGCCGAGAAGGCCGACGCGGACCGCCGCGCCGCCGACGGGGCCGAGAAGGCGAAGCCGGTGACCACGGGCACCGCGAAGCCCACGAACAAGGCGGCGACGCCGGAGAGCAAGTAGGAGGTGACGGGCGTGACGAAGATCGAACCGATTGTCCAGCTGGGGCAGCGCGACGCGCAGTTCTGGCTCGACGCGGCACAGGGCGCTGTCCGGCGCTACTGCGGCTGGCACGTCGCGCCCGTCATCACCGAGACGATCCGCCTGGACGGGACTGGTCAGCGCACGCTGCTGGTTCCGTCTGGGCGGCTCATCGCCGTCACCGCGGCCACGTCCGACGGCCGCGACGTGCTCTCGCAGGTCACGGTGTCCGGGAGGGGCATGCTCGAGCTTCGCGACGGCGGCCTGTGGTCGTCCGCGCTGGGCGGGATCATCATCACCATCGAGCACGGGTACCCGGTCGAGGAAGTGCCGGACGTCTCCGGCGTCATCGCGACCGCCGCATCGCGGGGAGGCGGCCCCGGCGGGCAGATCGCGGCGCAGGGCATCGGGCCCGCGAGCGTCCGCTACACCGGCAACGACATCCAGCTCCTGCAGACGGAGCTCGCAGCCCTCGAGCCGTACCGGCTCTGAACCGAGGAGGCCACATGGTGCACATCACCGACGAGCTCGGGAACCAGTTCACGGTCCCCGATGACGTCGCAGACGACTACCGGGCGGACGGCGCGGTCGTGCCGGCGCCCGACGACGACCCAGCGCCGGACGAGCACACGCTGAACGACGACATCGTTGCGTGGGCCGGGCGGCACGAGGTCGACCTCGGCGGGGCGACGACGAAGGCCGACATGCTCGCCGTCATCGCCGAGTCGACGGGCAGCTGATGGACTTCGCTGCCGGCGTCTCCGTCACACGGCAACGGGCCCGCATGGCGGTCGACCCGTATTCGCAGCGTCCGGTGCCTGCCGACTGGACCAATCCCGACCTGCTCGTCATCGAGAGCGCGTTTGTCGCGTCGGCGTCCTCGTCGCCCACGGGCGGTGAGCTTCGGCAGCAGATCGTCACGACGAAGTCGCTGTACTGCACCCCAGGCGCGGACGTGCGTGTTGGCGATCGCATCGTCAGCGGCCAGCACAGCTACACGGTGACCGCGCTGCCCGAAGCGGACACGAACCCGTTCACGGGGTGGCAGCCGGTGCAGGAGATCCCGCTCGATGAGGTACTCGGCTGATGCAGTTCAACGAGCGGTACTTCGACGAGCTGCTGATGTCCCCGGGCGTCGACCGGCTCGTCGGATCCATCACCGACGGCGTCGCCGCCGACGCGCGGGCAAACGCGCCAGTCGACACCGGCGCTTACCGGTCAGGCATCGTGCACACGAAGAAGCGCTCCTCGCACCGCATCGTGCACCTGGTCAAGGCCACCGACCCGAAGTCCTTGATCATCGAGGCGCGCACGGGAAACCTGAGCCGCGCGCTGAGGCGGAGGAAGCGATGACAGCCGTCCTGCACGCGGACCTCGAGGCATGGCTCTGCAACCGGTACCGCGCCGAACTCGCTGCTCGCGGTCGCGACGACGTCGAGGTCAGCAACCGTGAACGCGGTCCGAACGAGCCGGGCACCGCCCCGCAGCTCGTCATCCGTGACAACTCCGGCCCGACACGTTCGATGATCTCCGCCGACCGTGACGTCAGCCTGTCCGTGCTCGCTGGGACGAAGGACGCACCGCAGCCGGCGATGGACCTCGCTCGGCTCATCACCGCGCTCGCTCCGACCTTCGTCGGCCTCGAGCCTGGGAACCCGATCGCGCATGTCCCGGAGGACGGCGTAAACGGTCCGTACTGGGTGCCGGAAGACGCCCGGTACGCCCGCACGCTGTCGACGGTGACGTTCGTCGTCGTCGGCGAGCCTCTCTAACCGCATCCACACCCACACCCACACCCACCAACGCCCCTGGCAGCAGCCGGGGGCTTCTTCATGCAAGGAGCACACATGGCTGCGGACTCGCAGGGCAACGACATCACCGCCGTCGGCATCCCGATCTCGGGATCGGTCGGTATCGCACCGATGACCGCCGAACTTCTGACGCCCGCCGAGGGCAAGGTCTACGACCTCGTGCTCGACGCGCTGTTCCGGAAGCTCGGTCTGTTCACCGAGGACGGCGGCCACACGTGGACGCTCGAGCCGGACGGTGACCCGATCGTCTTCTACCAGGACGGCTACTCGATCCCGTCCGGACTCGCGAACGCGACGCTGGTCGTGAAGCTCGCGCAGTACGACGCGCTCGCACAGGAGCTGCTGTCCGGGCAGGTGCCGGACGAGAACGGCTACATCACCATCGATGCCGCCGGCCACTCGACGGAGTACCGCCTGTTCAGCGAGGAGATCTTCAAGAACGGCGTGATCCGTCGCCGCCAGGCGGGCAAGGCCACGATCTCCGGCGTCGCGGTGGACCAGTCCACCCGAGGCGAGGTGAACGGCGTCGAGGTGACGTTCAAGATCGAGCGCACGCCCGAGCTCGGGAACAAGCACCTCGGTGAGTGGCTGATCAAGCCCGGTACCGGTGTCGCACAGGGCGCCGGTTCGACCGGGTCCTGACCTCTGACTGCGGGGCCGTCGCTGTGGATGCCGGCGGCCCCGCTCTCTTCCCCGCATCCACGTTCGCATCCTCAGGAAAGGCATCCACATGACGACCACCAAGAAGACCCCCGCCAGCGGTGAGCCGGAGTTCCGCCTCGTCGAGGGCAGCCTGCACGTCATCACGACGACGCAGGGTGAGCTCGTGCTCCCGCTCACCGTGAAGACGAAGGTGTTCCGGCAGCTGTCCGAGATCGACGACGAGCTGAAGCAGCTGTTCGCGATGCTCGACGCGCTCGGCGACACCGACACCCCGGCGAAGCTCGACGAGCTCGACTTCTTCGAGACGAACCAGATCGCCGCTCGCTTCTTCGACGAGTTCGCAAAGAAGGCGCAGGCGTCGCTGGGGGAATCTCAGCGCTCCTCCGACTGATCGAGGAGCACCGCCGCCCACTCCGGGCGGACTTCCGCCGATGGTTCGGGCTCGCGCTCGACGACGTCGGCGAGGCATTCACCTACGGCGAGGCGTGGGACCACGTACAGACCCTCCGGGACACCCCGGGGTCGTGGTTCCACGCCTCGCTTTCGCGGTGGTCGTGGCCGGCGACGTGGCCGGAGATTGCGGCGCTCGCGGCGGCGTCCTCGACGGTCAACGTCAATCGCGACACCAAGAAGCAGCGGGAGCCGATCGAGTTCGAGTGGCCGTGGAGCGGCGCCGAGCTCGAGGCCGAGCAAGTCACTGACGAGGAGCGCGAGGCGCTCAAGGCGACGCTGAGGAAGTACTCGGCGTTCCGCGACTGAAGAAGGAGCGCCGATGACTTCCGAGGTTGGTTCCGGTCAGGTCGCGATCTACCCCACGCTGCGCGGCTTCCGTCGTGCTGTCGTTCGGGAGGTCGACGGGACGACGGCGGACTCGAGCCGGCGGTTCTCCCGCGGGTTCGCCCGGTCGTCGTCCGCGGCCGGCACGTCGGCCGGGCGTGGGTTCCGGCAGGCGTTCGGATCTTCGGCCTCGTCGGTGACGACCGATGTTGTCTCGCAGCTCACTCGCGGTGTCGCGTCGGCGTCCCGGGTGCTGTCGGCGGCGCGGCTGAAGGAGCAGGACGCTGCAGGTCGCGTCCGGGTCGCGGAGGTCGCACTCACGGGCGTCCGTGCTCGCGGGAACGCGACTGCCGCGTCTCTTGCTGCAGCGGAGGAGCGGCTCGCGTCGGCGCAGCGGCGTCTGGTCGTTTCGTCTGAGGTGACCGCCGCGGCGTCGACTCGGCTGACGACGGCACAGCAGGCACTCGCTGCGTCGACGGCTACGGTGGCAGCCTCGAGCGGCGGGCTGCGTGCCGCTCTGACTCGGGTCGGGCAGTCGTTCCACTCGGGCTTCACCGACGCGCTGGCCGCGCAGTCGGCGTTCACCGGTGTCTCGGGCGCGCTGGGCGGTCTCGCCCGGATCTCGCTCGCCCCGCTGGAGACGGCGCTGAACGCGGCACGTGTCGGCGCGGTCAGTGCTGGCCGCGGCCTGCAGAACTTCGTCGCCGGCGTCCGGGATGCAGACGCTGCTGCATCGGCCTTCACCGGCCGCCTGGGGACGCTCGGTGGGTACGTTGCCCGCCTGGTGTCGCCGGTCCGCGTCGCGGGAGCGTCGATCCTGTCTGCGTTCACGACCCCGTTCCGCCAGCTCTCCGCTGGTTTTCAGGACTCGACGGTTGGCGCCGCGGGGTTCCTCGGCGTCATGGGCCGCGTTGGCGCAGCTGGCCGCAAGGCGTTCGACCGAGTGTCGAATGCCGCGCAGACGCTCGCCATCACGGTCGCTGCGCCGTTCTCGCAGTTCCTCGCAGGCTTCCGCTCCGCGGACCGTGCGGCGTCGGTCCTGTCCGGCCGCATGGGAACGCTCGGCGGCCAGGTGCGAAAGACGATGGACCGGGCGACCTCGGCTGTCGTGTCCTTCGGCCAGGCCTCGGTCCGGCCCTTCGTGAACTTCGTGGCGGGCTTCCGAGACGCTGATCTGGCCGCGGCCGGCGTCATCGGTCGCGTCGGCAAGCTCGGGGCGACCGTGTCCCGAGTCGTCACGCCGGTCGGGACGGCCTTCCAGAAGGTCGGTCAGACGATCCGCACCGGCGTGCTCGGGGCGATCAACCTGATTCCTGCGCCGGTCCGCCAGGCCGGCGCGACGGTCATCGCGGCCGCGCAGAAGATCGGCTCGTCGCTCGTTGGCTCGTTCAGTGGTGTCGGCGGCCGGATCGGGTCGGCGATCTCGTCGGGCTTCTCGACCGCGATGAGCAGCGTTCGCAGCCTCGCCTCGGATGCCGCCTCGGCGGTGGGCTCCACCTTCCGGGGTGTCGGCGTCGTCGTCGCAGCAGGAGTCGCGGCGGCTGCTGCGGGCGGCTTCAACCGCCTCGCATCGATCGAGACCGCGCAGGCGAAGCTCAGGGCGCTCGGCAACACGTCGAAGGACGTCGCCGAGATCATGAAGAACGCGAATGAGGCGGTCCTCGGGACGCAGTACTCGCTCGCCGACGCCGTCACGGGTGCTGCTTCGGCTGTCGCGGCCGGGGTGAAGCCCGGCAAGGAGCTCGCGGACTACCTCAAGACGACCGCGAACGCGGCGGCGATCGCGGGCGTGAACTTCAACGACCTCGGCCTGGTGATGAACCAGGTGCAGGCGCAGAACAAGGCGTACACGCAGGACCTCAACCAGGTCGCGTCTCGAGGCATCCCGATCTACGCCTCGCTGCAGAAGGTCTACAAGACGAACCGCGATGGCCTCCGCGAGATGCTGCAGAAGGGCGAGGTCGACGCCGAGCACTTCCAGCAGGCGCTGAAGCTCGCCGTCGGTGACGGCGCGGTCGCGGTCGGGCAGACGACTGTCGGCGCGTTCAAGAACATGGGTGCCGCGTTCAACCGGTTCGGAGCGGGCCTACTCGCGGGCGTCTACCCGGTTTTCGTCCAGGTCTTCCGGACGATCACGCAGGGGCTCGACGCGATCACCCCTGCGGTGACGGCGGTGTCGAACGCTGTTGGTCCCGCGCTGCAGGGGGCTGTTGGTGGCGCTCTCGAGAAGCTGTCCGGCGTCTTCGCCTCGATGAAGGAGGCGCTGTCCGGTCTCGACCTGTCGGGGCTGGGTCCTGCGTTCGCGTCCGCGGGCCAGGGGCTGGCACTCCTGGCGCCGCTGCTCCCGCTCGTGGCAGGAGCGCTGGGGAGCCTGCTGAGCAGCCTGCCGTTCATCGGCAAGCTGCTCGCCGGGCCGTTCACAGCGCTCTCTGGACCGCTCGGGCTCGTCGTCGGCATCCTGACGACCCTGCTCACCCTGTCGCCCGAGCTGCGTGACTCGTTCGGGCAGGCGCTTGGCGCGATCGGGTCCGTCCTCGGGCCGGTGGTGTCGGCGCTCAGCGGCGCGGTCCAGGGAGTCGTAGCGGCGCTTGTGCCGGCGGTGGCCGCCATCGGCTCGGCCCTGGCGATCGCGTTGCAGGCGGTCATCCCGTTGATCCCCTCGATCGTCGGGCTATTCACCTCGCTGCTTCCGATCCTCCCGCCGATCGCGCAACTCGTCGCGACGCTGGCGGGGGCTCTCGCCGGGGTGCTCGTCACGGCGCTGACGGCGATCATGCCGATCATCACGCAGCTCGTGCAGGCGCTCGGCCCGATCCTCACGACCGTCATCACGGCGCTCCTGCCGATCATCCAGCAGCTGACCCCGATAGTCGCGCAGCTCGCGTCGACCTTCGGTCAGGTGCTCGGGCAGGTGCTCACCGCGTTGCTGCCGGTGATCACGATGCTGATCCAGTTCATCGTGCAGCTGGTGCCGGTCGTGATGCCGCTCGTGACCGCGGTGCTGCAACTGGTGATGGCGTTCCTGCCGCTGCTCAGCCCGCTGCTGCAGCTGGTCGGCGCGATCCTCCCGCCGCTGATCTCGTTGTTCATGGCGGTCCTCGGGCCGGTGCTGCAGCTGGTGCAGGTGATCATCGGGGCGCTGGTCCCGGTGATCCAGGCGCTGATCACGATCCTGACCGGGCTGATCCAGTTCGTCACCGGTGTCTTCACCGGGAACTGGTCGCAGGCGTGGGCGGGCATCAAGACGGTGTTCACCGGGGTCTTCGACTTCTTCAAGTCGTCGGTGTCGGGTGCGAAGGACATCTTCAAGGGCATCATCGACGCCGTCATCGGGATCGGGAAGGGCCTGTACGACGCTGGGCGGAAGATCGTCCAGAAGCTGTTCGACGGCATCAAGTCGATGATCGGCGGTGCGGGGAAGGCGATCGGCGGAGTCCTCGACAAGATCAAGGGCTTCCTGCCGCACTCTCCGGCGAAGGAAGGCCCGTTCTCGTCGTCTGGCTGGCGTGGTCTGCGCACGTCCGGGCAGGCGCTGATGGAGCAGTTCCAGGCTGGTGTCTCGGACGCCGACGTGGCCCTGTTCCGCAACGTGTCGATGGGCGTGACCGGGCAAGCCTCCTCGTCGGGCAGCGGCGCGTCGGGCACTACCTCGCAGGCGCAGCCGCTGGTCGGATCGCTGACCCTGCAGTCGACCGGGAACTCGAGGAACGACCTCGACGACGCGATGTTCGCGATCCGCACCCTCCGCCGTGGCGGAGGGACGCGGCGACCCACGGGAGGTAGCTGATGCTGGAACCCTGGCGGTTGACGTACGCGGGTACGGACATCGCGTTCGGCCCGGCCGCGACGGGGCTGCCGATCTCGGCAGCCCCGGAGTACGGGCCGACGGACCTGACCGTGGACGACCAGAACGGGGCCCGCTCCGATGGCGTCCTCCTCGGTCAGGACTTCCGGCACGGGACGACGATCACGTTCGAGCTGCACGCGATCGGTGCCACCAGGGACGAGGCTGCGGCCCTCTCCACGGCGTTCATGACGGCGTGGCGAGGAGACGCGATCCGGTCGACGCCGGGAGCCGTGGCGGAGCTTCGTGCACCGTCGGGGCGCTCGGCGCTCGGCCGGCCTCGTCGTGCGGCGCTCGACGAGACGCTCGCCCGGCACGGGAAGTTCGCCATCACGGTCGACTTCGTCACGATGGACGACGTCTGGTACGGCGATGTGGAGTCGATCGAGGTGCCGATCGCGCTGTCTCAGAGCGGCGGTCTCGTCGGGCCGCTGAAGTCGCCGCTGGTCTCGCGCGGGTCCTCGACGCGGCAGAACGCGTTCGTCGTTGGCGGCACGCTCCCGACGTGGCCGACGATCACGATGAACGGCTCGATCCTCAACCCGGTGGTGGCGGTCGCCGGCCGGTTCCGGTACGCGGCGGCGACGTCGCTGAAGTACGACGAGAACATCCGTATCGACTCGCGTCGCGGCACGGTCCTCCGGAACGGCGCGCAGCTCGCGGCGCTGACCCGGTCCTCGGATCTGATCGAGGACGCGCTCCTCGACCCGGGCGCGTACACGCTCACCCTCTCCGGCTCGTCGACGACGGGCAACCCGACCGCGGAGATCGCCTGGCGACCCGCGTTCCCGACTCCCTGACGAAAGGGGAACAGCATGGCGCTCGACCCAGTGCCCTGGTGGATCGGCGGCGACGCCGAGCACGGCGACAACGTCGCTCGGATGCTCGCCTATCTGGCTGCGAACGGCAACCAGGGCGTCGTCGCTCCGAACGACCTCAAGGTGCTCCCGCTGGACGTCCCTGGCGCCGGGGTGAAGGTGCTCGCCGGCGGCGCGTCCATCCTCAACGCCGTCGCCTCGCAGGAGGCGTACACGGTGCGGAACCCGGTGACGGACGCGGAGTCGGTCAAGATCGCCGCGACGGGATCCTCCGGCGGACGGCGCGACATGGTGATCGCCGTCGTCGACAACCCGAACGTCGACGGCAACGCGAAGGACCCGGCCGACCTCGTGCACGGCCCGTACGACCGGTTCGACGTGATCCCGGACGTCCCGGCGGGCGTGACTCGCCTGCGGGACGTGCCCGGGCAGGGCGGAACGTCGGGCATTGAGCTGGCGCTCGTGACTCTGCCGGCGAACACCGGCACGGTGACGTCGGGGATGATCACTGACCTCCGTCGTCTCGCGAACCCTCGCACGGAGCGGCAGCTGCAGCTCGGTGCTTCCCCGGCCGCCGGCAACGCGCTGACGTCGTCGAGCTTCACGGCCTGGCCGACGGCGGACACCTTCACGGTGACCGTCCCGGAGTGGGCGACGCACATGCTCGCTCGCCTCGAGTTCATGGGCGGGCAGACGGCGGCGCAGGTCGCCGGTGAGCTGCGCCTCATCCTCGGCACTTCGACGGCGTTCGGCACGTACGCGTACAACTATGCTGCGCAGAACGGCCAGGCCCGCCAGCCGGTCGTGGCCGTCGGCGAGCTCGCGCTGCCGGACTCGGTGAAGGGCACGATGCAGCCGCTGCGGATCTCAGGTCGACGCACCGGTGGCACGGGCAACCTGTTCACCGTCGACTCGTCGTACTTCAGCTGCGACGTCGAGTTCGTGCAGCGAGCCCGCTGATGGCAGTCCGGTACATCGTCCAGCGCGCGATCGGGCGGAAGGTGCTCACGTACAACGCCTCGGGCATCGCCGAGGACTCACGGACGTGGCAGCTGTCGGCCGTCGGATCGATCGCTCTGAAGATCACGGCGGACGACGCGTCTCAGGTCGCGGCCGATGGCGCGCCGCTGTACCAGGAGTGGGGCACGCTGCTCACCGTTGAGGAGGACGGGCAGATCCGGTTCCGCGGCATCGTCACCGATGTCGACTACGCCGGCGCCGATTGGAACCTCACGGTCTCCTCGCTGTCGACGATCCTCTACGGCTGCCCCTACGACGGCGAGCCGTACTACGGCGCCGAGGTCGACCCGGCGGACATCGTACGGAAGCTGGTGGCGCATGCGCAGTCGTTCCCGGACTCCGACGTCGGCCTGACCGTCGTCGGCAGCACCCGGGTCCGTGTCGGGTCGTTCTCAACCCAGCGGCGCATCGAGGCCGTCGACTTCTACAACGAGAAGGTCGCGGACTACAAGGCCGAGAACAAGAAGCTGCAGGCGCTCCGGAAGGTCGTCGCCGGCACCCGGAAGACCGCCGCGACGCAGCGCACCAACCGGGCGGGCGCGTCCCAGGATCTGACGGCTGCGAAGAAGTCCCTCACGGCGGCGAAGACGGCCCTGACGGCGGCGAAGAAGACGAAGGACCCCGCGAAGATCACGGCAGCGCAGAACGCGGTCGCGGCGGCGCAGGGGAACGTGAACGACCTGCAAGCCGCCCTCGACAGTCGTGACAGCAACATCGACGCGACTGCCGCGCGGATCAAGGCGCAGCAGGCCGACGTCGACGCGCAAGCCGCGATCGTCGCGACGATGAAGGACCGCAAGGACAAGGCGTCCGAGCTCAAGAGCGCCGCGCAGCAGGCCGAGTCCGAGGACGGCGGCGCGTACGCCCTCGAATGGTGGGACGCGCCGGACTGCGGGCGGCTCATCGACGACCTGGCGAAGGCGGCCCCGTTCGACTGGGTCGAAGAGCACTCTTGGTCCGGCGACGAGCCGCTCACCCGCATCCGGATCGCGTACCCGCGCACCGGCCGGCGGCTCTCCGGTGACACGGATCCGTCGTTCCAGCAGGGTGTGAACATCACCGTGCAGCTCGAGCCGAAGGCGTCCGGTGACGACTTCGCGAACACGGTGTTCGGCATCGGCGCGGGAGAAGGCGCCGGTTCGATCCGACGCCTGATCTCGAAGCGGAACGGACGACTCCGCCGAGTCGCCACGCTGCAGTCGAAGGACGTGAAGTCGAAGCAGGAGATGGTCACCCGCCTGCAGGCCGAGCTCAACGCCAGGCAGGAGACCCTCGCCGTCGACTCGATCACGGTCTCCAACCACGAGAACAGCCCGCGCGGGTCGTACTCGGTCGGCGACGACATCTACGTCCAGGGCCGAGTCCCGCACTACGGACGGTTCAAGCTGTGGCACCGGATCATCGGCATCACGGAGACGCCCGACGGGTCGTCGCAGCTGGAGCTCGCCCGGACCGACTCATTCACCTACGGATCAGGAGTCGAGTGATGAACGGACCCGAGAAGGTCGCCAACCTGCTGCACGACATGCAGACGAAGATCGACCGGCTCGGGTCCACGTCGCAGCTCGGGAACACCACGATCGGCGGCGATGCGGCTGTCGTCGTCGCCGACGTGGTCACCGAGGCTGTGGTCACGAACGACGCTCTGCCGGACGTGCAGGTCGACGCCGCCGACGGCAATGAGGGCGTGTCCGACCTGCAGAGCAACCTCGCCGCGTCGGACGAGGATCTCGTCGCGCGCCTTGCGGACGCCGCGGCGGACCTCGCAGACGCCGCCGCTGAGCTGCTGGACGCGCAACAGGACGTCAGCGACGCCTTCGACCAGCAGGTTGATGGGCTCTCCGACGACGTCGACACCGCGATCAAGGCGGCCGGCAGCGCGAAGACCGAGGCCGAGGCCGCGTCGGACGCAGCGCGTGCAGCGGCCGGTCTCGCGGCATCCAAGGGCGAGACGATCGTGCAGGTGTCGGCGCCGACCGGGTCTCGGGCGAACGCGGCGAACCTGTGGATCGACATCTCGACGAACGCCGACGGGGCCCCGAAGAACCAGCCGAACCGGTACAACCCGGACACGGCGAAGTGGGAGCCGATCACCGACGCGCAGACGGTGGCCGCGGCGCAGGCAGCAGCTACCGCGGCGGCCGCAGCTCAGGCCGCGAAGGACGTGGCTTCGCAGGCCAACGCTGCCGCAGGTGTCGCGCAGCAGACCGCGTCCGACGCGAACACCGCCGCCCTCGCGGCCGCGGGCATCGCGAACGGCAAGGGCAAGGTCATCTACCAGGCGTCCAAGCCCACGGGCGCGAACGCCGCGGTCGGGAACCTCTGGATCCGCTCGAGCGACAACACCCCGTGGGCGTACGACACGTCGTCGTCGGACTGGGTGCAGGTCACCGACAAAGCCGCCACCGACGCTGCCGCTGCAGCTGCGGCCGCGAACCAGGCGGCGGTCGCGGCGGCGAACGCTGCGAAGGCGGCTCAGGACACGGCGAACGGGAAGCCGCTGATCCTGTTCTCATCGACGGCCGGCCCGTCCGGTACCGCGCCGACAGGGTCGATCTGGTTCCTGTGGGACACGTCGAAGAACGTCGCCGGGCAGTGGCTGCAGTCCGGCACGCTCGCGGCGCCGGTGTGGACGCCGCAGCAGATCCGGTCCGAGGTCATCGCGAACCTCGACGTCGCGAAGCTCACCGCGGGCTCCGCGGCGATCGCCGACCTGGTCGCGCAGAAGATCGCGGCGGCGACGGGCAACTTCCAGACCGTCAACGTGTCGAACCTGTTCGTCACGTCCGGTGCCACGATGGCACAGGCGACGATCGACTTCCTGTTTGCCAACGTCGTGCAGGCGAAGAAGATCACGGCCGACATGCTGGACGTGAACAGCCTGAACGGTGTCACCATCACCGGAGCGATCTTCAAGTCGGCAGCCTCTGGCCAGCGGCTCGAAATCCAGAAGACCCGAATCGACGTCTTCGACTCGGGCAACGTGCTCCGTGGATCGATCCTCGCGGACTCCGCGACGGGTGCGATAGCTCTGGGGCCCACAGACGCGCCTGGCCTGGGCGTCTTCCCGGGCCGGGTTACGTCCCCGCAGGTCACGTCCGAACGTCTGATCTCGAAAACGACTACGACCGACGTCGGAAACGTCGGTCAGTTGATCGTCAACGACGGCGCGTACGCGGAAGACCTCCCTGGCGATGTAGCGATCCTCGATTGGCGCGCGAACATTCCGCTGTACGTGGCTGAGCAGCTCAACGGCAGCGCAGTCTCGCCGAGCCGATTGCAGGCTCCGCAGCTGGCGGTGTACACGAACACCAAGGCGCCGTTCATCGTTGCTATGCAGCGGATCTCGGACAGCAAGGTGGTTCTCGTTGGCGGGGACTTCACGTCGCCGAACGGGAAGTCGGTGCTGCCGCTGACCGGATCGACTTCGTACGGCGACAGCATCGGGGCGATGTCTTCCACCACGATCACGGTGCCGTTCCCGTCTGGCCGCTTCGCGAGCACTCCCATGGTCAACGCGAACGGGTCGAACTCGCGTGTGACGATCGGCATCAACTCGGTGTCGGCGACGAGTGTCACGTTCGCGCTCGGCAACTGGACGTCGTCGCTGGTCAACAGCCTCACCGTCTACTGGACAGCGACGCCAAACCCTGCTTGACCCCACCATCATCGGCCGCTCTCCGGAGCGGCCTTCGTCGTTCCAGGAGGAACCATGACGCTCACGCTCGACGTGCGCAACGCCCCCGCCCGGTTCCGGGAGATGTCCGGCGTCGGCGACAACGGGGTTCGCTACGGGCCCGGCCGGAACCAGCCCGGCAAGTGCACCCGCTGGGTGTGGCTGGCCCTCGGCGGATTCCAGAACACCACCCCGCTGCCTTCCGCAGTCGCCGCGTGGGAGCACGCTCCCTCCGCACGTCGGCACCCGCTGACCGTGAAGCCGTTCGCCGGCGCGGTCGGCGTCTTCGGCGCGACTGCCGGACCGCGGTGGGCGGGCGACGTGAACTGGCCGTACGGCGACGTCGTCATGTTCACCGGCGAGGGACTCGACTCCGACGACTGGCGCGACTGGGTCGTCCGCGGGACCGACGCCGCCGGGCTCGGCGTCATCGCCGACGTCACCATGGGCGTCCGCTACGTCCAGACCGGCCGCCGCCCCGTCCTCGGGTGGATCGACTCGTACGGCGGCGCGGTCCTCATCAACGGCGGTACCCCATCTCCCAAGCCCACCCCGACGCCGGCCCCCGTGCCGGTCATTCGCCCTGAGGAGGACGAGATGAAGCGTTGGTCCTACACCAACAAGAACGGCAAGACCATCACGAAGGTGCAGCTCGGCGCGAAGACGAAGGTGCTCAACAACGTCACCGTCGCCGGCGAGGTGTTCGAGCCGCCGGAGCAGCTCGCGCTGCTCGAGCGCGTCGACGACTCCACCCTCGCTCACCCCGCCAGGTTCAACCAGAACGAAGCGACGGTCATCGAGCGCATCCTCAAGGGCCTCCGGTGAGCGCCCTCGTGACGCGGTACGGCACGACGCTGCTGCCGCTGTTCGTCGCCCTCGCGGGCGTCTTCACCACGGCGGCGGACTCGACCACGGGGGCGCTGCTGACCTGGTCGACGATCGTGCAGGCGGTGCTGCTGTTCCTGTCGACGGGCACCGACTACTGGCTGCCCCTCGTCGACCGCCGGTGGCGCGGCGCGGCGAAGACTGGTGCGTCGATCGTGTTCGTGCTCCTCTCGGCCGCCGTGACCGCCTGGTCTGTGACCGACGGGCATGTCACGAAGGCGAACGTGCTGCTGCTCGCGACCGCCGTGTTCAAGGCGCTCGTCACCGAGGTCGCGACGTGGATCCGAGTCGACGCGAAGCGGGTCGTCGATGCCACGGGGACGCCCGAGGGCCAGGTCCCGGTGATCACCACCCTCCCTGCCATCGGCACCGACGAGTCGGAGCAGTCCGGCACCGTCCCCGACGAGCCGCGGCACCTCGCCGGGTCCTGACCGGCTTCCAGTAGAAGGGGGTCCGCATGGCGACGGACGAGAACGAGGTGTGGGGGCCCGGGGAGATGACCCGGGCACTCAAGCGCATCGAGGGCACGGTTAACGAGATCAAGCAGACCGGCGTCTCGTCGCAGGTCTACGAGCGCGACCGTGAGGCCGACAAGGAGCACTTCGAGCGGATCGAGACGCAGGCGACCGCGGACCGCGCCGACGTCGCTCGACGGTTCGCCGAGCTGTCGGAGAAGTCGCGGTGGACGACGGGGAACCTGCTCGCTGTTGGCGTCGCGGTGTTCTCCGCGGCGATTGCGCTCTACACGCGGTTCGGGGGTGGCTGATGCGGCACCGTGCACATGCGATGACGCGAGTCCTCGTCGGGACGCTGCGTGCTCGAGCGATCCCGATCATGACCGCGGGGATGTTCCTCGCGGCGGCGCTCGTGATCGCACTGATCTTGTTCCAGAACCAGGCGACCATCGACACGGCTCGGGCGAGGTCGGCGACGCTGAGCCAGCAGAACCGGGACCTCACTGACCAGCTCGGCGAGGCGTCGTCGCGCTATGACCGGCTGTTCGAGGAGTACAAGAGCCTCTACGACCAGTCGCAGAAGGAGGGTGTCGAGCCGCTCACCACGGACCCTTCCGATGTCCCATCCGCGGCGACGTCGTCGACGTCCGGAACGCCAGGCGCGACCGGAGCGACTGGTCCGCCCGGGAAGGACGGCGCTGACGGTGCCGATGGCGCTGACGGGCGCGACGGGCGCAACGGCGACGACGGCTCGGCAGGCACTGCGGGCAGCACCGGCGCCTCCGGCGACATGGGCGTGCCCGGGCAGGCGGGTGCACCAGGCGTCGACGGCGCGACGGGGACCCAGGGGCCGGCTGGGCCATCTGGCACGACTGGTGCCGCCGGGAAGGACGGTGCGGACGGGAAGAACGGCCGCGGCGTCGCGTCGGTGACGTGTGTGCTGACCGTCGCCGGCACGGCGTTTCGGTTCACGTTCACGGACGCGACGACGAGTGACGTGTCCGGCGCGTGCACGCCGACGCCTGCAGGTGAGCCGACTGATGCGCCTTCGGGCTGAACGAACTGACCCCCTCGGGGCTCCTCACGGAGTCTCG
>C_luteum_NS184||1
GAACTGCCGCTCTATGAGGCCGAAGGTTCCACAAGTGCGCCGCTTGTCGCCGGCTAAGAGGACCACTTGCGGGAGTTGTGGGAAAGACGTCGAGAGGTCGCGTACTTCTGCAGCGCAGCAGTACTGCCTTCCTTGCAGGCGCGAAGGTCTTGCGCCGAAGAAGGTTCGGCCGTGCGGCACTCTCGCTGCGTACGACAAAGGTCGCTGCAGATGCCCAGAGTGTCGTGCGGCCAAAGCTAAGGCATGCCGCGAATATAACGCCCGCTTCCGCGCGAAGAACGGGTATGCAGCGTGGGCTAAGTACCGCCGTCCTGAAAACGCGGGCACCTGGATCGGTAAGCGGCGACGCTATGAGATCTACGCTCGTGACAACTTCACTTGCGGCATCTGCGATGACGCTGTCGACATGACGCTGCACTGGAATGACGATATGGCGGCGTCGCTGGACCACATCAGGCCGCGCTCTCATGGTGGCGATGATTCAAACGAAAATCTGCGCATGGCGCATCGAGTATGTAACTCCTTGCGGCAGGCTCCCGAACTGGCTTAGGAGGCGTCATGGCTGCGAAGCTGCGTGCCGTCAAGCCTGGTGAGGCTGGTCCGGCGAAGAAGCTGACGATCATCGAGGCCATTGAGGCTGGCGATCGTCTGGCTGAGCTCGAAGCGACGCATCGTCGTATTGGTAAGGCGGTGCAGGATGAGGAAACGCCTGCACGGGATCTTGCTTCGTTGACGCGACGGCAGATGGAGATTTCGAAGGAGATCGAGTCGCTGCGTCGTCAGGTGGTTGAGGAACGGACGGATGCAGCGCATGTCGCAGATGCAGCGTTCGACGCGACGGCTGTCTGAGGTTGCTCGTCATGTCATTGCGCCCTCGGGCATCGTGTCGACGGGTTGGCCGGCTGTTGAGGCTCGCATCAAGGACTTCGGGGACGAGTTCGATGAGTGGCAGCGCGGCGCGTCACAGCTGATCCTCGCGAAGCGTGCGAACGGTGACTACGCGGCGACGGTTGGCGGCATCACGCTGAGCATCCCGCGCCAGGTCGCTAAGACGTACATGATCAGCCGGATCATTTTTGCGCTGTGCACCTTGTTCCCGAACCTGACTGTGCTGTGGACTGCGCACCGCACTCGTACGGCGTCGAAGACTTTCGCGTCGCTTCGGGGGTTTGCTGGCCGCAAGTCGGTTGAGCCCTACATCCGGGCAATTCGTGCGGTGAACGGCGAGCAAGAGATCCAGTTTACAAACGGGTCGATCATCATGTTCGGAGCTCGTGAGGGCGGCTTCGGGCGCGGGTTTGACGAGGTCGACGTCGAGGTATTCGACGAGGCGCAGATCCTCACCGAGAAGGCGCTCGAGGATATGGTCGCGGCAACGAACCAGTCCCGGTTCCCTGCCGGTGCGCTTCTGTTCTTCATGGGGACGCCTCCGCGACCTGTTGACCCGTCTGAAGCCTTCAAGCTGCGGCGTCGGGAGGCGCTTGCTGGCGAGACGGAAGATGCCGTTTACATCGAGTGCTCGGCGGACGATGATGCCGAGCCCGATGATCGGGAGCAGTGGGCGATCGCTAATCCGTCGTACCCGCACCGCACCCCGCTGCGGTCGATGCTGCGCCTGCGGAAGAACCTTCCGTCTGATGAGTCGTGGAAGCGTGAAGCGCTCGGTATTTGGGACAGCGACTTGTCCGGCTCGCGGGCGATCACTGCATCGCAGTGGGAGGCGACGGGCATCGAGGTTGCTCCTGAAGGCTTACAGTCGTTTGGCGTCGCGTTCTCGCAGGACGGTTCACGTGTGTCTTTGGCAGGTGCTCGTAAGCATGACGATGGCGTGCATGTAGAGCTCGTTGACGCGCTTGTTGGTGACGTCGACCAGGGCCTAGGTGCTCTCGCCGATTGGCTGGCTGAGCGGTGGCGGAAGAGTGACCAGATTGCACTGTCGGGCCGGTCAGGCGCGCTGGTTCTGGCGCATCTGCTTCGTGAGCGGAAGGTTCCGTCGTACCGCATTCACTTGCTGACGACGCCGCAGTATTTCCAGGCGTGCCAGTTCCTGCTTGATGGTGTACGTGAGGGCACTGTCACGCATCTCGAGCATGAGGGGCAGCAGGTGTTGGACGAGTCGGTGGCTGTTGCGGACAAGAAGACGCGCGGTGGTGCGTGGGGTTGGTCTGTGACGGTCCCTGATGGTGACGAGACGCCGATTGAGGCGGTGAGTGTTGCTTTGTGGGCTGCGCGTACGTCGAAGCGTGCGTCGCGTGTTGATTCGAAGATGAAGGTTGTGGTGATGTAGATGCCTCGCATTCCGCAGCTGACGCCTCAGGACCAGGACACGTTCGACTCGCTGTTTAACCAGTGGCAGGGTAAGCAGTTCCGCAACTGGCTTCGGACGACGTACTTCGACGCGAAGCAGCCGTTGAAGGATCTGGGCATCAGCATCCCGCCGCAGCTGCGGAACATTGAGACGGTCCTTGGTTGGCCGGCGAAGGGCGTCAACAGCCTTGGCCGGCGCTGCGTCTGGGACGGGTTCGTTGTACCCGGTGACGACGCTGATCCGTTCGGCCTCGGCCAGATCGCGTCGGAGAACAACCTCGACACGGAGATCCCGCAGGGCATCACGTCCGCACTGATCCATTCGACGGCGTTCATCGCGACGACGACCGGTGATGTGCAGTCGGGTGAGCCTGCGATCGTGCAGACGGTCCGATCGGCGCTGTGGGGAACTGGCATCTGGGATCGCCGTAAGCGTGCGCTGTCGTCCGCGCTGTCGGTGGTCGGCACTGACACAACCGGTGCGGCGTCCGAGTTTGTGATGTACCTGCCGGACCGTGTGCTCGAAATCAACGCGACCGGCGGCGGACGCTGGCAGGTGTTCCAACAGCGGAACCCGCTCGGCCGTGTACCGGTTCAGCCGCTCGTGTATCAGCCGGAGCTTGACCGTCCGTTCGGTCATTCACGCATCACGCGTGCTGCGATGGCGCTGACGGATCAGGCGATCCGGACGATGCTACGTGCTGAGGTGTCGGCGGAGTTCTACTCGGCCCCACAGCGGTATCTGCTGGGCGCTGACGAGTCGGCATTCCAGGACGCGAACGGCAACGCGGTGTCGAAGTGGAAGGCCGTTATGGGCCGCTTCCTGGCGATCGGCCGCGACGAGGAAACCGGCGAGATGCCCCAGATCGGGCAGTTCGCTCAGATGTCGATGGAGCCGCACCTGGCGCACCTTCGGCAGATCGCGCAGAACTTCGCGTCTGACCAGAACCTGCCTGTTTCGGCTCTAGGGATCGTGCAGGACAACCCGGCGTCGGCTGAGGCTATTTACGCGGCGAAGGAAGAACTCGTTGTTGAGGCTGAGGGTGCTACGCGCGTGTTTGGTCAGGCGCTTGTGCGTGCGCAGCGTGACGCTGTGCAGCTGCGTGACGGGCTCGACGTTGTGACCCCGGAGCTGCTGCAGTTGCGCGCGAAGTGGCGGAATCCTGCTACTCCGTCGATGGCTTCTGCTGCTGATGCGGTGACGAAGCAGGTTCAGACGTTTCCGTGGATGGCTGACTCGGACGTTCCGCTTGAGCAGCTGGGGTACGACGATGCGACGTTGGCGCGGCTGCGTGCTGACCGTCGTCGTTCGCAGGTTGGCGTGTTGACGTCGAGTTTGCGGTCTGCTGCGGCGACTGCGTTGGCTGATCCGACTGTGGCGGAGGTTGCTGGTTCTCGTGGCGACGGCAGCTGAGGTTCAGGTTCTCCGTTCGTCGATCGATGACTTGTCGACGTTGGCCATCAGCGATCTGAACGCTCTGCTACGTCAGTTGGGCGATGTGGACCCGCAGTCGGTGCGTGATGCGCTGCTTGAGGCGTACCCGCAGCTGGTGAACCGCTACGCATCGGTCGCTGGTGAGGTAACGGCCACCTGGTACGAGCAGGTGCGGCCGAACAGCGGCTACGCGGTCGCTCAGGGTTCCGTGGATGCGGAGCAGACAAATCAGCTCATCCGGTACGGCGTCCGACCGCTGTTCGGTGTTGGTGACGCTACTGCACTGTCGCTGTTGGGCGGGAGCTTGCAGCGGCTGATTGCTGGCGCTTCGCGCGACACCGTGGGCGGCAACGTGGCTCGGGAGCGAGCAGCGGGCACGCAAATTACGTGGGCTCGTGTGCCGCAGGTCGGTTGTTGTGCGTTTTGCGCGCTGCTCGCTTCCCGAGGGGCTGTGTACGGCAGCGAAAAGGCGGCTAGCGGCGTTGTGGGACGCGGCATGGAACGCCAGCTGCAGACCGACAGGCTTGGCCGCACCTCGTATCGAGGTAAGGGCGTGAAGGCCCGCGGGTCGGCGTTAATCGGGCAGCAGTACCACGACTTCTGCCGATGCACCGCAGCACCGGTCGAGCGCGGCGAAGAGTTGCCGTACGACCGACAGACCTACCTGGATCTGTACCGGTCGGTTGAATACGACGGCTATAAGGGCACGCTGCGCGAGATGCGGGCGGCTCACGGCCTGAAATGACTACCCCATGCGGGGTTTACGCCGACGCTCGGCGGTCAACGAGCGGAATGGAGACACCATGAGCGACGAAACGCCCACTGGCGGTAAGCCGGAGTTCACGCCCCCGGCATCGCAGGACGAACTGAACCGCATCATCGCGGATCGGATTGCACGCGAACGGGCAAAGTTCAGCGACTACGACGACATCAAGTCGAAGGCGTCCAAGTTCGACGAGCTCGAGGCTGCTAATCGCAGCGAGCTCGAGAAGGTCAGCGCTACCGCTTCCGAATGGGAGCAGAAGGCAGCTGCCGCGAACTCGGAACTGGTGCGGCTTCGCGTCGCGACGAAGTTTGGCATCTCTGAGGAAGACCTGGACCTTCTGGGCTCTGGTTCCGAGGAGGAGTTGACAAAGCGCGCTGAACGTATCAAGTCACTCACTACCCCGGCTGAGCAGGAACCGCAGCGTCAGGAGCTGCGTGTGCCTGGTGAGTCGAAGTCTCCTGACCTGCCGTTGAACGGCGACGGACTCGAGAACGCCCTCCGCGGCGTTCTCGGCATCACAACTACTTAGGAGCACTCATGGCGCAGACCGCCGCAACTACCACTGGCCAGTTTGCTGGCTTTATCCGCCCGGAGCAGGCGCAGGGCTACTTCGACGAGGCGCGTCGCTCGTCTGTTGTCCAGCAGCTGACCCGGCAGATCCCGCTCGGCGCTGCAGGCGTCGAGATCCCGTACACCACCTCGAAGCCGACCGCTTCGTGGGTTGCTGAGGCCGGCCAGAAGCCGACCACCAGCGGCGGCAAGGGCCTCAAGACGATCAGCCCGAAGAAGATCGCTGCGATCTCGGTCGTTTCGGCTGAGGTTGTCCGTGCGAACCCGGGCGGCTACATGGACGACCTTCGCCAGGACATCGGTGAGGCGTTTGCTCTCGCGTTCGACGCTGCTGCCCTGTACGGCACCAACTCGCCGTTCGGTGCAGGCAACTTCATCAACGCCACCACGAAGGCTGTCACCCTCGGCACTGCGACGCAGGACAAGGGCGGCATCTTCGCGGACGTGAACGCTGGCCTGTCGCTGCTCGTCAACGACAAGAAGCGTCTCACCGGGTTCGCGTTCGACTCGATCGCTGAGCCGCTGTTCAACGGTGCGACTGACACCAACGGTCGTCCGCTGTTCATCGACAGCCCGCTCGAGGACGCTTCCCCGCTGGTTCGTGGCGGCACCCTTCTGGGTCGTCCGGCGCGCATCGGCGATGGTGTCACGAACGGTACCGTCCTCGGCTTCGGCGGCAACTGGTCGAAGGCTGTGTGGGGCGTCGTTGGTGGCATCACGTACGACGTTTCGACGCAGGCTGCGGTGACGATCGACGGTGAGCTCGTCTCCCTGTTCGAGAACAACCTTGTCGCGGTTCGCGCTGAGGCAGAGTACGGCTGGCTCGTCGACGACGCGCAGTCGTTCGTGAAGTACAACGAGCCCGCTGCAGCCTGATGGCTGAGCTCGTTTCCCCGGCAGGCACCGTCGTGAACGTCGACGGCGACCTGGCGGAGCGGCTGACCGCGCAGGGCTGGTCCTCGACGGACAAGCCGAAGCGTGGCCGGCCGCAGCAGACCGAAACCGAAGAGTGAGTGAAGGTGGGGGCGTCATGTCGTGGACCTCAACGGACGATGTGATCGGCTCGTGGATTGGCGACGACGCCCCCACCAACACTGCTCAGGTGCAGGTATGGATTGACCGTGCGGAGCGGATGCTGCGTCAGCGGTTCACCACCCTGCAGACGCGGATTGACGAGGGCGAGCCGGACCTGCTCGAGACTGTCAAGGACACTGTGTCTGCGATGGTGCAGCGGGTGTTCCGGAACCCTGAGGGGATCCGGCAGACCTCGGTGACTACGGGGCCGTTCTCTGAGCAGCGCACCTATGGCGGAAATCAGCCGGGTGCGTTGTACATCGCCGATGAGGAAGCGGGAGCGCTTACCGGTCGAGTTGTGTCGGGTGCGTACGAGATCGACCCGCTGATCGGTTACACATATCCGGGCTCGGGGCCGGTGATCCTGTGATCGTTACCCGGCTCCGACGGCAGGCGACTGGTGTTGACAGGTATGGCAAGCCGACGTACACGGAAGTGGCTTCCGACCTCGATGTCGTCGGTTGGGCACCTCAGGTGTCCGCCGAATCGAACGGCGTCGAGGTGCAAACGCTTGAGTATGGCGGGACGCTGTACCTGCACCCTCGTAGCGATGTCGCCGATGACGACGCGTTTCTGGTCTATGGCGTGCGTTACGAAGCTGATGGGCCGAAAGCGTTGTGGAAGCACCCGACTGGGCGCTACCCGGGCGACGTGCTGATCGTGAAGCGCAAGGAGTTCTCAGATGGCTAAGGGTGTGCGCGTCAAAATCAATACGGCCGCTTGGGCGGCGGCTGTCACATCAAATGCGGCTTATGTTGAGGGGCCGGCGCAGGCGGTCGCTAGCAAGCTTGTTGGCGGGACCGTTGATCTCGTTGAAGCACCCGCGCGGCGCGGCGGTTCTCGTGTCCGTGCTCGCGTTTCCCACGGAACGAATCATTTCCAGGAAGCGAACACCAACGCGCTCGTTTCCGCCCTCGCGGCAACGTTGCCCTTGGGGCGTTCGTGAGGGCGATTCTTTACCCGGACCTGACTGCGGTACATATCCCGAAGCTGCAAGCAATGCTGGACGCCTCGGGTGAGCCGTACGCGGACGGGGCAAAGGTCAGCAACCGGGTACTCGCAGGTGCCCAGCGAATGGTTACAGTGCAAGCCATCGGCGGCACTGGAGCATCCGACACAATCGACCGCGAGTATCACGTTGTGAACGTCTACGCGAACGACGAGGCTGACGCGGCAGATCTCACTGCACTTACGCGGGCTTTCATCACCGCGCGCGGTGACGGAACAGTTTGCGACGGTAACCCCGTCGTCTTCACCGCGATCAATGTCCATCCCTCTCCTGTCGAGACGGTCGACGAAACGTACCGATGGCGCATGATCGTCGAGCTTCGACGACGCGGCATTCAGCTCTAACTACACACATGCTTCCCCGCCCTACCGGGGTGCCCACGGGCGACTTGCCCATGACCACTACCGGAAGGAGCCCTCGTGGCCCTGAACTCTGACAATGTCCGCGTTGCGGTCACGGGCGCGCTCTACGTCGGCCCGACGACTGTCACCGCCCCGACGTCCGCTTCGTCCGCGCTCGGCGCTGATCTAAAGGACCTCGGCTACTTCTCCGACGACGGCGTTACTGAAACTCGCGACCGGTCGTCCGACACCATCCGTGGCTGGCAGAAGGCCGCGACCCTTCGTGAGGTCGTGACGGAAGCATCCCTGTCGTTCCAGGGGGTTCTCGTTGAGACGAAGAAGGAAACGGTTGAGCTGTATTACGGTTCGACGGTTGCCGCGGACGGATCGATCAAGATCAACCCGTCGAACACCGGTGGACGCAAGACCTACGTGCTCGACATCATCGACGGCGATGAGCTCATTCGAGCGTACGTGCCGTCCGGTGAAATCACTGACGTTGGTGATCAGACGTTCGCGTCGGGAGAGCCGATCGGTTACGACGTGACTGTCACTGCTTACCTCGTGACGGACGCTGACGGCAACGAGTACTCCGCGATCAAGTGGTACTCGAGCCTTGACACGTCGGGGGCGTGATGCAGACGTACCGCAACATGCTCACCGATGAGGTGCGCAAGTTCACTGCAGAGGAAGCCAGGGGCCGCAACAAGGGCGTCTGGGTGCTCGTGACTGGGGTCCCTTCTACGCCCCGCAAAACCTCTTCGAAGTCCAGCGACTCGAAGTGATGAACGGGGCGACCGGCCCGTAGGGGGGCCGGTCGTCCTCTCTGACCCCTACTAGGAGAAACCATGTCTGACGACATTGAGATCAAGCAGTCCGCTCGAAAGCCGATCGGCATCAAGTACGGCGATCACAAGTTTGAGCTTTCCGGGCGCATCCCGCCTGAGATCCTGTCTGCGCGAGCAGGAATGTCCCGTAAGGGACTGACTGTTTCGCAGTACAACGAAGAGATTGGCGCGCTCGTCATCGACGCGTTCTACGTGCACGTGCTGCCGGCTGAATTCCGTGACGTCATTGACCTCGAGGATGTAGCGGCTGTGTTTGAGGCATGGTCGAAGAAGGTGGGCCTGGGGGAATCGAACGCCTCCGAGAACTAGCGCGGAGGCACCCATCGGAGTTCACGTACGAGCTCCACACCTTGGGCTACAAGCCGGAAGACATCGGGGAGGCGGCTGACCATGTGCTGGTCAGCCGCCTCCTTGATGTTCGGCTGAAAGACACAACGTCGTGGTTGTTCGCTGCAGTGAACAACTGGGATTTCCCGGTGTCGCGTGAGTGGATGGTTGCCGCGGACCACTTCGATGCTTTCGTGCGTTCGAAGTCCGGCCGCAGGAAGCCGAAGCCTTACCCGCGGCCGTGGAAGAACGCTGATGCAACAAAGCTCGGTGGCACGAAGTTGTCGCCGGCTGCAGCGCGTGACCTTCTACGTCGCGCTCGAGATGAAGGTGTTGGTACGCCGATGCCTACGCCGACGTACGGGTGAGCGTGAGCCGCTTCGCGGCGGTCCACCACACCTTCGACTCGGTTTGCACCGCCCAGCCTTCAGCGAGCAACTTCGCGAGCTGCTTCTTGTGTCGCGGGTTCTGGTCGAAGTACTTGATTGTCTTCAGTTCGACCTTCGGCTTAGCCATGGACGAATCGTAATTCCACAACGCGCCGGACGCAACGGCCATGTCTACCCCAGAAGGAGGTTGCCGTGGCTGAAGAGGCAGTGGCATATGTATCGATCGTTCCTGTGTCTCGTGGGGCTGGGAAGCAGATTGAGCAGCAGATCGGTGGCCAGAGCGTTGGTGCGTCGGTCGGCAAGCAGCTTGGTAGTGGGATCACGGGCGCTATCGGTTCGTCCATCCGTGGCGCTGCAACAGCGACCGTGGCTGCGGGGGCCGCCGCGATCGGCGCTTCGCTGGTCAAGGGCTTCGCACGCCTCACTGCTATCGACACAGCTCAGGCGAAGCTGAAGGGCCTCGGCAACTCCGCTTCCGACATCAGCAAGATCATGGACAACGCCCTCGGCGCTGTGCGTGGTACGGCGTTCGGCCTGGATGCGGCTGCTGGTGTCGCTGCTGGTGCGGTCGCTGCGGGCATCAAGCCCGGTGAGCAGCTGCAGCGCGTGCTCGGCCTGGTTGCTGACTCGGCGACGATCGCCGGTACGGACATGAGCTCGATGGGCTCAATCTTCAACAAGGTTGCGGCGTCGGGCAAGTTGCAGGGTGACGTCATTGCGCAGCTGCAGGACGCCGGTGTGCCGGTGCTGCAGTTCGTCGCCAAGGAGATCGGCAAGACCGCTGCTGAGACGTCGAAGCTCGCGTCTGAGGGCAAGATCGACTTCGCGACATTCGCAAACGCGATGGAAGCTGGGCTTGGTGGCGCTGCACTGTCTTCTGGTGACACGTTCACTGGTGCTCTTGCGAACGTGGGGGCCTCGCTTGGGCGTATCGGTGCCGGGTTCCTCGGTGGTGTGTTTCCGAAGCTCGCTCCGGCGTTCCAGGCCCTGACGACTGCTCTCGGTCCGATTGAGGCCGGCGCTAAGACAGTTGGCACGGCGGTTGGCTCGTTCGTCAACCCGGCCATTGACAAGCTCGTCAGTCTCATCCAGGGCGGCACTTCAGTGTTTGCTGGAATGGGGCAGGTGATTGCTCCTCTCGGCGCAGCATTCGTTGCCCTGGGTGCGGGTGGCCTTGCGCCGTTGATCGCAAAGATCCCGCTGCTGGGCGGACTTGCTGGCCCGATCGGTGCATTGGCTGGTCCTATCGGGATCGTTGTTGCTGCTATCGCCGGACTTGTTGCCACTACTCCGGAGCTGCGGGCGGCGCTTGGCGGGGCTTTCAATGAGATCTTGCCGCTCCTGCAGGCCATCGGCTATTCAGTGCAAGAAGCATTTGGCCAGTTGGGTCCGATCATTGCCCAGCTTGCAGGGCAGCTCGGCACCGCTCTTTCGGCCGCGGTAGTTACTGCGTTGCCGATCGTGCAGTCCCTGCTGGGCGTGATCGCAAACCTCATTCCGGTACTCACGCCGGTTATTGCGATGATCGCTGGCGCACTTCTGAATGCGTTCAACCTCCTGGTGCCGCCGATTCTGCAAGTGGTCAATACGCTGTCTTTGCTGATTGATCAGCTCGTCCCGGTCCTGCTTCCGGTGTTCTCGCAACTCATTGCTGCCATTGCCCCACTAGTGGCAACGATCATCGGTACCCTGGCTCCGGTGTTTGCCCAGTTGATTACCGCGATCTCTCCGCTGATCAGCCAGATCGCTGGCCTGCTCATTCCAATCATCCAGGCACTGCTTCCGGTGATCACAACTGTGTTCAACGCGATTGTGCCGATCATTCAGGCTGCGATGCAGATTGTGCAGGGTGTCATCCAGGTTGTCACTGGTGTCATCAGTGGTAACTGGTCCCAGGTGTGGGCTGGCATCAAGAACATTTTTCAGGGTGTTTGGAACGCAATCAAGGCGATCGTTGTTGGTGCGATCAACATTGTTCGGTCCGTGATTACGGCGGGTATTAACGTCGTCCGCTCTCTTTGGACCGCGGCGTGGAACGCAATCAAGAACATCATCCCGACCATCTGGAACGGCATCGTAAGTGGTGTCACATCCGGCATCAGCAAGGTCATCACCAGTGTCGGCACCATCCAGGGCAAACTCAATTCTGCTTTGGCGGGCGCTGCCACCTGGCTTGTAAGCGTCGGTAAGAACATCATCAGCGGCCTCGTCAACGGCATCAGCGGTGCCGCTGGTCAGGTCACGGAGAAGATGAAGAGCATCGCGCAGGGTGCCATCAGCACGGTGAAAAACTTCCTCGGAATTCATTCGCCATCGCGTGTGATGGCTCAGCTCGGTGGGTATGTCGCGCAGGGTCTTGCGAATGGCATCAAGTCTGGTAGTTCCGGTGTTTCGTCGGCGGCTCGGTCGATGACGAATGCTGTTTTGTCGGCGTTTGATTCGAAAAAGATCAGGGCAGCGCAGCGTGACGGGCTGCTTCGTGCGATTAGTTCGGGTACGTCGCAGTTGGCTCGCCTTGCTGACCGTCGTAAGAGCATTGCGTCGAAGATCACTGCAGCTAACAAGAAGCTGACGGCTGCCGTGAAGGTGCGGGACGACTACAAGAAAAATGTTCTGTCTAACCTGACCAAGTTCGATGCGACCGACTACCGCACGCCGACGAGCCTGATTTCGGCGCTGACGAAGCGTGTTGCGCAGACGAAGCAGTTCACGTCTGTGATGCAGCAGCTCCGGAAAATGGGGCTCGACTCGGCTACATACCAGCAGTTCATTGCTGCGGGTGTCGACGCTCTGCCGCAAGCTAAGAATCTTCTTGCGGGTGGCGCGTCGAAGGTGAAGCAGGTTGCTTCGCTTCAGGGTCAGTTGTCAAAGGCGTCGAGTTCATTTGCGACGTCAGCCGCGAATGATCTATATGGCGCTGGCGTCAATGCGGCGAAGGGCCTTGTGAAGGGTTTGCAGTCACAGCAGGCGGCGATCACCAAGCAGATGAACGCTATTGCCAAGTCGATGGTGAGCTCCATCAAGCGACAGTTGGGGATCCATTCGCCGTCTCGTGTGTTTGACCGCGAGGTTGGGCAGATGATCGGCGCGGGCCTCGAGCGCGGCTTGTACAGCAAAGTCGGGGCGGTCACGGATGCGACGGCAGCCCTAGTAGCGATCCCCGCCGCCCGGTCGCTGGACGTCAACACTTCTATCCCGGTCGTTCGCGCTCCGCGTCCGGTTGCTGCCATCGACCAGCTCGGGCAGGGCGGCGGCGCAACCGTGAACAAGACGTGGAATGTCTACGAAGCGACATCTGCTGAGGCGACTGCGTTGGCAGTGGAACGCCGTGAACGCGCGCAGTACGCGTAATGGAGGACGAACATGGGCCTTGCACGACGTATCGGCTCGATCGATCTTCATGGTGTCGACGAGTATGGGGCGGAGTGGATCACTGAGGAAGTGACTGGATGGGGGGTGCCCTCATCGAGTCGTGAGTTCACGCAGAAGCCCAGGCAATCCGGTGCCTGGGCTTCTGCGGGTTTCAGTAAGAACCGTGATGTTGCTATCACCGGAGTGATTATCTCGGATGATAGTGCGATCACTTCTTCCGCACTTGACCGCTTGTACGGGGAGGTCGCTGGCGGAAGCGTCCGTCTTGTTATTGACGAAGGAACTGGTGAGCGCTGGGTTGACGTCCTTCAGACGGACGAGCTGATCGCTACCTGGCTTGGCGACCGCGCCGTGCGGTACTCGCTCCAAGTCGCGTCGACGGATTGGCGCAAGTTCGGTGATGCGCTGAGTGGTGTGACGCAACTGCCGTCGACGTCTGGCGGGCTTGCAATTGGTGGTTCTGATACGGGTTCGACGACGGGCTTGTACACGCCAGATCAGGCGCAGGCTGCTGCTGATGCTGCGGGTTTGATGGTGGATCAGCCGAATGATGGCTTGTACCCGCTATTGAACAAGGATGGGTCGCCGGCGTCAACGTCGTATGTGAACGTGCTGATCTTGACTGGTGCGTTGACAGTGCCGTTCCGAATCAACGCGACGACGGTGACCGGTCAGGTGAACTTGAACAATCCTGGCAACGAGTCGGGGCCGGTCGTTCTTCGGATTGATGGCCCGTGTACTGGGCCTGTTGTGACGCATGTTTCGACGGGTAACGCGCTGGTGTTTTCGAGTTCGTTGGTGTTGCAGGACAACGAGTTCTTGCTAATCGATATGGATGCGCGGACTGCTTTGGCGAATGGCCAGGCGAACCGCGCCGGGTATATCACGTCGCGTGGTTGGAGCTCGTTTGACCCGGGCGATAACACGTGGGCGTTTTCTGCCGCCCGTTACAACTCTGAATCTCAGCTGTCGGTGGCGGCTGTTCCGGCTTGGCGTTAGGAGCCTCTGTTGACTATCTCTGCTTGGCCTCTTGATGCTGTGAATGGTGCGCCGACGTATTCGGGTCGGAAGCTGCGGCAGACGACGAACGCGCCGATGTTGGCTGGTGCGACTGCGGCCCGTCCGTTGGGTGCGTTCTCGGGTGTTCGTCCTGGTACGTCGTCGACGACGGTGACTGCCACGTCGACGGTTTGGACGTGCGCCCCGGTTGCTGGCGTGATTGACGGGGAGGCGGCTGCTGAGGCTGGCCCGTACACGTTCGCGTCGGATGCGAACGTGACGGGTTCGGTTACGGCGGCGAACGCGTCGAACCCTCGTGTTGACATCATCTACGTGCAGGTGTCCGACCCGGCTGAGGCGGATGGTTCGGCAGCTCCGGGCGTGAAGATCGACTACCTTGCGGGTACCGCGGCGAGCGTTCCGAATGCTCCTGCCGCTCCGGCGCGTTCGTTCGTACTTGCGCAGATCAACGTGCCGAAGTCGGGCGGTGGTTCGCCTTCTGTGACGTGGGTCGCCCCGGTCGCGGTTGCTGCTGGCGGTGTCCGGCCGGTGGACTCGCTGGCGAACCTGAATTCGTCTGCTGGGTACCCTGGCGCGTTGACGTACGTCTACAACGACGGGTCGAACAACGGTCTGTACACGTGGAGCGGATCAGCTTGGGTTGCCCAGAACACGGATGTTGCGGGGTCTGTCTCGTCTAAGAGCGGCTTCTCGGTGCAGTCGGGCACGACAGCCGTGCGAAACGGCAACTGGGTGCGGCTGTACTTGCATGTGGTTGGTTCGTACAGTTCGCTGACGAACTACGACATCGCTACGGTTTCCGCGAACTGCCGACCTTCTGCGGTCCGCGGCGGGGCAATCAACTTCACCGGCAGCGCGTTCCCGTCCTCGGGTGGTGTGCAGGTCGGAACTGACGGAACCGTGACGGTTTACAACGGCACGGGCGCGCACACGCAGGCGATTGGTTTCGTCGAGTATCCGATCTGATTGGGGATGCTGTGACCTACTCGTGGTTGTCCGTTGAGACGTTGACCGGGAAGGTGATCGCTGAGCTCCCTGATCTTGAGGTGGGGTCTGTGTCGAAGCAGATCGGTGATGCGACAACTGCGACGGCGAACTACCCGCTGACGGAACGGACGCCGGAGAACTGGCGTCGCGCGTTGCTCGAGGGCGGTGCGGCGTTCGTGCTCGTCGATGACGAGCATGGCGTCGCGCCGTGGGGTGCAATGGTGAACCGGTCGACGCCTGATGAGACGGACGTTGTTCCGGTGTCGTTGGCCACGTACGAGTCGTACCTTGGCCGACGTTACGTCGGCGATGAGGAGTACGACCAGGTGGGTGCGGTTGACATCATCATCGACCTGCTGACGAAGTACGTGCTCAAGGGTTCCAATGGCGGCATCCCTATGCGGATCGTTGTCGAGGGCTCGTCGCGTGGTGTCGTTGTTGATCAGTCGTATCAGGATTCGGCGGATAAGACGGTGCTGTCGGCGCTGCAAACCTTGTCGTCGCTTGAGGGTGGCCCGGAGTGGACGATCAACTGGGAGACGCTCGATTCGGGGCAGACGTACACTCCTGTGTTCCGTATCTCGGGAACGCAGCTCGGGTCGCGTGTCCCGGATGGGCTGTCTCCGGCCGCTACGTTTGAGATCCCCGGCCCTGTTACGTCGGTTTCGCTTGACCGTGACTACACGGACGGGAACGGCGCGAACGACGTGATGGCGACATCGACCGCTGCGGGTACTGCACGTCCGCAGTCGACGCATGTGGTGACACCTGATCCGCAGCGGCCGACGTTTGAGGAACGGTTCACCCCGGACACGGACGTGGACGACGACGATGTGCTGCAGTCCCACGCGGTCGCTCGCGCCGCGGAGATCGCGCAAGGAACGCAGACGTTGGCGTTGCAGTCCGCAGTACAGGATGCGCCACGGCTCGGCGTCGACTGGTCTGAGGGTGACGACATCGGTTACGTCGTAGGCGGGATCGACCGGTTCGGCCATGACCTGCTGCCCGCGTTTCCTGGCGGCATCACCGGCACTGTCCGTGCTGTCGGTTGGGTGCTTGATCTTGAAGGCTTGGAACGGGTTACGCCGGTTCTGGAAGGGCCAGGTGACTGATGGGCAACAAGGTCAGGATGCCGAACCGGTCTGAGACGCCGAAGCGTGTGCAGGACCTCGAGGATGACCTGAAACGGTTCGTTGCGTCCGTGGCGCGGTCGTTCCAGAAGTCCGCAGACAGCGTTTACCAGCGGGTGCTGGACGCGGTGCAGGCAATGTTTTGGACGCGCGACCAGTCGGACGCCCGGTTTGCTTACAAGTCGCATACACATGACGCCGGTGACATCACGTCAGGTACCGTCACTCGCCCGGTGAACACGTCGTCGGTGCAGGCGGATCAGCACCTCGGTGGCACGTACACGGGCACCACGGCGTCGTTCTCGGGTGGCGTGTCGGGTTCCAATGGTTCGTTCTCTACTGGCATCAACTCACCGGGAGCTCGCAACAACCAGGTCACGACCGGCTACGTCGCCGCCTACTTGGACGTGAACGGCAACCTCGGTTTCGCGCCGTCAACGCGCGCGTCAAAGGACATCGGCTCGGAGTACGCGGTCGACATGACCAAGTTCCTTGCGCAGAAGCTCTACAACTGGCAGTACAAGAACGGCGGCATGGTCGGCATCGGCCCGATCGCTGACGACCTTGAAGCTGCTGGCCTGACCGAGTTCCTGACGTACAGCATGGACGGGAAGTTGCAGGGTCTGCGGTACGAGTCGCTGACGATGGGCTTGTGGTCCGCGTACGTGCAGTCGCGCACGTCGACGCTGGCTGAGTTCAACAAGCGGATGGTGCAGACGTACTCAATGTCGTCGATGACCGCGCTGGGTATCAACGCGGAGAAGACGTACGACGTTGTGTGGCCGAAGGAGTTCGCGGACACGAACTACGCGGTCACCGCAAGTGTCACATCAGCCGGCGCGGTCCTCGGAGCATTGTGCGCCCTCGTGCCCGGTTCGAAGACGACGAAGGGCTGCAAGGTGTCGGTCCGGTCGCTCGGAATCGCACTGCTTGCCAACAACACGCTGACGGTGGAAGCGATTCACGTCTGACGTTTTCTGATCCATTCTCTCGCCGTCCACAGATTTGGGCGGCGTTCGTCGTTTCAAGGAGCATCCATGCCGTCGATCGACGTCACATCCGCACCCGACCGATTTCTCACCATGTCCGTCGACGGGTACGCACCAGGTCGCAACCGTCCCGGCAACTGCGCCAGGTGGACGTACTTCGCGATCGGCGGAGTCCCAAACACCACACCACTGCCCTCAGCGATCGCCGCGTGGGAGAACGCGCCGAAGCAGCACCGGCACCCGATCATCGACGGGAAGACGCGCATCCCCCGCGGCATGGTCATCGCGCTCGGCCCGACGAGCGGGCCACGGTGGGCCGGGGACAAGAACTGGATGTACGGCGACGTATTCACCGCCGACGGGGACGGCGTCGGTTACGACAGCGGCGGCCCCGCCACGGACTCCCTCGCCGGCCTCGGCGTCATCGGCCGCATCACGATCCGGCAGCGCATCGCGCAGACCGGCCGGCCACTGCTCGGGTTCCTGTCGTCATATGGCGGCTGGAACCTCACCACCAAGGCGCAGACGTTCACCCCGTCCCCGTCGAAGCCCACCGCTCAGGAGGAAACCATCATGGCATCTCAGCCCGTCGTGTACACGGACGGTAAGCGCTACGTCGGGGGTGATGAGGTCGCTGGCCTCTTCACGTTCTCGAACTCGAAGCAGCTCGCCGCGTGGAACAAGAACAGCCCCATCGTCCGCAAGGTCGACGCGGGCACCATCGACAAGCTCGCACGGAAGGCGAACAAGTGACCAACATCGTTGAGGTCTACCGCAAGGCGACCGATGTGTCCTCGAAGATCCAGGCGGCGTTCGCGGGTGGTGTGACGACGGGTGGTGTTACGAGCATCATCGCCGCCATCAACCCGAACTGGGATGCGCCAACCTGGCTGGTCGGCCTGATCACGCTCGCGGGTGCGCTGCTGTTCGGCTACCTGAAGAAGGAGAAGGTCGCGGTGTCGACGATCCAGGCGGATGGAACGGTCGTGCAGAACGGCACCGTTGATCTGGCTGACCTGCCTGAGCTCGAGATGCCGTCGTGGATCGCGGATCAGCTGGACGCGCAGGAGAACGTGGGTGTGGACGAGGCTGAGCAGGCTGCAGGTCCGGACGACGAACCGAAGCACGCCGCCTGATGCCAGCGTATGGTCCCTCGATCATCCAAGACCTCAGTGCAGGCCGTTCTGCACTGGTAGCGCCTGGATACTGCGCTTCAGTGAACAGCGCGCAGTTCGTGGCGCTGCAGCTGCTGTATCCGGTGGTGAAGGTGTCGTCGGCTCAGTTCGACAGCATCCGTGACGCGTGCACGAAACCGCAGGCGATCGATGCCGCGGTTCATGCACTGCCGTCGCTGATCCCGCTCGAGGTGCAGGGTGCGTCGGAGGAGTTCATCGAGAACGTCATGGGGCAGGTGGTCGTGAACGCGAACACCAACGCCAACACGGTCAATGCGAACGTCGTCATCCTCCGCGACCAGGTGAAGGCGCACGTCACCGTTGAGGCTGATCGGGTCATCGCTGCTATCTGATCTGTCGGCATCCCACGGAAGGGGGCGGAATGGCTGACGGGGACCAGCAGCAAGTAACTCTCGGCGAGGTGTACCGCGCTGTTCTCGACCTCCGGCAAGAGCTCCGGAACATGGTGTCCAGGCAGGAGTTCACGGTGGTGGTGCAGAACCTCGAGGACCGGCAGCTCGCTCAGCAGAAGGATCTGTCGGAGCGCGCGGAGGCTGCCGGCAAGGAGCACATCCGGATGGACGCTGAGCGGGACAAGGTTGCTGCATCGACGCATCAGGAGCTTGTGGATCTTCGAAAGGAGGTTCGTGATCAGAAGCGGGCTCAGGAAGATGCCGAAGAGAAGCGGAAGGCCGCTGCTCGGCAGACGTGGACAGCGATCGGGCTGGCCGTGTTCGGTGTGATGCTGTCCGTGCTTCGCGACTTCTTCATCCCGGGAGCAGGTGGCTGACGATGATGCTGTTCGCGAGGGTCCGCCGTGGTGCGGGCAAGGTGGCGTGGTCGCTGGTCACGTTGTGGGTGGTCGTCGCTCTTGTGGTGGCTACCGTCGTCGCTGGGTTCATGGTGCTGTACAACGATCGGCAGGAGCTGATCCACACGAACCAGGCGCTGATCAATCAGGTGAAGCAGTCCGGTCAGACGCCGGTAGTGGATTCGCCGAGCGAGGTTGTGCAGGGCCAGGCCGGCGCTCGGGGTGCTGACGGTGAACGTGGTCCTGCGGGCCCGCGCGGTGAGATGGGCGTGCAAGGTCAGACCGGGCCTGCAGGCCCGGAAGGTCCGCCCGGTGAGGACGGCAAGGACGGCTCTACGGGCACTCCGGGCACTGATGGTGCTACTGGTGATGCTGGTGCCACTGGCGCGCAGGGTGACACGGGAGCGACGGGGCCTACAGGTCCGACCGGCCCGCAGGGGCCGAAGGGTGACACCGGTGCTACTGGCGCACCAGGCAAGGACGGCGCACCGGGTGCTGCAGGCAAAGATGGCCGCTCCGTCTCGTCCGTCGCGTGCGTGATGGATGGCGCTGGCACGTTCGTTGTGTTCTACGACCAGGGCGGCGCTGAGATCGGCCGCGTCCAGGAGGTGTGCGTCCCGTCGTCGTGACGGGCGCACGCCTCCCCACTTACTTCTCAACCGCCCCATGCTCGGGGCGGTTTTTCGTTTGACCCGAAAGGCTGCTCATGGGCAACCCGCAACTCGTATCAGTCGACTCCGACACCAAGCTGCCGCCCAGCAGTGTCCTCACGGCACTCGACGGCCGCAACGACCAGCGGTATCGCAGCGTCAACGCGCAGCCTGTCACCGTCACCGTTGAGCACAAGGTGCACGCGCTCGGCTACCCGTACGCTGTCATGCGTGCGCGGACTGGTGGCACGTTCCGCCCGAACCTGATCGACAAGCGGTACGGCAATGACTTCGATGTCACCAACCCGACATCGACTGGGACCGCTTTCAAGCCGACCCGTGAACGCCTCGACTCCTTCGCACGCCGGATGGGTCTGCCCGTAGTCGTCAACGCGTCCGGATGGAACGTTACTTCCAACTCGGGTGAGGTGCGTGGCGCGCAGATCCGCAACGGAAAGATCTTCCACGACTTCGAAGCCACCAACCTCAACGGCTCACCGGCCGGCATCGAGGGCATGGGTTTGCTCCCGAACGGGCAGCTGAAGTGCTTCTCCGCGCTCCGTGGGGACACTGCCGCGAGCATGGTCGCGCAAGGTGTTGTGCACTCGTGGTCGTACGGCCCGAACCTCGTCATCAACGGTGTCGCGCAGGACCTCACTCAGCAGAACTGGCAGTACTTCCTGACTGAAATCAGCGCCCGCACGATCATTGGCCAGTCGCAGACAGGCGACATCATCATCATCGCCACGGTTGGGAAGACCAGCACGTCATCGACGTCCGGCCCAACTGGAATCACCGGCAACGACATGGTGAGCTTGGCCGTGTCCGAGGGCTGCTACAACGCATCCCTGTTCGACGGCGGCGGCTCCACGCAGGCGTACACGCAGGGTCTGTACACGATCCCGTCGTCGGACGACTCGACTGGTTACGACGGCATCGTTGGCCGACGGTCCGTCCCTGACGTGTTTGCCCTCACTGGCGAGTTCGTCACGTCGCGAGTGGACACCGGATGGCGCACCCTACCGCTGCGGTCCGGGTACGTCGCGAACGACGCAAACTCGACTCCGCAGGTACGTCAGCTCGACGGAATGATCGAGTTCCGCGGCATTGTGAAGCCGTCGTCAGGTTCGTTCCCCACCACGGACGCAATCGTGGGTGACCTTCCGCAGCAGTTCCGGTTCAACGGCGCATCCAAGTCGTGGGTGTCGTCGGGGAACGGCGGCAACACCCGCAAGATCAGCATCGCAACCGACTTCTCGGTCACGGTCGTCGGTAACACGAACACGCCGACGTACATGAACCTCGATCAAGTGTTCTGGCTGTCGGACGCGATCCTGTAACAGCAGAAGCGGCCCCCACCATTTTAGGTGGGGGCCGCTTTTGGCGTTAGAAGAGGATGCGTCGGGCGGGTGTTCGGCGTAGCACGGCAGCGACCGCCAGCGGCACGAACAACGCGATCAGAAACGTCCATTTGGATGACGGCAGACCGTACCGTTCCGTGATCGCCAACGACAGCGTGTGCAGGAGGATGATGGGGATCGCGCACGCTGCAATCTCGAGGATCACCGTGCGTGACCACTGTGGCAGGTACTGCTCGATGCCCTCCGCGATGAGCAGCAGCCCGACCGAGATAGCAGCAGCAACGATGACGCTAGCAACGGGCGTCCCGAGATTGCCGCCCTTCATGTTGAGCGTGGCTGTCGCGCCGGACCAACCCACCCACCAGGCAGGTAACAGCAGAACGACACCGGTCAGGGCAGGCCGGGTGATGCTGTCCCGAGCTGCACGAACTGATCGCCCAATCGCGAGGAAGATGACGGCAGCGATCGCGGTACCTGCCGATTCGGGGATCATCGCGACGGCGTGCGGGGCACCGATGCACCAGATGACACCAATGCCGCCGACGAACCAGGGCAGCGCCGGATGCAGTCGTTCGCTGAAGCGCATGTAGATGGCGGCGAAGAACAGTGCGGTGACGAACCAGAACGCCGAGTATGGGCGGCTGATCGAGTTGCCGCCGAGGGGGAGTTGCGTCAGAAGGTGCGTGTCGAACGGCTCACCCCGTGCCGCGCGGACCGTGTACCAGACGACGGTGACGATGATCAGCCACGACAGGTATGGCACAAGGAGTGTGCGTGCCCGTCGCCGGATCTCGAAGCCTGTCGTGCGGTCGCTCTTCCACAGGTACCCGGTAAGCAGGAAGAACACGGGAACATGCCATGTGTACAACCCTGCTTGCGCAAAGTGCCGCTGGTCCCAGACATGTCCGGCGACGATTGCGACGACACCGATCACGCGCACAAGGTCGACCGCGACTGATCGTTGGCTGGCTACCACGCGCCAGTTTCGGAGTAGAGCTCGGCGTGCTTGAACGAGCAGTACCGGCTGTTGAGTTCCTGGTGGCCTTCGCCGCGGGGGACATCAGCACCGCACCAGCCGCACCGCCGCTTCACGAAGATGCGGTCAACGGTGTCGAGAAAACGGTCGGACCGCCACCACGGGGTGTGCTCGTCGGCGTGCTCGGTCACGTGACTTCCTCTCAAGACCAGCCGAGTCTAGATCATTTGCGGATCACCCGATGCGTCACCTGCGTCCGTTCCACCCACACGTGATGTGTCCGCCCGAGGTACTGCAGCTGCACGTATACGGCGAGCGGTGAGGCTTTGAACGCGAACCCGACGCACCGCTCAACGCCGCGACCCTCAACGTTGATACGCACCCATACAGTCGGGTGCGGGTCGAGCTCCACCGCTTCCGGGTCAGGTGCCATCTCCACGATCCGCGGCATCCGTGGGTCAGGGTGATACGGCGGCTCGTACGGCATGGGATGAGTGTCGGTGGCGCGTCTGACACTGGACGCATGGACATGGGAACCAACTTCGGAACCACCCAAGTTCCCAAGCTCACTTCCGAAGCACGCAACCTACTCGAGTTCGAGTCAGCCCAGCCCCGCAACGACCGCCGCAAGGAAGCAGCGATCCGTGACACGTTCGGGTACTCGTGGGTCAGGTACCAGCAGAAACTGCACGCACTCGTCACCACTCAAGCTGCTGTCGCCGCGTATCCGATGGTGTGCGCGCGGGTGCAGAGGATCAGCGGGCGGAATGGGCTGCGTCAGTCGGTCGCTTCCTAGGCCGCACCTCCCCACACTTCCGGCACTTCTCATCACCAGTGTCTGCCCCCAGGTAGCGGTCCTTCACCCAAGCGTGTTCGCACGTTGTTGCTGTCATGCCTACCTACTACACCGCGACACGCCAAACAGGCCAAGCCCTACTCGCGGTCCAGCAGTAGCCGGTACCGCCGTGCCGCTTCT
>C_pusillum_ATCC_19096||1
ATGTAGCAAATCGTAGCGGGGGCAGTTGACCGGATTTCAAGACCTACGGCGTGTCGCAGGGGTTTGGCATTTGCCAAACCGCCATGGTTTGGCACATGTCCAACCTCGAACTGCTGACGACCTCTGAGGTCGCACGGTCGCTCGGCATCACACGCCAGGCCGTGCTCGCCCGCGTCGCATCGGGATCGCTCGTCCCAACCATGAAGCTCCCGACGTCCACTGGTGCGTACCTGTTCAGCGTTGACGACGTGGCGGATGCGGCCGCCTGCGCATGAGCGTCGAGTCAATGACGATTGCGCTGCACCACTCGCGCGCAACCGGCGCGGTGAAGCTCGTCCTGCTCGGTATCGCGAACCACGACGGCGACGGAGGCGCGTGGCCGTCAATCGCGACGCTCGCGAAGTACGCCGCCACGACCCCGCGGACCGTACAGCGCTCGATCCAACATCTGGAACGACTCGGTGAGATTCGCCGTCACGTCGGAGCCGGGGGAACGCACCTGACGGCCGATCACATGCGGCCGAACCTCTACCAGTTCCTGCTCCGGTGCCCGCCAACTTGCGACCGTTCGAGCCGACACCGAGTGCACGGTGAGACCGCTCCGGTGCTGCTGTTTGACCCCCCGACACTGGCGTCAGGGGGTGACACCCACGTCGGGGGGACCCCTGACGCCCACGTCGGGGGAGGGGTGACGCCCACGTCACCCGAACCATCCCTGAACCGTCCAGAGATCCAGCCTTCTACTAAGCCAGCCACAGACGCGCGCGCAGAGTCGAAGGCCCTCAACGAGTCGATCGTCCGGGACAAGTGCAAGCACTCGCCCCGCGGCTGGCACGACTGGAACGCATCGAGCTACTGCAACTTCTGCGGCTCCCGACGCGAGGACCTCACGTCGTGACCCGCTCCGCCGTCTTCGGCTTCGCACGCGACACCTGGCGAGCCCTCCGCGACGAGTTCGAGACCGTCCGCGCCGCCGCCTACGAGCACGCAGTGAACGAGACCAACGGCGCGCTGCTCAACGCACGCGGCCGCGCCAAGGGCATCGACGCCTGGGACCTGTTCATCGGGCCAGCCGCCCGAGCGAACGCCTACGCGTCCGACGAGCTACGAGACCACTGGGCCAGGCACGGACGCCTGACCTTCGCCGAGTTCGAGCGCCAGGCGTTCGACCGACAGTCCTGGGAGGACGTCGCATGACCGAGACCAAGACCAAACGAGCGCGCTGGCGGATCGAGCGTGGCGGGACGCCTGGAGGACGGCTCCCGGGATGGTTCGCAGTCCTGACCGCTCACGACGGATGCGTGGTCCGCTGCGCCCACGTCCCGACCTACGGCGCGGCGTGGGCCGTCGTCGACCTGCACAACACCGGAGAGGCCACAGCATGACTATCAAGACCCCTAAGCCCGTCGTCACCGAGTTCACCGATGGTGGAGTGATCGTCACGAAGACTCACGACCCGGAAGCTGCCCGCGACGCGCTGCTGGCCTACTTCGAATCGCTGTGCGGCAACGACGACGCATTGGTCGAGGAGTGTCTGACCCCCTACCTCGACTACACCCCCGTGCTCGAAACGGGGCGCTGGCTGCGACGCGGCAACGACGAACTGAGCTACTGGACGCCCGGTGGCGGCCGTGGGGCCACTCGTGCAGTGGTTTGGTACGCCTGATGCGCCGCGATCTGCTCGTGCCGCTCGCGTTCGCGCTGCTCGGGACCGCCCTCGCGGCGCTCGTCGCCGCGCTGTTCGTGCTCGCCCTGGTGCTCCGCTGATGGCCGCCGGAGACATGTCCAACGACCCGACCGTGATCGCCGTGCTCGCGCTCGTCGCGATCGCGGGATTCGCCTACCAGACCTGGAGGATGCGGTGAAGCCGATGTGTGCCGCCACCGTGACGGTGCTCGGCGTCGAGACCCAATGCACCCGCCCTGTGAGCACCACGAGGACGGGCGAGGACGGCGTGGTCGTGCTCGTATGCGCCTCGCACGCTCCCGATCCGCGACGGCTCGCCCTCGCGGTCGTGCTCGCCCCGAGCGCGCCCGAGGGTGGCGTTCGCATGCTCGACTGGCGTACCGACCTCCTGACCGGAGAGGCGACGAGCGGGCTGGTGTACGAGGACCTCGACCGACCCGGCCTGAGCATCGCCGACGAACTCGACCGTGCCCTGTTCGACGCGCGCGCCGGACAAGCCCACGAGGCGGCGACCCGTGGGTAAGTACATGACCCCTGCGGAGGTCGCCGACCTGCTGCGCGTGAAGCCCAACACTCTGGAGAAGTGGCGCAGCCGGGGTCGTGGTCCCGCGTTCGTGAAGGACGGCCGACTCATCCGGTATCACCCGCGAGCCGTGGACGCTTGGCTGCGGGCCTGTGAGCACGGGGGACAGCATGGGAGGGGCTAAGCGCGGCGGAAGCGCGTCAGCGGCCCTCACGCGGCGCGTCATCGAGGTCTACGGCGACGTGTGCTGGCTCCAGGGTCCGAAGTGCACCTACAAGGCCACGACCAAAGACCACGTGATCCCGTTCCACGAAGGCGGGACCGACGACATGGACAACCTCCGCCCCGCGTGCCGATCGTGCAACTCGTGGCGGCGTAACCAGGCCATGTCCGGCATGGCGGGCGGCCCGGTGATCACCGTGGTGATCGGGCCGCCCGCCGCGGGCAAGTCGACCTACGTCCGGGAGCATGCCGGACCGATGGACGTCGCGATCGACCTCGACGAGATCGCACGAGCCCTGATGCCCGTCCAGCCCGACCGCACGCACGTGTACCCCGCACACGTGCGCCACGTCGCGATCGGCGCGCGTTCGACCGCGATCCACCGCGCCAAGCGGCTCCAGGTCCCGTGCGGGGTGTGGATCATCCACAGCATGCCGACCCCGGCAGACGTCGCTGAGTATCGGATGCTGCGCTACCGCATCGTCACGATCGACCCGGGCCGCGAGACCGTCGAGCGCCGCGCAGCTGCCGAGCGGCCCGAGGTCATGGCGCAGCACGTGGCTACCTGGTACGACCTCGTGGCCCCCGCCCTGGCACAGACACCCACCCCCGGGGGCGAGACCCCACCCCCCACACTGCAACCCACCCCCACCCCTACCGAACCGGAGGCCCCCGTGCCCAGCACTACGAGCACGAGCGGCGGGTGGTGGTGATGCGCGCACGTCACGCGCGTCAGATCCGTTCCGGCATCGTGCTTGCCCGCGAGGTCTGGGACCTCGTGCTGTACATGCCCGGAGCCCTGGTCAGCTGCGACACCACGCGCACGCGGCGGCTCGAAGCGGTCGCAATGGTCCGCGAGTCACGCGCGATCCATCATCGCCGTCAGCGCGAACGCGTCCGCGGTTTTTCTGAGCGTGGCACCGACGACACCCAGCGTTCCCACCGTCGTTCTCTCCCCCAACCCGACCAGAAAGAAAAAAATGGACGCCGCAAATCCGACCCTTGACGACGCGGATATCTTCGGCGGATTGGACCTGACGACCGGCAATTACGGCGAATCGCCGGAAGAAAAAGCCGTGAAGCAGGCATTGGACGAGATCGCCCAGAAAAACCCGCTGACCGGCTCCCGGATTGCCCTCGCCCGCATGTGTATCTCGCTCGCGCAGAACATATCGAAGGGCAACGCCAAGGGCCGGGCCGTCGCCAACGAGGTCGCCACGCTCGGGACGCTCATGGCGCAGCTGGACCCCGCGATCCCCGACGCCGACGACTCCGACCTCCCGCCCGAACTACGAAAGATCGCAGATGCCCTCGCAACCGCCCCTCGCCCCGGTGGCCCCACGGCAAGTGACGCCGCGTAACCACGACCGCGCCACCTACGGAGCGCACGCCGCCGCCGTCGGTGATGCCCTCGGGAAACCGTTCATCCCCTGGCAGCGTCTCGCAGCGGACGTCGCCCTCGAAGTCGACGACGCCGGCCGATTCGTGTACTCCGACGTCGTGGTCACCGTCCAGCGCCAATGCGGAAAAACCACGCTAGATCTTGCCACGAGCACTCAGAATGCACTCATGGGTCGCGGCCGTCGCGCCTGGTACACGGCGCAATCCGGGCAGCACGCGACCGATAAGTGGCGGGAAATGGTCGAGGACGATTGGGCGCAGTCGGTGATATCCCCGCTCGCTCGAAAGCCGCGCCTGTCAAATGGGTCCGAAGCTCTGCGGTTCTACAACGGATCGACATTCCGGCCGCACCCGCCGACGGTCGATTCCCTGCACTCGAAACAGGTCGACCGCGCGTCGATCGACGAGGCGTGGGCGTTCTCGCAGACCGACGGGCAGGCGCTCGTCCAAGCGATCGCGGGCGCGGCCGGGTCCCGGTCGATGGTCACCGGACAGCGACCCCAGGTCTGGATCGAATCGACCGAGGGGACCGTGGATTCGACGTTCCTCAACGCCGTGCTGGAGCGAGCTCGAGCGGGCGACCCGACGGTCTGCCTGATCGACTACGGCATTGGTCCCGACGTCGACCCGACCGACCTCGACGCCGTGGCCGCTGCGCACCCGGGCTACGGGTACCTGTTCGACATGCAGACCCTCGTTGACAACCTCCAGCGGCTCGGACCCGGCGAGTTCGCCCGCGCCTACGGCAACCGCCGCACGGGCGCGACCGAGCGCACGATCCCGCTCGACGCCTGGAAGCGCGCCGCGTACACCGACCCGGGACAGCCGGAGGGGCCGATCGCGTTCGGCGCGGCCGTCGGCGTAGACAACGTGGACGCGACCATCGTCGTCGCCGTCCGGGTCGCGGGGGACGTCATCGTCGGTGTCGTTCCCGAGGGGCACTCGCCAGGCTCGGACTGGGTGCTCCCGCGGCTCCAGCAACTCTCGACCGAGTTCGGCGCGCCCGTCGCGATCGACCGCGTGGGGCCGTCCGGCGCGCTGTTCGACGCCGCCGAACGCGCGCAGCTGGACCTCGTGCCGCTCACGTCGTCTGCCGTTACCGCGGCCGCGTCCAACGTCCTGTCCTGGGTCACGACCGAGCCTCAGCCGAAGTTCCGATACCGGCCGCACGCCGCCCTCGACGCGGCCGCCGAGCTTGCGACCCGACGGTGGATCGGCGACGGTGCCTGGACCTGGGGACGCCGCGCATCCGTCGGCTCAATCAGCGCCCTGGAAGCGAGCACCCTCGCCGCCTGGGCCGTTGACCACCTGCCGAAGAAGATCGGTCGCCAGCTGTTCTGAGTCGGCTGCTCCGGGCCCCGCTGTGCACGTCGCACGGCGGGGCTTTCTCGTGGCCGCCCACAGCCGCGAACAGACGCGAACAGACGCCTACGCCCGGTCGGGTTTGGCCATGACCATGATGCCCCGCCACGGTCAACGACATGTCAGCTATGTCATGCCTCGTCCGCGTCATCCGGTTCGGTCACGCTCATATTTGGTGCTGTCGGCTCTTCGCCCGGATGGTTCTCGGCATGCCGTCGTTCTGGTCCCGCACCGCCGCCCTGCTCCGCACGGGCGCTGCCGTCACCGAAGCGCGATCGGCCGACGAGAACGCCGCCGACACCATGCCTGAGGGTGTCCGCCCGCCGTCCCGCTCGGACGTGCTGGGCGTCACCCCGGATCGCGCCTTGACGCTCTCGACGGTGTTCCGCGCCGTCCAGATTCACACGACGGCCGTCGCGCAACTCTCGGTCAACATCGAGCGGGGCGGGCAGGTCGTCGCCGACACCCCGCTGCTCGTCCAGAAGCCGTGCATGTCCATGTCCCGGTCGCGGTTCCTGGAGGAGACCACCGCGGCCCTCTACCTCCACGGGAACGCCTACTGGCGCATCGTCCGGCTTGCGGGCGCGCCCGTCGAGCTTGTGCCGCTCGACCCCCGCAAGGTCGCCCCGTACACCGACCCGAAGAACGGCCGGAAGACCTTCAGCTACGAAGGCCGGAACGACTGGTCGACCCTCGACATCCACCACCTGAAGTTCCTCAGCGTCCCCGGGATGGACCTCGGCCTCGGCCCGATCCAGGCCGCCCGATTCGAGATCGCCGGAGCGCTCGACGCCCGCGACTTCGGCTCCGGGTTCTTCCGAGAGGGCGGCGTCCCGTCCGGCGTGCTGAAGAGCGACCAGGACCTCAACGGCGACGACGCCCGCGCGTACCGTCGCATGTGGCACGGCCGCGACCCCGAGTCCGGCGAGCCCCTGGACCCGGACGACGCCCGCAACGACGTGCGCGTGCTCGGCAAGGGCCTGAGCTACGACTACCTCGGGTTGAAGCCCGCCGACGTTCAGTTCCTCGAATCGCAGCAGTTCTCCACGACCCAGATCGCCCGCCTGATGGGCGTCCCCTCGTCGCTGTTCCTCGCATCGGTGCAGGGCGGGTCGCAGACCTACGCGAACGTCGAGCAGGACTGGATCGGCTACGTCCGGTTCTCCCTGATGAACGTCCTCCGCGAGATGGAAGAAGCATTCACCGACGTGACCCCGCGCGGTCAGACGGCGCGCTTCAACATCGACGTGCTGCTGCGCACTGACACGAAGACCCGCTACGAGGCGCACGCGTCCGCACTCGCCGCGAAGTGGAAGACCCGCGACGAGGTGCGCATCGACGAGGGCATGGCCCCGCTCACCGACGCGCAGCGCGCCGACATTGCCGCAGCCGCCCCCGCCAAGCCCGCCACCACCCCGCAGGAGACCGCCGATGCCTGAGCCCCGGATGCACCGCCGCGCCGCGACGACCGACACCCAGATGCACCACCGCGAGATGCACGTCCGCGCCGTCAACACCGACGAGCGGACCGTGACTGGGATCGCCGTCCCCTGGGACTCGCCCGCCTCGATCAGCGATTGGTTCGGCTCGTACACCGAGCAGTTCGCCCGCGGCTCGGTCCAGGACTCGGACGACGCGCTGCTGTACTGGCGGCACACCGACCCCATTGGCCGGATCGTCTCGCACCGCGACACCGACGCCGGGTGGGAGGTCACCGCCCGCATCTCCGAGACCCCGCTGGGCGACGATGCCTACACGCTGCTCCGCGACGGCGTGGTCCGGTCCATGTCCGTCGGCTTCTACCCGATCACGACCGAGATCGACGACGAGACCGGTGACGTGACCCGTGTCGCGGTCCGCGTCGGCGAGGTCTCGCTCGTCCCCATGCCTGCCTACGACGGTGCCGAGATCACCGACGTTCGCCACCGCCAGACCGCCCCCAACACCCCAACAGGAGACCCCGTGGACCCCGAAGAGTTCCAGCGCATGCTCGACACCGCTCTCCAGCAGGAGCGCGCCGAGACCGGCCGTCAGTTCGACGCCCTTACCGCCCGCATCGGCGAGACCCGCACCGCGACCGAGCCCGCCGACACCCGCTCGGCCGGTCAGGTCCTCCAGGCCCTCGTCCGCGGCGACAGCGCCACGATCGAGTCCTACGAGGGCCTGCTCGCCCGCGCCTATGACGGCGGCGTGCTCGCCGACGACGGCACGCTGCGCCCCGCGTGGGTCGGCGACCTCACTCGCCTGATCGATGACAACTCGATCCTGTCTGGCCTGTTCTCCACTGGCACCCTGCCCGCCGAGGGCGAGACCATCGAGTACGGCCAGCTGGGCACGAACACCGTCAAGGTCGACGTGCAGGAGAACGAGGGCGACGACCTGCCGTACGGCAAGGTCACCGTGACGACCCGCAACGCCCCGGTCGTCACCGTCGGTGGATACACGAAGCTCTCGCGCCAGGCGATCGAGCGGTCCAGCGTCAACCTGCTGGACACGAACCTCCGGGCTCTCGCGATCGAGGCCGGCCGCCGGAAGAACATCATGCTCCGCGCAGGGGTAGCCAAGCTCCGCGCGAAGCAGATCGCCGCTGACTCGGCCGACAAGCGCTCGACCGTCACCGTAGCCGACCAGAGCAAGTTCACCCAGTGGGTCGGCGGCATCATCGACGCGGCCGGGATCTACGAGGACCAGGGCCTCAGCCTCGACGCGCTGCTCGTCGACAAGGACACGTTCAAGACCCTGGCGGCGATCACCGACACGACCGGTCGCCCGCTCATGGTCGTCTACGGCGAGGGCGTGAACGCCGTCGGCGTCGTCAGCCCGGCCGCGCTCGGCGGCAACCTCGCGGGCGTCATCGTCCGCGTCGACCCGAAGCAGGCGACGACCACGCCCCAGTTCGTGAACAAGCTCGCCCTGCGCGCCTACAACAGCCCGATCGTGCGGCTGACGGACTCGAACATCGTCAACCTGACCGAGGCGTACTCGGTGTACTTCTACTCGGCGCTGGCCGACGAGGTGCCCGGTGGCCTGGTGCCCGTCGTGACGGCAGACCCGGTCGCGGCTGGCGCGTGATCGCATGACTGACGCAACCCCGGCCGAGTCCGACGACGACCCGAAGCACATCACCCTCGCCGAGTACGTGCAGGCGGTCGGCGACGTGGACAAGCGGCTCGCAGCGGACTCGGCCGAGGAAGCGGAGGCGCTCGTCGACCAGCGGATCGGCAAGACCGCTACCGAGCGGAAGACCGTTCCCGAAGCCGTACGGCGCCGGGCGATTCTCGAGGTCGGGTCCGACCTGTACTACCGCAAGTCGTCCCGCTCGGGCGTCGCCGGGTTCGAGAGCGGCGACGTCCAGCCCATCCGGCTCGCGCGTGATCCCATGCTCACCGCGGCCGCGATCCTCCGACCCTACCTCCGGGGGCTCGCATGACCGGCCCCCGCATCGAGCGGGCGGCCGCGATCGCTGACACGATCCGCGCCGCCCTACCCGACGACCTCGCCGACGTGCTCGTCACGTTCGACGGCACCCAGGTTCCCCAGGGTGCCCCGGGCGGTGCGGTGATCGTCCTCCCGCCCCGCCTGACCTTCCCGACCTACACCCAGACCGAGACCACGTGGGAGGTCTGCGTCACCGCGGGCCCGTTCGACAACCACATGGTCGCGTGGGACCGCATCGACCAGATCATCGCCGCGATCGCACCCGGCCTCGACTTCACCGAGGCCGAGCCGAGCGCGTTCCAGCCCACAGCCGGGCAAGCCCTGTCCGCCTACGTCCTCACCTACACCGACCCCGAATAGGAGACCGCTCATGGTCGCAACCGCTCACATGCTCGGCCCGGGCTCGCTGAAGCTCGGCGAGACCGCCAGCCAGCGCGAGATCGCCGCGCAGCTGACCAAGTTCAGCCTGGAACCGAAGTCCGACTTCGAGGACGACGTGCCGGTCCTCTCGGGCGAGACCGTGCCCGGTGACGCATCGACGGACTGGTCCATCAAGGGCACCGCGAACCAGGACTTCGACAAGGAGTCCATCGAGATGTACTGCTACCAGCACCGTCTCCAGGACGTCCCGTTCCTGTTCACCCCGTCGAACGACCACGACGTGTCCTGGTCCGGCGTCTGCACCGTCGTCCCGCTCACCGTCGGCGGCGACGTCAAGAAGAAGAACACGTCCGACTTCGAGTTCCGAGTGATCGGCGAACCGACCCCGGTCGACTCGACCGGGACCCCGCTCGAACTGAGCTGACATGGCCGAGACCGTCGTCCAAGTCGACGGCGCACGGAAGCTCCGCGCGACGCTCAAAGCCGCAGGCGACGACCTCACCGACCTGAAAGCCGCCCACCGCGAGGCGGCCGAGATCGCAGCCCGCGCCTCGGCCGCCCTCGCCCCCGTCGGACCCACCGGACGGCTGCAACGCACGATCCGCGCGTCCGGCACAAAGACCGCTGGTGTGATCCGCGCGGGCACCGCCCGCGTCCCCTACGCGCCCGTCATCCACTGGGGCTGGCCTAAACGCCGCATCAAGGCGCAGCCGTTCCTCTCGGACGGCGCACGCGACTCCGAGGGTCGGTGGCTGCCCGTCTACATCAACCACCTCGACACCATCGTCCAACGAATCGAAGGAACCTGACATGTCCAACGCACGAGTCCTCGTCGTCACCCCCGCCACCGGCGACGCGTTCGAGGTCACCCCGAACATCAGCGACACCCTCGCGTTCGAGACCACGCTGCGCAAGAACAAGGCGTGGGGGTCGATCAGCGAGAACGCCATGCGCATGCAGTTCTTCCGTGCGTGGAGCGCAGCGAAGCGCGAGGGCAAGACGACCCAGACGTGGGACGAGTGGTCCAGCGGTGAGAACGCCGTCGTGGACGTCACGTTCAAGTCGGCCGACGACGTGGAGGCTGCTGACGCCGCTGATCACCTGGGGGAAGACACCCCCGAGGGTCAGCCCACGAGCTTCTAGTCGCTCTCGCCCTCGAAACCGGGATTCCCGCGTCCATCTGGGCGCGGGAAGACCCGGACGATATCGCCACCGCCGTAGCCCTGCTCGAAGAACGAAACGAGGCCCGTTCCAATGGCTAACAAGACCGCCATTCTCGCCGTCAAGATTCTCGGGGACGCCGTGGGCGCGCAGAAGGCCGCGCAGCAAGCGGAGAAGGCGGTCGACGGGCTGGAGGAGCACGTCCAGAAGGCGAAGGACGGTCTCAACGTTGCGGGGGCGGCCGCTGGCGTCGCCCTCGTCGCGGGCGTTGTCGGTGCAGTCGACAACGCGCAGATCGGGAACAAGCTCGCCGGGCAACTCGCGCTCGACCCGCAGGAGTCTGCCCGGCTCGGGAAGATCAACGGCGACCTGTTCGCCGACGCGTACGGCGAAAGCCTCGAACAGGTCGCAGAGGCGTCCCGGCAGGTTATCGGCAACATCGACGGGATGCGCGGCGCGAACGACGACGCTATGCGCGATATCACCGCGAAGGTCCTCGACGTGTCGACCACCTTCGACCAGGACCTGGGCGGCGTCACCACTGCCGTCGGGCAGCTGATGCGGACCGGCATGGCCCCGGACGCGCAGGCCGCTCTCGACATCATCACCGCAGGGCTCCAGGGCAACGCACGCGCCGGAGAGGACCTGATCGACACGTTCACCGAGTACCCGGCCCTGTTCGAGCGGCTGGGCCTCGACGGGCAGACCGCCGTCGGCCTGATCGACCAGGGGCTCGCCGCGGGGGCACGCAACACGGACCTCGTGGCGGACGCGCTGAAAGAGTTCCAGATCCGTGCCACCGACGGGTCCACGACCTCGGCGGCCGGGTTCGAGGCGTTGGGCCTCAACGCGCAGCAGGCCACCGCGCAGATCGCAGCCGGTGGCGACTCCGCAGCCGCCGGGCTCCAGGACGTCCTCGATCGCCTGCGTGGCATCGAGGACCCCGTGCAGCGCAACGCCGCCGCCGTCGCCCTGTTCGGTACCCAGGCGGAAGACCTCGGCGACGCCCTGTTCGCTCTCGACCCATCGTCCGCCGTGCAGGCGCTCGGCGACGTCGAGGGGGCCGCCAAGCGCCTTGACGACACCGTGAACCAGGATCAGGGGTTCGAGCAGCTGAAGCGGACCGTTACGACGACGTTCACCGATATCGGCGCGGCCGCCCTGCCCGTTCTCGAACCGGTCCTGACCCTGCTCCAGCAGTGGGCGCCGGTCCTCGGTCCACTCGCTCTCGTCGTCGGAGCGGTGGCGGGCGCGGTCACCCTGTACTCGGGGGCCATGAAGGTGTTCGCCGCCGTGCAGGCGATCCAGACCGCCGCGCAGTGGGCCTCGAACGCCGCGTGGCTGGCCAACCCCATCACGTGGATCGTTCTCGGGATCATCGTCGTTCTCGCCGCCGTCGTCGCCGCGATCGTCCTCGTGGTCACCCACTGGGACAACTTCCGGGAGAACGGCGCGGCCGCCGTCGAATGGGTCGGCGAGAAGATCGACGGCTTCAAGAACAGCGTCATCGACGCCTGGAACTGGGTCTCAACCCTGGCGTCCGCCTTGTGGGACATCGCCACGTTCAACTTCGGGTCCGGCTTCGACAAGCTCTCCAGCCTGTTCGGTGGCGGCGCATCCGCCCGCACGGTCGAGATCGCCGCCGCGCAGACCCGCAGCGTCGCCCGCCTCGCGACGACCGCCCGAGTGGCCGCCGTCGCCACCCCGACCGCCCGAGTGTCCGACGGATGGTCCGCCACCGCCGCGTTCGCCACCGCAGCACGTGCTGCCTCGGCGGGCTCGGTGACCAACAACTACGTCACGCTGAACGGCGTCATCGACAAGGCCGGAGCGGCACGGGAGATTCGCAAGGTCCTGCGAGACGAGTCCCGCTCGTCGGGCCGTTCGACGGTCGCTGGCGGTGTCTCGTGGTGATGCTCGGCGCGCGGGTCAACGTCGATGGTCAGACGATCCGCGGCGACTGGGACGGCACCGAGACCGTCGCCGTCGCCAACATCACGATCGCGTGGGGACGGGACTCGCTCTACGACGAGACCGAGCCCGACACCTGCACGCTGTACGTGATCGACCCGACCGGCGACTGGCTCGGCGCGTCCAAGCGCACCGGCTCCAAACTGGAGGTGTACCAGGTCGCGAACAGCCGTCGCGTGTTCCTCGGAGCGGTCTCGGGTACCGACATGCGTCAGATCAAGGTCGTCAACCCGAAGACAGGTCAGCGTGAGCCGCGGTGGTTCGTGAAGCTCACCGCGTCCGGTCGCCTCGGCGCGCTCAGCGAGTCGGTGTTCCCCGGTGAGATGGGGGCGGAATCGCTCGAGGGGCTCGGCGGGTGGGGCGAGTCCAACATCAACTCGCTGCAGGAGAAGTACCTGTCCCGCGGCATGTCGACGATCGTCTCCGACATCGGCCGCGCCCCCTCAGTGGGGGACTCCAGCGTCCTCGTGCGCCGCATGAACCAGGTCACAGCGTCCGAGCGTGCGAACAGCCTCGACCTGGTGGCCCGCATCTACCGCGCCGGAGAACCACTCGGGTTCGTCAACTACGACCCCGAGACGAACGCGATTGCGTGCGGCATCACCGCGGACGCGGGCACCCTGCGCCTCGTCTACAGCGGCGGCGTCACCCAGATCGCCCCGACCGGCAGCAACAGCGTCGCAGTCTCGGCCGACCTCGTGGCCGTCAACGACTCCGACGACGCGAGCACCGCCGCTGGTGACTCCGTCGACGCCGTGTCCGTCGCCTACGTCTGGTACGGCAAGGACCCCAAGCTCACCGACGGCGCGCAGAAACGAACCGTGTACATCGACAGCCTGATCGAGCGCACGACCGACCGGAACGCGACGTCCAACACCCACCGGGTCCTCGAAATCGACTCGCAGCTGATGAACCTCCAGCAGAGCGAGTTCGGCTACGACGTCGGCCCCACGAACAAGGCTCCGGGCTGGCTTGCCGACGGCATCGTGGCGAAGGTCAACACCCTCAACGGGCAACTCCGGCTCCCGCCGGTCACATTCGACGAGAAACGGTTGCCCCTCGACTCGGACGCGCTCACCTGGTCGTTCCTGCGCCCGGTACACGACGGACGAGCGATCTACTTCACCGGCTCGAAGTACAACACCCTCGCGGGCGCTGGCCCCATGTTCCAGATCATCGGCGGCACCCTCACCTTCGACGGTGCCTGGTCCCACGAGGTCACGCTGGCCCCCGCCGTGGGCAACGCGGCACGTGCCGACCTCTCGATCGGCGACCTGTTCGGCAGCACGTCCGCCGCCACCCTCGGCTCGTTCGATTCCCCCATCCGCCTCGGCGACTTCGCCACCATCTCGCAAGGACTTTGACCATGCGCACCACACCGCTCTACGGCATTCCCGCCTTCGAGTCGGCCGATCGAGCCCGCGACATCGCCGATATCGACTGGGACCGCGCCAAGCTCCTCGAAGCGATCCTCGCGAACCAAGGGCAGCCGCCACTCGGTTCCGATCTCCAGAGCCTCATCACGGCGGTCAACGCGCTGACCCCCGTGACGGCAGCGGCGAGCGGCTGGGCCAACGGGACCAACTGGGACGCCAGCGGTTCAACGCTCGTCAAATTCGGCAACCTCGCACTCCTGAGTTTCGACGCCTCGTCCTCGGTCAACATCGCCGTCGATGCGACGCCGACTGCCGCTCGCGTCCCTAGCGGGTTCCGTCCCGCGGCAACCGTGTTCGCCCCAGCGTTCGTGACCGGCATCTCCACACCCGCCACGGGCGGAATCCAGATCGCGGGAACCACAAGCGGCGGCCAAGTGACCGCCTTCAATGCAGGCGGGAACCACCGCCGTTGGTCCGCCACAGTCATCTACCCGTGCGTGTGATGACGCTCGCGGAGCAAGCCGGGCAGGTTGCCGCGTCGATCTGGGACGACCCCACGGGTCGGGTTACGACGATCCTCGGCGGCATCCTCGCTGCCCTGACCGCGCTCGGCTACGTGATCAAGAAGCTGCGCGAGGTCGTTCGCTGGGTCGTCGCTCTCGCCCGCGACATCGCCGCGATCAAACACGAGGTCAAGAACAACCACACCACGAACCTCCGCGAAGAGGCCGACGAGCGCCACGACGAGAACCGCTCCACCCTCGGCCGCGTGGACCGGAAGCTCAACCGTGTGCTCGTCATCCTCGGCGAGCACGACGACCGGATTGAAGAGCTGGAGCAGACCCGAGACAGGAGACCCGAACGATGACCCTCACCCGCACCACACCTACCGCCGTCGCGGCCTACGCGACGTCCCTGATCGGCCGTAGCCGCGACCACCTGCCCGTCCCGTGGACCGATTCAGCCGCCGTGGACGACTGCGCCCGATTCGCGTCGCACTGCCTCTGGGGCGGTTTCCCGATCTCGTGGGTGGACAACTTCAAGACCGCGGGTGACGGCTCGTACGCGGCCGGGTCCGGCGACTTCCACCCCTGGGACGTGCTCCTGTTCGACTGGGAGCACAACGGCGTCGGGAACCACGTCGAGTTCTTCGTCGGCCACGACGCCGACCCACGCTACGTCCGCACCTACGGCGCGAACGGCTCCGACACGAAGGCCGCCGCGTACCGCCGCCGCCCCGTGTCCTACATCCTCGGCCGGTTCCGCCCCCGCTGGACCGAGCCCGCCGCACCGTCCTCCGCGGCACCCCACACCAACGGCACCAGAAGGAGCAAGCACATGTACACGTTCGTCCCGATCGGCAAGACGATGTTCGTCGTCAGCCTCGTCACCGGCAAGCGAGTCGGCATCAAGAACCCCTACCACCTCGAACTCCTGAAGCGTGCGCGCGACAACGACGGCAGCGACACGATGCTCGCCGCCGAGCTCGACATCGTGAAGAACACCTACCTCCGAAGGATCGCCTGATGGGCGCCCACGAGCGCACCGCCACGGTGCAGCCCATCTGGCACACGCGGCAGCGCTGGCTCCGCACCGCCCTCCAGACCGCCCTCGCGTTCCTGGTCGGGCTCGCCGGCTCAGTCGCGGTACTCCAGGTCACGGCCCCGCGAGTGCTCGACGCCCTCGCCGACGTCCTGCCCGCCTCATGGCTTGCGTGGCTCGGCGGCGCCTTCGCGTTCGTGATCGCGATCGCCAGTGCCCTGGCCAAGCTCATGGCGATTCCTGTCGTGAACGCATGGCTCGCCCGGCTTGGGTTCGGGTCCGTGCCGCGCTCGGTCGCCCTCGACGAGCCGGAACCTACGACGACCGCGGGCTACCCCGACGCGGACAAGACCGAGCCCGATGACGCCCTCGGATAATCCTTCGGATTTCGACGACGAAGCTGCTGGCCTCAGTGCGGCCATTCGGCCAGGATGGGCTCGTGAATAACAATCCTGCAGAGCTACTTCTCAACTACTTCGGCACCGGGTCGCAGTCGGACAGGCAGAAATACACCCCCCGCATCTTGTTCAACGCGCTCGGCGAATGCGAAGACACCCTCACGACGTGGGAGCGACTCGGGAAGCCGGTCGCGGCCTACATGGGGGCCGTGCCGAGGTGGAGTCAGGCGATCGCGATGGGCTGGAACGAGAACATGTCGTTGCCGACTGTTGGGGCCAGGACCCCGGACGAGGGGGATATGGGGATGCTCCAGCTTCTTGCCAACGAGATGCGAGCGTTCGTACCTGTCTTGGATGCTGAGGCCCAGGATCGCATTTCGGACTTGGTGCACGAAGTCCTGGAGGCGGTCAAGGCGGATGACAGCCTCCCGGTCGAATTGCGCGAACACATAGCCACGCTCATCATCCAGGTCGAGCAGTGCCTGGCTGATTACGAAATTCGCGGCGACTTCGCTCTGCGGGAGGCCGTCGAACGACTCCTTGCAAACGTCCGCATCGCATCCGACCGATCTAATGAGCCGGATCGATGGTCGCGCGTCTGGGACGAGTTCGCGGTGCCGATCTTGGCCGGTCTTGTCGTCGAACTCCCGTCGATCGGGCTGGCCATTGCTCAGCTGAGCATCGGGTCCTGAGCGGCCTACGAGGCGATCGCTTCGATGGTGCGTCGTCGGTCGCTGTCGTCGGTCGCCACGTAGATCCGGGTCGTGGCGGGGGAGGCGTGCCCGAGGAGGTCCTGCACGACGGCCAGGTCACGATTCACCCGGTGCGCGCGGGCGGCGAACCGGTGCCGCAGCGAGTGGATCGTCCAGTCCCCGTCGAGTAGGCGCGTAATCAGTTTCCCGACCCACCGCGGCGACAGGTGCCCGTCGTCGTCGCCTGGGAACAGGTACCCGTGGGGCTGGGACCGGAGCACGGCCGCGAACCCGCTCGTGAGCGGCACCGGACGCCGCTTGCCGCCCTTGCCGTGCACGATCAGCGTCCACCCCAGCATGTCCTCGTACACGTCGTCCGTGTGCGCGACGGCGATCTCGCCGCGCCGCATGCCGCAGTCAGCCGCGAGGCGCAGCATGAGCCGTTCGCGCTCGTCGGCGCGGCGCATGGCGACCTGGAACACCGTGTCCGGCGTCGGGTGCGGCATCGGCGGTGCGGGCTTCACGCGGGGCAGCGACAGTGCGGCGTTGGTTGTGGTCAGTCCGGCTTCGATGCCGTAGAGCCAGAACGCGCGGAACGTCGTGCGGCGGCCGCGTCGGGTCTCGCGCGCCCATGTCTGTGTCCCGGCCCAGGCGACCAGCTGCGCGCCGGTCGTGGTCCAGGGGTCGTCGGTGCCGATTCGCCTGGCCATGTGCTCGAGGTGCTGGCGTCGTGTGTAGATGGTGGTTTCTGGGAGGCCCGCGGCGCGCTGGGATCCGAGGAATCCGGCAATCGCGGCCCCCCATGCAGTGCTGATGTTCACCCCTGCACTCACGGCCGATCGCGGCGACCGGTCGGCTGTGCGGCGCGATCGTGACCGGATCGTCA
>C_sp_9128||1
[truncated: 1,592,945 more chars]
