# Supplementary material for: Prophage-Derived Regions in Curtobacterium Genomes: Good Things, Small Packages
Source: Int J Mol Sci. 2023 Jan 13;24(2):1586. doi: 10.3390/ijms24021586 (PMC9862828; doi:10.3390/ijms24021586)
Supplement: Supplementary file 1 [file ijms-24-01586-s001.zip › File_S2.fasta]

>C_albidum_DSM_20512||1_-_endolysin_CDS Genus species strain strain
MGVYVEGMGWRVGPSSYADLKGVEQYCALERHADQLNSLAFEFDERPESKAAGIRLSVNEAIRSDARQYEFWDDWQHYLKYGTPWAALAAKPLTSRHRRQIGTAFDIGITMPDGTNRAPTADEWAWIHPRAELRGIRHTGEHFIPQEEWHHDAGYPESLAPIPGVRIANTPIAPPVTDRPEEDEVKSLIRVTAPGRPIHGLVAFLLDSRVIRTSTDTEIYQLGRALGLVPPNEKWSDHVTQELAEAEFLAYEQNTKDFQQELGRRAWTHTFNSGETAGVVLTKMPSKVWGFQFSDGRTAGVWLKNIIGAAVSALVPAKAPTPTISTTEKKDA
>C_citreum_DSM_20528||1_-_endolysin_CDS Genus species strain strain
MTTSSFSVGRSSYGDLRGVEQFVATERMALQILSVKIDFDQMKADQGSGDRLSINEGKRSRARQDYLWANRVALGVVVAPPYTSRHDEIRNGNAIDVGVTMADGRNRALTAAEFDWLHTQVERRGGTWTGRNFGEPWHHEMATRAEVVPPYPNARAIVAAGPTIKSTTTPVGDIVNTFIIKVDNGKGAWDAFLANPETMRILPLGSTALAFWKARGVPEQPDMQARQVLAGFELVKGKGA
>C_citreum_JCM_1345||1_-_endolysin_CDS Genus species strain strain
MTTSSFSVGRSSYGDLRGVEQFVATERMALQILSVKIDFDQMKADQGSGDRLSINEGKRSRARQDYLWANRVALGVVVAPPYTSRHDEIRNGNAIDVGVTMADGRNRALTAAEFDWLHTQVERRGGTWTGRNFGEPWHHEMATRAEVVPPYPNARAIVAAGPTIKSTTTPVGDIVNTFIIKVDNGKGAWDAFLANPETMRILPLGSTALAFWKARGVPEQPDMQARQVLAGFELVKGKGA
>C_f_p_f_BRIP_70607||1_-_endolysin_CDS Genus species strain strain
MVAKFSVRKSSFGDLRGVEQYVMSERIALQVLSTIIDFNAYLRSKGRSGSLSVNEGMRSRWRQSYLWNNRAALGVVVAAPFTSRHDEVLHGNAIDFGITMPDGSNRALYADEFTRLHQIVEGRGGTWTGRYFNEPWHHEFATRAEAVPPYPDARARLAAKPSASPKPPVKPAAPVKPPTPKVEADMLYVTSKKTQKKYAIGELSFTAVSSSRAITYSNAIPGDTSLFQELSSAQVSGLIQDCRDRRDSLGVAVSAKFESAVKAALAEEDAA
>C_f_p_f_CFBP_3417||1_-_endolysin_CDS Genus species strain strain
MTLTRPAVATAAAYALSLAGLTRDALPVPWTASPDMDDCAAFCSHVLWGGKPGPIIWVDGFKSAGDGTYAPGDGDLQPWDVLLFDWEGNGVGNHVEFMVADLGNGYVRTFGANGSDTKAAAYRLRPRSYILGRFRPRWGVTATPQAHLSKPPITAPRRHRVYTFVPLVQKSSDKPKAIYVCSTITGKTAPIQSNYHKELLERWRDNDGGDKMLAAEAAIVRGYLKRIG
>C_f_p_f_CFBP_3417||2_-_endolysin_CDS Genus species strain strain
MSVIVGTSELPGRTHGKPQAMSNVQAGYNLIAALAELKRDYGIVVTVNEADRSRPDQYGLRVDYLNGNGVLAAYCELGPHPDEFTRGTWTSTHDPRNHGNAADLGGPGGAVISDRARNLLDGNHPDGVIGRKYGLYNTGWFFSSREIWHFNIYPERAAVLAPAPSTNQSGTKPAPREARDMKVMKASSYWFAMIGARTWKIANIRVAGKTFPGSQVRDLLLRVEKSTPEKPATFNDLEFEIIRAALKRFK
>C_f_p_f_CFBP_8824||1_-_endolysin_CDS Genus species strain strain
MTLTRTTRADASAYALGLAGRTRDRLPVPWTASPVMDDCAAFCSHVLWGGKPGPILWVDNFKTAGDGTYAAGTDDLEPWDVLIFDWEGNGVGNHVEFMVGDLGNGYVTTYGANGADSREARYRTRPLRYVQGRFRPRWTSAPIPAPSKPANSHTAPRRHRMYSIIPVTKKPTEKANAAYVCGPSGKRVPIQSPEDRDLLVRYRDNDGSDTMLTRELDIVASYLERIA
>C_f_p_oortii_CFBP_1384||1_-_endolysin_CDS Genus species strain strain
MVAKYSVRKSSYGDLRGVEQFVSTPRIALQVLSVMVDFNAWQKKRGAVGALSVNEGMRSRPRQSYLWNNRTALGVAVAPPFTSRHDEVRHGNALDFGITMPDGSNRALTPTEFAKLHELVEARGGTWTGVNFGEPWHHEMATRTERLAPYPDASVRAVSTAAALTAQPKPEPQQEPEPETLRRLLMAAADTITVYQRVGTNGKDQDTYFVAAPGVGDYLIRDGVNQPLALSIGSQYSGKEIRQALLDDGVHFEKVPAAQFDKTFAIHSRLAHLARGGKFGPRGELV
>C_f_p_oortii_CFBP_1384||2_-_endolysin_CDS Genus species strain strain
MTLTRTTPAAAGAYATALAGRSRDHLPVPWTADPGIDDCARFCSHVLWGGKPGPISWVDNFQTAGDGAYASGAADLRPWDVLLFDWEGNGVGNHVEFMVADLGNGYVRTYGANGADTRAAAYRLRPKRYIMGRFRPRWQTAAAPTPQSHLTPTTTPRRPLVYTFVPIGKTLNVVSLINGKRAAIRGAVPGRNDHELLRRWRDNDGSDEMLPAEADIVRGYLRKIA
>C_f_S5_26||1_-_endolysin_CDS Genus species strain strain
MSKFTFSSIYSVGPSSYGDRRGIEQFVTSARVALQVLTVIVKFNAYLRQQGRTGSLSVNEAKRTRARQSFLWANRFVLGVVVAAPFTSPHDEVNHGNAIDFGITEDDGSNRALSPDEFTVLHNIVAAHGGTWTGVNFGEPWHHEMATRAENELPYFDARERLTAAPAAPSKPAAPAAPPKPPTPKREVDMIYVTSDKTKKKYAIGELSFTPVSDSRATTYSKAVPGETSLFQTLTSAQVSGLIQDCRDRRDSLGVAVSAKFEAAVKAALQVEDAA
>C_f_VKM_Ac-1386||1_-_endolysin_CDS Genus species strain strain
MTLTLDVRNAPARFREMSGVGDNGVRYGPGRNQPGKCTRWVWLALGGFQNTTPLPSAVAAWEHAPSARRHPLTVKPFAGAVGVFGATAGPRWAGDVNWPYGDVVMFTGEGLDSDDWRDWVVRGTDAAGLGVIADVTMGVRYVQTGRRPVLGWIDSYGGAVLINGGTPSPKPTPTPAPVPVIRPEEDEMKRWSYTNKNGKTITKVQLGAKTKVLNNVTVAGEVFEPPEQLALLERVDDSTLAHPARFNQNEATVIERILKGLR
>C_luteum_NS184||1_-_endolysin_CDS Genus species strain strain
MPSIDVTSAPDRFLTMSVDGYAPGRNRPGNCARWTYFAIGGVPNTTPLPSAIAAWENAPKQHRHPIIDGKTRIPRGMVIALGPTSGPRWAGDKNWMYGDVFTADGDGVGYDSGGPATDSLAGLGVIGRITIRQRIAQTGRPLLGFLSSYGGWNLTTKAQTFTPSPSKPTAQEETIMASQPVVYTDGKRYVGGDEVAGLFTFSNSKQLAAWNKNSPIVRKVDAGTIDKLARKANK
>C_pusillum_ATCC_19096||1_-_endolysin_CDS Genus species strain strain
MTLTRTTPTAVAAYATSLIGRSRDHLPVPWTDSAAVDDCARFASHCLWGGFPISWVDNFKTAGDGSYAAGSGDFHPWDVLLFDWEHNGVGNHVEFFVGHDADPRYVRTYGANGSDTKAAAYRRRPVSYILGRFRPRWTEPAAPSSAAPHTNGTRRSKHMYTFVPIGKTMFVVSLVTGKRVGIKNPYHLELLKRARDNDGSDTMLAAELDIVKNTYLRRIA
>C_sp_9128||1_-_endolysin_CDS Genus species strain strain
MTVIDVSNAPSVLMSMSGVGDNGTRYGSGRNQPGKCTRWQWLALGGGGGFENTSPLPSAVAAWENAPAEHRHSLDEIPFRGAIFVYGASSGPRWKGDENWPYGDVAMVTGTRLTPTWRDWDLGATDAAGVGNIAVVNAGTRYAQTGYRKPLGWLSSFGGAVLSPGGGAGAPITDTVTAPPTVPEEDDMAFKPLVAKTLIGQGPGTDTWIFDFNRMTYRHARSATEIALAAKLGAVVLDGPQPKDMFRGFTYADVDGKGIR
>C_sp_C1||1_-_endolysin_CDS Genus species strain strain
MTVIDISYWQNFIDQSTFAAWKAAGVERVVFKAGGADGGLYKDSRHDTNVARARAAGLGVDHYFFNGPVDPVAAADAFIDYAAPQAGDGLWFDIENEGALAHWTPDQVLAAVQQVKARTGAIAGVYMSSSVTAQADWSAVVAFGCPLWVAQYGPNDGNAHGAPSIAHWTSWTYWQYTSQGRMPGFGGSLDVSTTSGGVIPVVTAAATVGHNASSWSTQQIQAALIHLGYDLGPSGADGDYGPATTAAVHKFEVDHGLGVDIGIAGGQVVGKLAQLTAAPAAPAAAGLTLDGVLGPRTITRWQQVMGTPADGTISTPSALIRAVQRVVGVTDDGLLGPITRKAVQAHLGVAQDGIWGRNTITALQVRLNQNRF
>C_sp_Csp1||1_-_endolysin_CDS Genus species strain strain
MVARFSVGLSSYDDLRGVEQFVSSERMALQFLSVKVDFDQMKADQQSFDRLSVNEGMRSRPRQTYLWNNRAALGVVVAPPFTSRHDEEKHGNAIDIGVTRADGSNRALSSIEFAWLHTQIERRGGTWTGVNFGEPWHHEMATRPEQVPPYPDARAFVAAGPNRAKPTTPAPPAAPPPDPYLEIGEDTMQMVTVAGKAPLGGDIAVLDGLRAAYHTDGEADAYRFGRSMGILAPGQNKDAVIRKRLTDLGLNIGVDELQTRLRAIKKAGGTVDPYYDGKF
>C_sp_Csp2||1_-_endolysin_CDS Genus species strain strain
MTLTRRSPATAAAYALSLIGRTRDALPVPWTDSRSIDDCARFCSHVLWGGFPISWVDNFKSAGDGSYGGGSTDLQPWDVLLFDWEGNGVGNHVEFMVADLGNGTVRTYGANGSDTRAAAYRIRPKRYIMGRFRPAWTTATPAGSTSGRPAGGTITNTLEDDMSKADVDALNKRIDNVEGLLTTIANAITDKRHGVIKFAQTAAETAQTVSRQVQNLDNSVNDRGHGAVVFAQRAAERADAAAKKLGV
>C_sp_Ferrero||1_-_endolysin_CDS Genus species strain strain
MGYSVGRSSFGDLNGVEQFVSTLIVAQQVASLCYEFDTQFPGARGRGDRLTVNEGIRSKRRMELLRAAWETYLRDGHPWAALAAALYFSTHREEIGTALDFGITRKDGTNRAMTAAEAQWVHDHGPARGIRWTGQFFNPQESWHHNGGYAYTLPPITGVNLPGAPFFTDVAETHEQIRRALMAAKDTLTYYQRTEGGKDQDVYFIAGGGVFLDLERRGEKSNTSWIVKRTGLDSRAIRVLMNAEGINAVKLDARAYDERRIFYAAISEAALGAAVGK
>C_sp_Ferrero||3_-_endolysin_CDS Genus species strain strain
MPSIDVTAAPQRFLTMSVDGYSPGRNRPGNCARWTYFAIGGVPNTTPLPSAIAAWENAPKQHRHPIIDGKTRIPRGMVIALGPTNGPRWAGDKNWMYGDVFTADGDGVGYDSGGPATDSLAGLGVIGRVTIRQRIAQTGGRPLLGFLSSYGGWDLTSTPTPTPGAPAHTPVQEDDMAAPAVYTDGRRFVGGDETTGLFTFGSMAELNTWQKNNPVVRQVSAGTLDKLVQKAVAK
>C_sp_ISL-83||1_-_endolysin_CDS Genus species strain strain
MGFSVGHSSLGELAGVEQFVSTPMVAEQVSSLAYEFDTQYPGARARGDRLTVNEGIRSRARMRMLRAAWEQYQRNGTPWAALAAALYYSTHREEIGTALDFGITQKDGTNRAMTPDEAAWVHARGERRGIVWTGRLFNPQEQWHHNGGYAYSVAPITGVNRPGARLFTDKTPAKPAPIRRDPDDMQVQWNDKHTKALILAGGKHTVIDKTTPDKNDVDWLGQVKLCERVARTNPADSYAGGMNDSQHAVVRAILRSMEG
>C_sp_MCBA15_004||1_-_endolysin_CDS Genus species strain strain
MGFSVGVSSIGDLRGVEQFVASEEVAAQVRSLCHEFNTQVAKNGDRLTVNEGIRSRERQQALYQAWKTYQKYGRPYASLAANPYTSTHDHTRGSALDFGITRADGSNRALTQAEFDWVHTNGVRRGIRWTGANFRPVEQWHHNGGYPATVPPIPDAPIIDTITPEGDDDMSTYELVKDDNQTIWFVVDRMERRPLTSQKQVDDYKAFIRARGQNPDDTYQGDAMSSFGVDITAREFEYQLIRDPKSGSIYLSQNRVVLVPLATSGQVADYQDWLRRKGYSADVKDDSNLAAWGELIGK
>C_sp_MCBA15_009||3_-_endolysin_CDS Genus species strain strain
MQWKFSSIYSVGPSSYGDRRGLEQFVTSARVALQVLTIVIKFNAYLRQKGRSGSLSVNEGKRTRVRQSYLWVNRFVLGVVVAEPFTSPHDEVKHGNAIDFGITEANGSNRALSPDEFTVLHNLVAAHGGIWTGVNFGEPWHHEMATAAERELPFFDARERLAGTPPPGKPKPTPTPPPAPAPAPTIEEDDMPQKVESNETGSRYLIWPLSLNTIRKTDKDADEKARAASQADGVPFVKMSSPRIKLLLAMLDERIDAANASDKAIVKRAVTEAIRAEGAK
>C_sp_MCBA15_012||1_-_endolysin_CDS Genus species strain strain
MSANGQLTDAELVVVPNTADITTIGVQRIAVAVLPYLLAAAAEFRQETGQKLVLAEGYRPLATQIDYFNARYHVVASGGVWWNGKRWAKNAGAATAAVPGTSPHGNAVAVDLWSGIDTSFTTANHRVWVRVSAKYGWTNTGTGFGEPWHQEWSAARVTKRVTLTAALVRPAASSGAITNTITGRPAATSVQEDDMPSIELVKQDGDTSGTVWMSRDRMERRPLSAADFADVAYWVGKQFGEDAAKVQVVRSLTAFGIDISARPDTYELVKDTHGDGTVYLSFNRVLLIALTSAALPAAVWWLDKRGYDNTVSLTDNLAAFGAALHA
>C_sp_MCBD17_003||1_-_endolysin_CDS Genus species strain strain
MTNIYVGTSEYEELAGIPQYMEQSAGLQLIGLLNLFLAQHGYRLTVNEAIRSRDRQKMLRDAYEHYLTYGSPWAALAAALYYSTHDPANGAGAADLGGPGGRALTAAEHAWLVANGPLYGVIWTGRTFSTSEWWHFNAYRSRASVLVPVGTTPTPTATPAATVKPAAAPIDGDDMKLILISTPTPDSVIKGGTYNWIWNPNPAERQGGIKNLNARQLALVEDLVKKGEVIKYGKQPASTLDGWTFLGNDGQYYPHPS
>C_sp_MCBD17_008||1_-_endolysin_CDS Genus species strain strain
MVARFSVGKSSYGDLRGVEQFVMSARIALQVLSVIADFNAWQRDRGAVGFLSVNEGMRSRARQSWLWAMRFILGVVVAIPFTSRHDEVLHGNAIDFGITMPGGSNRALTAEEFAKLHELVEARGGTWPDWAKTAPEPWHHEMATRAELLPPYPNAAEIVANDLDPTVPTPAPAPTPPAPIPTKDSDMRHGLSTKTRTYYDIGELTVSGTGRKARATANAKATRGIGTLYRRMTPSQLIDLLEEVQDNRVDLGYPRSRRIDQQIQNEKAA
>C_sp_MCBD17_021||1_-_endolysin_CDS Genus species strain strain
MSILDSVAAVRRATAQLGQYDGAGMCLANVFKWFGSVQSIGPGAGHYSVAIAGWDYAPAADRHEGDYNAPAGVPVYFDRLTGPRWPGDRNFAAGDVGLSIGGGYAIFTDSPTGNTGVMSIRARAAQIGRRYLGWTRTFLGHQTSAGNAYGKPVPPAVIVTVGKTPVKIDPTVGDRMYAIRNNAKGTVGYGAVYALAPGFVRHQVNNGASRPPLRLQTIVGDARDIGDENTFKDVLEAFGLPREASDPNWVVRHANVDSRTYSSLVAAMKAGD
>C_sp_MCBD17_026||1_-_endolysin_CDS Genus species strain strain
MVAKYSVRKSSYGDLRGVEQFVMSARIALQVLSVMVDFNAWQKSRGAVGALSVNEGMRSRDRQSYLWEVRAVLGIVVAPPFTSRHDEVRHGNALDFGITMPDGSNRALTDIEFAKLHDLVEARGGTWTGVNFGEPWHHEMATRTERLAPYVDAATRAAATAADLTPKPQQQAPTEPLRRILMSAADTLTYFQRKDDKTGKPQDTYFVAGPGLFVDIVRDGKKTWLVDRAGIDARTIRTVLNREGVKAVVLDARDFDERRAVYASLAEATQGKAV
>C_sp_MCBD17_028||1_-_endolysin_CDS Genus species strain strain
MTINSGEALERAIGDIGQLYTPGGYCLEHNARWQLAGVTSPFGRQGRIAQIALDAWNWSEYQVPGDANPPDGVPAFFGVSPTRTDRNKAAGDIVTTQRRNGISGCVATDAYGNRVGWMTLEQRAAETQRPYLGWTRDFLGAITTAGVTHALAHFTHSATVQEDTMLALRRNDTGACFALAPGYVRYQGNAREHDLTAKVSSSPARAQNTDVASLKLIFAAYGVPSEAADPNWLKKNANDGAATWSRIGQLQKALGH
>C_sp_MCBD17_029||1_-_endolysin_CDS Genus species strain strain
MSLTRTTREAAAGYALGLAGQSRDRLPVPWTASPVMDDCAAFCSHVLWGGKPGPILWVDNFKTAGDGTYAAGDDDLAPWDVLLFDWEHNGVGNHVEFMVADLGNGYVQTFGANGSDSREARYRSRPKSYILGRFRPDWAPDEVRPHFPTTSIEHDTANHDEQDDDMTPEQDRRLKNIETMLGGVQNAIGDPKRGLATRLVAVLVIAQKLAKIAKVK
>C_sp_MCBD17_030||2_-_endolysin_CDS Genus species strain strain
MVKRFSVGKSSYGDLRGIEQYVMSARIALQVLSVIVDFNAWQKQRGAVGSLSVNEGMRSRARQTYLWVNRLILAVVVAMPFTSRHDEVLHGNAIDFGITMPDGSNRALTPVEFAKLHELVEARGGTHTGINFGEQWHHEMATRAERLPPYPNAAQLAAGTAATPPPAKNTIPTIRKDDDMTAAVKIKETGARFQVGFGTLTYSSSTKDADLLRKVFSATDELHELSLADAKVLFAQCDIPTAYTDAKALLAAQPNGRWSLQALAVQELRAFIKKGGK
>C_sp_MCBD17_032||1_-_endolysin_CDS Genus species strain strain
MLTRSTRADAEAYALSLAGRSRDRLPVPWTASPTMDDCAAFCSHVLWGGKPGPILWVDNFKTAGDGTYAPGAGDLAPWDVLLFDWEGNGVGNHVEFMVADLGNGFVRTFGANGSDSREARYRTRPKRYILGRFRPGWSAALVVPPKLPAPIIDQEDDDMLILDNGHGQGLLSGGKLTSIPSPDDVRALRKAKVKVAKVSPEFYNRLRETAK
>C_sp_MCJR17_043||1_-_endolysin_CDS Genus species strain strain
MSLTRTTREAAAGYALGLAGQSRDRLPVPWTASPVMDDCAAFCSHVLWGGKPGPILWVDNFKTAGDGTYAAGDDDLAPWDVLLFDWEHNGVGNHVEFMVADLGNGYVQTFGANGSDSREARYRSRPKSYILGRFRPDWAPDEVRPHFPTTSIEHDTANHDEQDDDMTPEQDRRLKNIETMLGGVQNAIGDPKRGLATRLVAVLVIAQKLAKIAKVK
>C_sp_MCJR17_055||1_-_endolysin_CDS Genus species strain strain
MSLTRTTREAAAGYALGLAGQSRDRLPVPWTASPVMDDCAAFCSHVLWGGKPGPILWVDNFKTAGDGTYAAGDDDLAPWDVLLFDWEHNGVGNHVEFMVADLGNGYVQTFGANGSDSREARYRSRPKSYILGRFRPDWAPDEVRPHFPTTSIEHDTANHDEQDDDMTPEQDRRLKNIETMLGGVQNAIGDPKRGLATRLVAVLVIAQKLAKIAKVK
>C_sp_MCLR17_032||1_-_endolysin_CDS Genus species strain strain
MAWYPIGESSYGDLRGQMQYVNSERIAQQWLSLVRDFWARFGYRLSPNEARRSRSRQSLLYNAYLRNGYPKAAYPFTSRHDEVLHGNAIDMGVTDAAGRNRALTAAEFAWAQQRAELRGFTWTGRNFGEPWHIEGATRAEHFPPYPGITVSNALGISPVPAPEPKPKPTPKPATTTPVGDIVNTFIVRLGSKKVPFLVNPETMRCMQLNETQTSFWKARGLQEQRDGQSPAIVSSFERVSGKGAA
>C_sp_MCLR17_034||1_-_endolysin_CDS Genus species strain strain
MVAKFSVGKSSYGDLRGVEQYVSSERMALQVLSTIIDFNAYLRSKDRGGSLSVNEGMRSRPRQSWFWANRFVLGIAVAPPFTSRHDELTHGNAVDFGVTNADGSNRALYPDEFARLHEIVQGRGGTWTGVNFGEQWHHEMATRGEAVAPYADARARLAPKPAKPAVRPFKPKPAPKPPTPKHEVDMLYVTSAKTKKKYAIGELTFTAVSDSRAITYSNAIPGDTSLFQTLKSTQVTALIQDCRDRRDSLGVAISAKFESAVKAALADEDAA
>C_sp_MCLR17_036||1_-_endolysin_CDS Genus species strain strain
MVAKFSVGKSSYGDLRGVEQYVSSERMALQVLSTIIDLNAYLRSKGRGGSLSVNEGMRSRARQSLLYTQYLRTGYPVAAYPFTSRHDEVLRGNAVDFGITEADGSNRALSADEFAKLHEIVQGRGGTWTGVNFGEPWHHEMATRAEAVPPYPDARARLAGKPKPPPSKKPKPAPTPKPTTPKREVDMLYVTSDKTKKKYAIGELSFTAVSDSRAITYSHAVPGDSNLFRTLTSAQVSGLIQDCRARRDSLGVALSPVFEASVKAVLAEEDAA
>C_sp_MCLR17_042||1_-_endolysin_CDS Genus species strain strain
MVAKFSVGKSSFGDLRGVEQYVMSERIALQVLSTIIDFNAYLRSKGRSGSLSVNEGMRSRWRQSYLWNNRAALGVVVALPFTSRHDEVNHGNAIDFGITMPDGSNRALYADEFTRLHQIVEGRGGTWTGVNFGEPWHHEFATRAEAAPPYPDARARLAAKPSASVKPPVKAPAPVKPPTPKVEADMLYVTSKKTQKKYAIGELSFTSVSSSRAITYSTAIPGDTSLFQELSSAQVSGLIQDCRDRRDSLGVAVSAKFESAVKAALAEEDAA
>C_sp_MCPF17_003||2_-_endolysin_CDS Genus species strain strain
MVAKYSVRKSSYGDLRGVEQFVSTARIALQVLSVMVDFNAWQKSRGAVGALSVNEGMRSRPRQSYLWANRFSLGVTVAPPFTSRHDEVRHGNALDFGITMPDGSNRALTDTEFAKLHEVVEARGGTWTGVNFGEPWHHEMATRTERLAPYPDAVTRAAATAADLTPKPQQQAPTEPLRRILMSAADTLTYFQRKDDKTGKPQDTYFVAGPGLFVDIVRDGKKTWLVDRAGIDARTIRTVLNREGVKAVVLDARDFDERRAVYASLAEAAQGKAV
>C_sp_MCPF17_015||1_-_endolysin_CDS Genus species strain strain
MSLTRTTREAAAGYALGLAGQSRDRLPVPWTASPVMDDCAAFCSHVLWGGKPGPILWVDNFKTAGDGTYAAGDDDLAPWDVLLFDWEHNGVGNHVEFMVADLGNGYVQTFGANGSDSREARYRSRPKSYILGRFRPDWAPDEVRPHFPTTSIEHDTANHDEQDDDMTPEQDRRLKNIETMLGGVQNAIGDPKRGLATRLVAVLVIAQKLAKIAKVK
>C_sp_MCSS17_006||1_-_endolysin_CDS Genus species strain strain
MVAKFSVGKSSFGDLRGVEQYVMSERIALQVLSTIIDFNAYLRSKGRSGSLSVNEGMRSRWRQSYLWNNRAALGVVVAAPFTSRHDEVLHGNAIDFGITMPDGSNRALYADEFTRLHQIVEGRGGTWTGVNFGEPWHHEFATRTEAAPPYPDARARLAAKQPASAKPPVKTPAPVKSPTPKVEADMLYVTSKKTQKKYAIGELSFTAVSSSRAITYSNAIPGDTSLFQELSSAQVSGLIQDCRDRRDSLGVAVSAKFESAVKAALAEEDAA
>C_sp_MCSS17_007||1_-_endolysin_CDS Genus species strain strain
MDAKFNIAINWYLTQQARGITYSMTSRFGPNSFDCSSAGYFSLEAAGLLPAGLRIGNTDTMFRDFEANGWVQIKPNAQGNYDTRKGDAAIWGKRGASGGAAGHYMFFIDADRVINCRVAGIKIDNYDQLRAWNDYPEQTFYRYAGSDAPGPVGNPTDQNVDVGSFIKFADPLTVSKVELQGGLWQVLSNDLCPVDPTWDDNGVPAEPLVEVDADGYATDDQDLNPGSRFVLPGKHQVLDLGQSGGMWLALIQWNVYKFWVDIAKATEVAGTDGGTPVPGKRPSVAAPQPAPAEQPAPETPPAQQPAEEPAAQPEPEQPPADEPEPAQQPTKEPTTNEPAKEPTKMAFSEAEQKQLQVATQSAQKLADDVQASDVVAEIQSGISKKTKVIVYVVGDSLIGLGLVAPGLAVVLGFTDLIRIVALSGLLATAGAFILTMFGIYKSKQ
>C_sp_MCSS17_011||1_-_endolysin_CDS Genus species strain strain
MVAKFSVRKSSFGDLRGVEQYVMSERIALQVLSTIIDFNAYLRSKGRSGTLSVNEGMRSRPRQSYLWNNRAALGVVVAPPFTSRHDEVLHGNAIDFGITMPDGSNRALYDDEFARLHQIVEGRGGTWPDWAKTAPEPWHHEYATRTEAVPPYPDARARLAAKPAASTTVPAKPAAPVKPPTPKVEADMLYVTSEKTKKQYAIGELTFTPVSSSRAITYSHAVPGETSLFQTLTSAQVSGLIQDCRDRRDSLGVAISAKFESAVKAALAEEDAA
>C_sp_MCSS17_015||1_-_endolysin_CDS Genus species strain strain
MPWYPIGRSSYPDLLGQMQHVNSERIAQQWLSLVRDFWARFGAMLSPNEGRRPRPRQAQLYAAYLRNGYPVAAYPYTSRHDEVLHGNAIDAGVTRADGSNRALTSEEFAWLHEQCELRGFTWTGRNFGEPWHIEGATRPEHFPPYPGITVDNVLSPVRPAPKPAAITIPREDDDMTAAVKIKETGARFQVGYGTLTYFDNAKDADLVRNVFSASDELHELSLAQAKKLFEKCDIPAAYTDAKALLAAQPNGRWSLQALAVQELRAFIRKGGK
>C_sp_MCSS17_015||2_-_endolysin_CDS Genus species strain strain
MSILDSVAAIRRATAQLGQPDGAGACLANVFKWFGSVQSIGPGAGDYDWAIKGWTYAPASDRHHDDYSPPAGVPVYYGPVSSPRWAGDRNYPCGDIGLSIGRTAFARESMGIFTDSPTGNTGLMSISARARQIGRPYLGWTGTFLGHQTSAGNAYGKPVPPAVIVTVGKTPVKIDPTVGDRMYAIRNNAKGTAGYGAIYALAPGFVRHQVNNGASRPPLRLQTIVGDARDIGDENTLKDVLEAFGLPREASDPNWVVRHANVDSRTYSALVAAMKAGA
>C_sp_PhB25||1_-_endolysin_CDS Genus species strain strain
MKWKFSSIFSVGPSSYGDRRGIEQFVTSARVALQVLTIVVKFNVYLRQKGRTGSLSVNEAKRTRPRQSYLWANRFVLGVVVAAPFTSPHDEVNHGNAIDFGITEDDGSNRALSPDEFTVLHNIVAAHGGTWTGVHFGEPWHHEMATVAENELPYFDARERLTGAVPAAPKPTPIPEPAVVPDPVPEEDDMQKVKSKETGNRYVIWSRDLDTIRKTDRNADEKARAVSQAAGTAFVEMSSARIKLLLEMLDGRVDAANASDKAIVKRAVTEALRAEAAA
>C_sp_PhB137||1_-_endolysin_CDS Genus species strain strain
MVAKFSVRKSSFGELRGVEQYVMSERIALQVLSTIIDFNAYLRSKGRSGSLSVNEGMRSRPRQSYLWNNRFALGVVVAPPFTSRHDEVLHGNAIDFGITMPDGSNRALYSDEFARLHQIVEGRGGTWPDWAKTAPEPWHHEFATRAEAVPPYPDARTRLTAKPSASVKPPAKPAAPIKPPTPKVEADMLYVTSEKTKKQYAIGELSFTAVSSSRAITYSHAVPGDTSLFQTLSSAQVSGLIQDCRARRDSLGVALSPVFEASVKAVLSEEDAA
>C_sp_PhB146||1_-_endolysin_CDS Genus species strain strain
MTYSTLTTETVETSQKSGRENATIDMVILHHSATTNTDQVLQMMTSGSRRVSANYVVKDRRIVGVVPEEWRAWTSGGTTDGGKGAAFDRRAITFEIQNASNGGSWPVSAESHESVAQLVADFHRRYGVKLDRDHIVGHRELYTRWGASYATACPGGLEMDAIVKRAAELVAGGTPAPAAKPATPAKSSAPAFPLPAGSYFGPKSGPARSVSGYYSHREDLRTFQRQMIARGWTFPRYGADGLYGDELRDNVLAFQREKGLEVDGLVGPATWRAAWTEPVT
>C_sp_PhB172||1_-_endolysin_CDS Genus species strain strain
MASNRYPIGVSSYSDGTPTSPRGRMQTVTDQYLADQLRSAALEFDRDVLKGNGEHLTPNEGVRELDRQWDLYNLYLQGRGALAAYPGTSTHGPQIGTAVDFGITRKDGSNRPLTGDEWPQLYRILDRRGVQHTGALFRVYEAWHCNGIYDAELPPITNPPLMGTIAESIPGVEPAPKEAIGMKCIKGGTAWLLIGATGGTWKIGSLRVAGQLFDGRAVRDLLVRVEKSTADEPAAFNDLQIEVIRAALKKIK
>C_sp_UCD-KPL2560||2_-_endolysin_CDS Genus species strain strain
MSANGQLSDAELVVVPNTADITTIGVQRVAVAVLPYLLAAAAEFRQETGQKLVLAEGYRPLATQIDYFNARYHVVASGGVWWNGKRWAKNAGAATAAVPATSPHGNGGAADLWSGIDTSFTSANHRVWVRVSAKYGWTNTGTGFGEPWHQEWSAARVTKRVTLTAALVRPAASSGAITNTITGRPAATSVQEDDMPSIELVKQDGDTSGTVWMSRDRMERRPLTAADFADVAYWVGKQFGEDVAKVQVVRSLTAFGVDISARPDTYELVKDANGDGTVYLSFNRVLLVPLTAESLPAQVWKLGKRGYDTTVSLTDNLAAFGAALHA
>C_sp_VKM_Ac-1376||1_-_endolysin_CDS Genus species strain strain
MTLTRRTRADASAYALSLAGSSRDRLPVPWTNSAAMDDCAAFCSHVLWGGKPGPILWVDNFKTAGDGTYAAGTDDLAPWDVLIFDWEGNGVGNHVEFMVGDLGNGYVTTYGANGSDSREARYRTRPVSYIQGRFRPRWDTTPTPIAPKPASTRTAPRRHRMYSIIPVTKNPNVEANVAYVCGASGKRAPIKSSDDGALLVRYRDNDGSDAMLAAELDIVAGYLKRIN
>C_sp_VKM_Ac-1376||2_-_endolysin_CDS Genus species strain strain
MVAKFSVGRSSYGDLRGVEQYVSSERIALQVLSTIIDFNAYLRSKGRSGTLSVNEAMRSRDRQTSLWNNRFVLGVVVAAPFTSRHDEVLHGNAIDFGVTMPDGSNRALYDDEFNRLHQIVEGRGGTWTGVNFGEQWHHEMATRAEAAAPYPDARTRITATPSASTSSAAPAAPVKPPTPKVEADMLYVTSEKTKKQYAIGELSFTPVSSSRAITYSHAVAGETSLFQELSSAQVSGLIQDCRDRRDSLGVAVSAKFQSAVKAALAEEDAA
>C_sp_VKM_Ac-1796||1_-_endolysin_CDS Genus species strain strain
MSVIVGTSELPGRTFGKPQVMSNVQAGWNLIAALAELRRDHGLIVTVNEADRSREDQIGVRQDYIGFLNGGPWAPLAAFCTWGPPPQFTSTHDPLNYGNAADLGGPGGAVISDRARDLLDGNHPDGVIGRKYGLRNTGWNFSRREIWHFNIYPDRAQVLAPNPSVVLDHVTPNITKEQAMKIKWIDESKSKGARQGIVGEPGSGIAKTFTNQTERDAFFNALDWVWGIKLKASDRVPLFRGSYNAAMKIAKGA
>C_sp_VKM_Ac-2861||1_-_endolysin_CDS Genus species strain strain
MTYSPLTTETVETSQKSGRENHTIDMVILHHSATTNTDQVLQMMTSGSRRVSANYVVKDRRIVGVVPEEWRAWTSGSPSDGGKGAAFDRRAITFEIQNESNGGSWPVSAQSHETVAQLLADFHRRYGVKLDRDHVVGHKELYTRWGASYATACPGGLDVGAIVKRATELVAGAKPAPAPKPAAKPAAKPAASSAPAFPLSAGSYFGPKSGPIRSVSGYYSHREDLRRWQRQMMHRGWTFPRSGADGLYGDETRANALAFQREKGLTPDGLVGVNTWRAAWTSPVT
>C_sp_VKM_Ac-2884||1_-_endolysin_CDS Genus species strain strain
MVAKFSVGPSSYGDLRRVRQFVASARMALQVLSVMVDFNNWQKARGATGKLSVNEGMRSRARQSWFWANRFVLGIAVAPPFTSRHDEVNHGNAVDFGITMPDGSNRALTTAEFAMLHAIVESRGGTWTGANFGEPWHHEMATRAERLAPYPNAADLYHGVAAKPSKSTIKKPTVPAVITSPGGMLMLFKAKYYYLVGEFTVQKFTAKADAVPYSQATKRATKVTSDRMNRIIRQTAERRQSTFGSIDADLQKLIDDRNL
>C_sp_VKM_Ac-2884||2_-_endolysin_CDS Genus species strain strain
MPSIDVTNAPDRFLNMSVDGYSPGHNRPGNCARWTYFAINAIPNFSPLPSAIAAWNNAAMKHRHAIVDGKTRIPRGMVVALGALGGPRWPGDVNYVYGDVVVATGEGVGYDSIVIATDSLAGAGRIGRMTIRQRIAQTGRPLLGFLSSYGGWQLTSLTAAASTDLSVSTPIIRSTTKHEDDDIMRFTVEYDDPAKKTGKHVTFWVGGRSIMLAPLKHGSKTYSVDAQIKILRLWNTATSGSAATLTTTQRQIVQKLTRRLK
>C_sp_VKM_Ac-2889||1_-_endolysin_CDS Genus species strain strain
MSVIVGTSELPGRTFGKPQVMSNVQAGWNLIAALAELRRDHGLIVTVNEADRSREDQIGVRQDYIGFLNGGPWAPLAAFCTWGPPPQFTSTHDPLNYGNAADLGGPGGAVISDRARDLLDGNHPDGVIGRKYGLRNTGWNFSRREIWHFNIYPDRAQVLAPNPSVVLDHVTPNITKEQAMKIKWIDESKSKGARQGIVGEPGSGIAKTFTNQTERDAFFNALDWVWGIKLKASDRVPLFRGSYNAAMKIAKGA
>C_sp_WW7||2_-_endolysin_CDS Genus species strain strain
MAWYPIGPSSYPDLFGQMQYVNSPSIASQWLSLTRDYAAKFGQDGDRLTPNEGRRTRARQQELYANYLRTGYPVAAFPYTSRHDEATHGNAIDAGVTTANGHNRALTGDEFAWLHEQCELRGFTWTGRFFITPEPWHIEGDTKPPHFPPYPDINVYNAIIHEEEEDMTPTQAQQLADVARAVGSLQSDMNFIKSELTGSGSDQTRLQETVIGIRALTAGDSRLKEALITIRAIAKKLGIPVKEK
>C_sp_WW7||3_-_endolysin_CDS Genus species strain strain
MVARFSVGKSSYGDLRGVEQFVMSARIALQVLSVIADFNAWQRDRGAIGFLSVNEAMRSRVRQSALWANRFILGVAVAPPFTSRHDEVLHGNAIDFGITMPDGSNRALTAEEFAKLHELVEARGGTHTGINFGEQWHHEMATRAELLPPYPNAAEIVANDVNPAPPTPAPAPNPPAPIPSEGSDMRHGQSSKTRTYYDFGELTARGTGRKAHAVANAKATRGIGTLYRRMTPTQVIDLLEDIQTNRVDLGFPRSAQIDKQIANEKAA
