# Supplementary material for: Prophage-Derived Regions in Curtobacterium Genomes: Good Things, Small Packages
Source: Int J Mol Sci. 2023 Jan 13;24(2):1586. doi: 10.3390/ijms24021586 (PMC9862828; doi:10.3390/ijms24021586)
Supplement: Supplementary file 1 [file ijms-24-01586-s001.zip › File_S3.fasta]

>C_albidum_DSM_20512||1-572 C_albidum_DSM_20512||1
MDILEDQILVRRDTLANFIAQSVVPLNGEPVGIIGPDGRATAYKIGDGVSTVDQLPALSKGDKGDTGPQGLPGTNGVATDAAVATNMQDTSTQTGAAFSRGIRQGIADVRSRLSTRAAYDLATSLGKSRVAVEDSDQYLEAWPDLTAWAGAGVQVSGGLAYGSTSQSSGIARSYRIEPGTIARVTFQINYVVGASSGGGVLVGFSKNAVGTAPAVGGAGARGIYIRSDGNTTATSIVKALDNGSQSTDLMGTGTTTMIVTAIADETYLTVTAVNAATGQEVHARWARDDSAFPLNNLTVMVNDTRGTAGSSVGVIAGRRGGLVTTKPRQAYRTAQWGTASGDGFRIALPASYDSRVPTPAVVLFHGNGSDESHWITNGNGTAVDTALLNAGFITIAAANTGATSTWGSDDGLAAYTAAYRYARDHYNIGAVCFYANSMGGIESLNVLARDAIPGVAAWAGTVPTYDLAENRANALFTSTIDTAYAGDYANKAVGHDPAKMDARLFRGIPMWMLIATDDTSVTPAANGQALYTAVSPVAPTTKVEVTGGHSTGQIAARAADIVAFFKGVLGVS
>C_citreum_DSM_20528||1-462 C_citreum_DSM_20528||1
MAVDYKRIRVRRGTLGDFIAAGFIPEDGEPIAIIGADGKSSGYKIGNGVDAVDKLPALSKGDAGPQGNPGVKGDPGGAFTYASPGIYSAAGAVSIPALTGNSLEYLQQQRARALQSWWFALANRDYAPAVARFGPGDSITEGQGATTRDRRWVQRAQMLLRRHFPTTALGSGGGVGWIDPWQMANSFGQPATVGGNLPANPGGGGSYTDTGFGLSRRTYILKASTDTWTITVKGTSVDIHGVQVNGATATITVDGGTPQTISFGGSGVSDGKVIRVTLGASGGHTITLAGASGSFYFSGIYVNDGDENQGVHTYGNGYYGQSTTFFANLDAPKPIAAIQPSLFVIALSINDYAANASAATAKQNLQKIIAACKANVTTPPSFVLMPYWLRTGTFTGDAWSAFVAAQYEIAAADPSVCVLDLNARMPAANGPAANPYYTDGIHPTDMSHAFIADQLVRFLSPM
>C_citreum_JCM_1345||1-462 C_citreum_JCM_1345||1
MAVDYKRIRVRRGTLGDFIAAGFIPEDGEPIAIIGADGKSSGYKIGNGVDAVDKLPALSKGDAGPQGNPGVKGDPGGAFTYASPGIYSAAGAVSIPALTGNSLEYLQQQRARALQSWWFALANRDYAPAVARFGPGDSITEGQGATTRDRRWVQRAQMLLRRHFPTTALGSGGGVGWIDPWQMANSFGQPATVGGNLPANPGGGGSYTDTGFGLSRRTYILKASTDTWTITVKGTSVDIHGVQVNGATATVTVDGGTPQTISFGGSGVSDGKVIRVTLGASGGHTITLAGASGSFYFSGIYVNDGDENQGVHTYGNGYYGQSTTFFANLDAPKPIAAIQPSLFVIALSINDYAANASAATAKQNLQKIIAACKANVTTPPSFVLMPYWLRTGTFTGDAWSAFVAAQYEIAAADPSVCVLDLNARMPAANGPAANPYYTDGIHPTDMSHAFIADQLVRFLSPM
>C_f_p_f_BRIP_70607||1-381 C_f_p_f_BRIP_70607||1
MVNPPIAPVDPTTNLFPPAVMAALAKQFAVPAITTNRLTSTTLKTWSNAKVRAKMRTGRAEVAAIGTSITAGEGSSVPKGIGSWPARLQAQLIADGCADGGSGFIAATSNLTAATTDPRVSRSAGWKVVSPTVSTLITGDTAGASATFADTKRSTEITVVYMDWFSMTWTLTVDGGTPTSVTNTNTGALKKLTVTVPEGVHTAVITLGAGTSTSAYFHLLGVSFVMPHGVVVHNLGVGGNTASGALAGSNDRARQIAILLGVHLALIEFGANENPAGSGLTDFQNALAFGVRAFQSAGIATVLVTPPPSGNANRPVPQVVGFDYSISEAIPVPLVDVNKELSTWANVQAHGWDYATDSQYVHFNEYGHEEIAREIHVGLNL
>C_f_p_f_CFBP_3417||2-368 C_f_p_f_CFBP_3417||2
MGTDLVPSIDSETKQLQDTVRARMALNFRDPTTPEGAALGGGFVVKDSAIATNLAVGKTFGLPGGGANNLRLPVNGSAVIDGSKLGPGTNDKVAYALSATFKGGFTGEAGFGQVNPGFLFGVNHFVVTGTTAGDLAGITDLYGTLNEVHQSTPGASINLVVGNQSEAGTDPSATGTTIGSIYSHRMKGVQLNTGTVTNTATTLRVEAPVLKGDATVTGTTYSLDVVGNIGLGGPIIKENASTQTSTAGLYMSRNATTLEPSITFANGTKAMNIDFTSGASGVLRILATGVASRIEISQSGTTVLKNNGANLALGSSANQGHNGLGVFHLGAAGGVPSVKPTSGVVIYSGTDGLYALGSAGTLTKLAPL
>C_f_p_oortii_CFBP_1384||1-602 C_f_p_oortii_CFBP_1384||1
MTTSLRVLSPESISKAPITWFDGARYGLFCHYTFGGTANPQTITANGTKQTTTEGMAAAFDADTFAANCAKFGVEYVIFTAWHYAMNILGPNAAMDSYLTGHTAQTDAIQRLITALKPYGIKLLLYVHLTDGNDLISAEQTTTGWNDATGGYATWNTFVTSILTDMGNRYGTGIDGYWIDMVQSTEFQTRINLTTLKPALLAGNARRVIVGNGGNNDDATPIPNLVPHRTREYIAPPTDATQLLSGYSQVAIIESRYAEWWATAPASYSSAVKYTPAEMLRYTVLQAGTNSNGGGTAWAIGPYAGKAQSIWEPGLEEAMTTLGASIAALAESIKKTRPSTSWVTPNTAKLSAVPNGFVATTSADASKEYIHVLTPPTSGRTITLPAPSDVAAIAFEDAYNLATGSPVTLQQLGDGSYTATLASSDSWSAADTVIVLRRRSLGRGGVSEPRVWFGPERFTTPSSGTTAVLLPAGAGSRFPVWQMGPDTPTQVQCSFRVPDDWNSFSVEMLFTQLGAGTGTAYFTTNRSQVAVGSLLSAGDENPADTLVQMSGTVNQLSSVQIMRRRQNTRGALNHIRVQRFASNGSDTGPTLGLLGLVLVRST
>C_f_S5_26||1-385 C_f_S5_26||1
MGTNLLPSIDSDTKQLPDVVRERIADNLVDPATPEGAAVDGIFSGLLTQTRQFVYFGDSWGTQLYNGVDPLPKVTIGRLGAKLIKNYSVSGAIIGPTSQNSGNSTDAQVATAQADVSYNKSTITDVVVLAGVNNIGGYLPTVDAARDHFQAIASLFPRARLWFATNAKKAINNAGDNDPWRWYNRFFEGASLAGYAVADFSPMWTWSAIRTTGTWWDPSSSTDSSRHPSAAGFAAIAGRLAAFLTGQSWRPYFKVPTDLHSNAATLMASQGVSGTPTLSTDDTVVDGVILRLNVSIGGMDALAAVPTTAFQPILQIPTAYMPIGNYLMGPAGCRLSGGTMDFTYALRVNQDGPGVVSVDPRLLNNHVGYFVLRADLPLNTIKTAD
>C_luteum_NS184||1-427 C_luteum_NS184||1
MGNPQLVSVDSDTKLPPSSVLTALDGRNDQRYRSVNAQPVTVTVEHKVHALGYPYAVMRARTGGTFRPNLIDKRYGNDFDVTNPTSTGTAFKPTRERLDSFARRMGLPVVVNASGWNVTSNSGEVRGAQIRNGKIFHDFEATNLNGSPAGIEGMGLLPNGQLKCFSALRGDTAASMVAQGVVHSWSYGPNLVINGVAQDLTQQNWQYFLTEISARTIIGQSQTGDIIIIATVGKTSTSSTSGPTGITGNDMVSLAVSEGCYNASLFDGGGSTQAYTQGLYTIPSSDDSTGYDGIVGRRSVPDVFALTGEFVTSRVDTGWRTLPLRSGYVANDANSTPQVRQLDGMIEFRGIVKPSSGSFPTTDAIVGDLPQQFRFNGASKSWVSSGNGGNTRKISIATDFSVTVVGNTNTPTYMNLDQVFWLSDAIL
>C_sp_C1||1-418 C_sp_C1||1
MPANPNGPLAQLVPGAYVPTVDPTTHQFADVVVGGIEDSLGIDQTRSSAYTLGGCASGKTYGNQTMIVRLPIRLPKTVTRMRLHISNVCGLGDVPQTNGPSINAAWVGQQNTSPGAGGCALNTQQEFPGGSGSLDNGGEWVSGWLAPSWDTAIATGFITLSVQCVGTNLAYNYSSNGFYQNADNDPLDMVGTAWTQYGDTPLATWIEYEYVDDGSPQVLFIGDSAVDGFFMGPFGNPPMQNWLGHLDSFPEAWARQTGGAAIIDAFADTRTSDWAATSSKWSRFSTMAAPLNPQAVVLHIGFNDLQQGATPAQAAAGVQAVLETIRANYPNARIFYASAFPAASTNTNLKAADRVTMNTTVATFGKALLDGYFEFTGIYDPASGSNEYARAKYVSADGVHYTPEGWQVMASHIRLPQL
>C_sp_Csp1||1-484 C_sp_Csp1||1
MATTYSEIRVRRGSLEWFQGENRVYGPGEPLHVIDATHNDWLSGDGVRDFNTLWGDTNAIAGRAATSATAASSSASAAATSATAAAKSASDAAGSAAVGDAAVAGYVGNASSASRAELDKRYAGLGGSPVSGTSVYRQRYAKAKTSAISTFLSKLGARHQTPCDIVIIGDSYTEGEGATARAFRFVNAFRDRIRAFHPTGGVAGGSNYLTANPIIASYPKDPSGSYTSDFRFGFGKRGVQLAAGTPITFTVSATSVRIAWLRDTGTGSFTYSVNGGATTTVNTSGAHADGQTTTIAGLSGVTDTITIALNSGYVIIEGLYVYNGDETRGIRVWESGHFGWTAANFISTPSGGTATDWLAHVTNVQPSLVVVELGENDATKVSAATYQSNLSTLISNVKAACTAAPSIVLVAGPERNNTLVEAWANYVAAMKSIASNDSTIDVLDLTTVLPKVNGAPAGWYADSVHPSNRGHAEIATALVEFITP
>C_sp_Ferrero||1-675 C_sp_Ferrero||1
MATEYKTLVVKRGSADEWAASTNPLESGEWGLDETNGIVKMGDGFNLWPGLKAGVSADADGQLPDAVREALAANLVDPATPEGAAVAQFSGSDDLTASWLRGSDTETRAAAEELVTVTVSAQVPAEVAAAIAADPTVADAAADAVTNALVSRNVPEVVDAYDRNLLWSVVDKTGRRTALELDGAGNPTPRMAGAVASAGALPATAPMYSPGLAVTDSNGRIIPDAQYGSDGTFAAPVVARLVSRLDAATPKKIPRMVRRLPSAADGKLLTATNTAAKFMLGTWIPGRFPGTAPITPTDVGATGASTDEGKVRHPCAAAFSVAALIFTGTYDSSVTGVTLADAKAQVLRVIKGIAKAHQATTAGGWGRYWQSSAWAQMLDAAAWMMGADVDSEAQGYLNALVPVEADFVLSGYNGGLGTGVIPYWTRYDGTVITPGDSKAEENAWMGGFLAWAATHYPSATNAAAWQSAAYRWLLSAGTVPSDILTDRTVQGVNLTTTFDGWNVNQDGSIINHDRLHPDYMCSSPELAWSAGVLWAHAGKRIPDAFVLNAEKIYRALAQVSYGGRSIYTPGSWELFYPQGNDWGTGRMADKAMADVVTYCMGLDSQVATSAADWADLHLQRCLDMQNRFTDGHTYLNSTEDTYSGAEPWVARNLALGLLAARMPTTTRYTYASIGA
>C_sp_Ferrero||3-479F C_sp_Ferrero||3
MPLIDTEEPFQFRFRADTTANWELYNPVLGVAEPGVNIETGDVTFGDGSNRWSDRPYHPPVDPTTHLFPPQVLDALLAKISGLYQRVVDWKPPRVSVTHKVAAAGYPYAVTRVQTDGRFIPGLVDKRYGGDFDETNPDSTGTAFIPPGERVDAFARRTGYPIATNASGWNVTSNFGEMRGAQIRNGKIFHDFERTDLSGSPAGIEGLGLLPDGRLKCYSALRGDTAASMVAEGVVHSWSYGPNLVVDGVAQDLTQKNWQYFLTEISARTIIGQSETGDIILISTVGKTNSVGLTGNDMVALAVAEGCYNASTFDGGGSAQMYVQGLYPIPSSDGATGYDGTVGRRKVGDCFLVNGVLATAAVDTGWMPLPLRSGFVAYNPDNPPSIRQLNGQIEMRGSIAPAPVSGSAVPFPTTDSTVADVPPLFRFQGAAKGFELAGNNDNIRKLGIPSDFSMTVIAGAATPLYVTLDEVKWGADTIF
>C_sp_Ferrero||3-685 C_sp_Ferrero||3
MAIPSFMAADATTGQFPDVVRAAIAENLVDPAAPEGAALAQRYLKTIHPSGDQTGAEDLAAVQAALTQDHRVRLLAGSHYYFNGAITLPSNSLLEAYGAVLHGLDGGNIIRTSSALPTRTVTDAVSTAGSTTLKSSTANFTAADIGSAVGVIGAGAKQASTQGATWYATITAVTDTQTATLSIAAVTSMTGATADIFSTRTSNVVVQGGYWSIDKEPAHGHVASATYLNALGSAFRRIDGLVLRDQTWHMVGTRGQGGKFALSIADANGVFVDNIRFDGTAGDGLHFTGPVSNITATHITGDSGDDMTVLNGQDSNTPFITDTEGGYSQILIRDVLPQGSLSAFKLYEIGQDNRFGGGNIAVENVRGTTTAGGVQIGYVANGAVAARVRDVRVSSVHLVTGQNLPVVSTFANGDIVVEDIAWNGSQAAAAGIVNIMQARGLVSIRDVRMQTAPTGSNYGVVFAGNLSGSTYGSTFTVDGVYNGKTTTAAAATFTAVALMTGNTGSGGVLQSLRIANVVSDGTAGSVFADLVGAVITALVIRACSWAGSNVVATKSGTNAVSMQLSDITFAGANLIAALCPVTASLSSIAATSSSALVAVSGASGSARVVGHGVSYLGASTITVSRDASQVVSVNGLGLKQDVAILSAVDGDVAFNTNAALGCGVGPALYNTTAAKWKGLYSGATN
>C_sp_MCBA15_004||1-347 C_sp_MCBA15_004||1
MISPNDPGILYSPYNWDVTSTRALTVCAGAWFRTLFNAALTSITLRFDVSQMSTSFPTKIAYRVNRQAWQYVNAADTVALQMPTYPSTWGKTSLEVVFLTSSQGGNRWTNSTTALLLTGIDVAPGGATTIAPTPRPLAGFVGGDSIVEGINTIGRDGDSTQRSDALYSWAYQLGDAVGADIGMVGFGGLGMSLPISGIPKYPDSWQYQAAGIPRTFTRPPDFALINLGTNDKNNNVDPATFKADYLRALNAMQAALPSTVIFVMMPFGLYYGLSMYQDIVASSAYPDRASVIDTTGWWSNVDSLDSLHPLGYMAPKLAALTANAILTRLKAKPVSPAELVWTGTAWA
>C_sp_MCBA15_012||1-416 C_sp_MCBA15_012||1
MGLLDAPAPAYTSPRLDAFHRALQLPASDVYLLVLGDSTGAGITRFPRLLANYFAAQYPKWSVVYDAWDDSSKTYPTANRVTVQTGTNGFTLYIKNGSVSGQVIGYARDNMATLTAGFSASLIYFNYAHNSPQLGDGYRYLMAETVNRYRNQYPKAAIVVGTQNPRDPAAWPLSAAPNDYASDDGKQRAVYEWAVAQGFPVVDINRIFYNYGSNWSSALMLADGLHPNDNAGSPLWAKSVWNVIRPRGAIVSPGHQPDSNRIWIPAREFYAVDGTPTLTSAYGLQAWSLPNGSLNSIAALVDIPSAWKAQNIHAITTAAAAGAAGQTSLFSASHQYVGTSTGIGGAINLGTWVSDNAAVTNGANYTAGRTQDNTLWDRITLGASPVALKVGRDGTSSADTFASAILLLGLMIEQAY
>C_sp_MCBD17_008||1-609 C_sp_MCBD17_008||1
MVWRKKADLRGPRGAAGQNGRDGGRGFDGKDGARGPQGLPGPDAIPAAEAVAAYVANDSPVRTQLDNRYGASPIGYDIVILAGQSNMSGRGTPFSAITDPPRPRIMQYGNTGTAKNTISPASEPLLMHDYPSGIGPGLQFARWYASRRLDRNRKVLLVPVAHGGTPLSSTAALGWRRGVTGNLYDNMLTQVRGALAAGGETSTVVAALWLQGETDGDNKITGQQYQADLDELIVGLRGDLNLPTLPFIIGTMVPEYLGTGTRSQINAVHRDTPNRIPGTDVAVSAKDANLGDGNHFNAAGQRYNGRAMWEAYERVTAGLLPYSEAPSPIQVLGLANAASAYSLRKVADAGYLGKAVNVRRSSDSATMDIGFSGGALDTAALLNFAGTGDAFVVTWYDQSGNGREVTQTTAAAQPKIVSAGALVTNGGKPAVSFDGVDDCLVNSVPVLFAAGAATVAQVLSAPTGTAQARVWSESVSTASGEQYGLLQPDGTTTATRAYAYPLMTNAFAAGTAGLSPTRSFFDGTAHQASAIDTGTSMSSWVDGVSDVSAFTYTRTTSSKNRFTIGGVTRSGSLAPLGMKFSEFVSFARVLSSADRQSVDASQKAFYGTP
>C_sp_MCBD17_021||1-1-359 C_sp_MCBD17_021||1
MGVWKPKSNLTGPQGEVGPRGTPGQGFGTNAVEYFPDRPDSPWDFAIGYRDPQGVGRVALGRRKDGTWYPDRLNVGATTLPSIVQHGDSLSANWGKQAADLSTRLGNRTLVNQGIGGQTSLQIAARQGGAPTRATVAGGVIPASGSVSVTLSVALRSDTNVPSNVVIAGVAGTFVATDASNYLTGTFTRKAAGLPAVAPAGSPVQTGYEYRDMWPIYWYGRNNFKDQNGAAQIVSDLRGSLEWNQHRAHALILSIPPWAGEENGLAIRTILDNTNAAIRDAFPREFVDTAARLRSADVITATGNTPTAQDLTDIANGLTPTVFRLTNADGSVDPGHLGPVGYTALNMIVNEIYTSRGWK
>C_sp_MCBD17_021||1-2-241 C_sp_MCBD17_021||1
MGNGFVGWFARSYKAIIVVLVAIMAVMLVVLAMQHVEGSARATNATAHPIPTFTSTPRVERVKVGFVGDSYTGGTGASTKQKSYASLLASDRHWITTVSACGGGGYVNPGNCGSPYADHLDTVIDASPSIVIVAGGRNDIQFPIDDISANANTLLQRIKTALPQAKVYVTSPVFDDDQPSAKLGEIQEALKTVAASAGATYVDVGEPLVGHANLITTDGVHPNDAGHAALAAAFDKALPRD
>C_sp_MCBD17_026||1-674 C_sp_MCBD17_026||1
MATEYATLLVKRRDADAWASAALPLGSGEWGYDETNRVTKIGDGFTPWADLPEHLTAAGDGQLPDSVRSALAANLADPDTVEGAAVAAAGAGLPFDDESGLYLDASANPIPSVDGTTKQFPDEVRAAQAANLRDPATPEGDAVADIVGATTAGGVGTALVDAAADPNSAFSVVNGASIGASSTTLLTSKIVDSIPSNGSDTNTFAAVSGLTFSFVAPLSGKVVVRISAGYALPSGTSSLELNLRQQSGQNMAKTTRRMRRVTGAAAAGEQNQYVYTMPLSGLVAGQKYDLVQGFRNGDPGGGSVSILADSSSIWGPATIEVLAVPADPVSPTDLYNRFDSAHLSKWSAGRSAVTAGTADAKVLVIGDSTAFGYPKGGLQQSWSHKLAQKLAARGLAAQDGGTTPGLGAGDNPRWVPTAGFPNLINYGFGAQGWQYNGWSGPLTTYFDPFITADSFDVYYVRGSGSTSITLQIDNETAQTFDTTGSTSIGKLTISSSAASTSHTLKVSAVGNGAVLFIEPWLSTSKRIRVANAGAPSTNTITWASGIGIYSTAMIQTYQPSVVVCLLGANDAIGGIDAATVTANLGALAAASAAVGADFINLSSVPCQIPAEAALQKQYALRTRYGTSPAFIDLNGDAGSWANWNQLGYMGDLRHPNEAGMDRIAQIIDAGLALV
>C_sp_MCBD17_029||1-553 C_sp_MCBD17_029||1
MQYGTVTGRFLAAVGDTATDTDRNPDEVPLVGKVTFTADLPKGRALQVVGQKATILPVPITCTLDTQGYLVQNGVRSVNLIATDTDETNPRDFTYKVTFTGLTYAGTPVSYGPFSIAVPAGQTIDLSVVAPVTSSNGVPIIRGEDGRTGAPGADGRDGRDGKDGLPGVNAIANDDANATLIATPGTATNSALASFGMSAPPISNRAQLITYGHSFLAEQGLADASRYWARRLAKALGLTYPTSDGGAANDLKRAIGGSSIGDTLGRVGGATGFGDPQVPRWVPGTKALVVLQCLMNTLRLRGATDLDLRSATNYGRAMLAILSASEIIDDSDPRITKSTGTAWASQTSGFPLNGSSSYNATNGAYFEYTVPSNRDAYIVTLSRGGGTAGVIVDITDQTAGTVLVSGLDLSNQTISASGIYAWRTPASARGHVVRFTKTGGSALNIDAVLPVSLTPPPVLWMKEPYLANYAASTQFPNGSDAAVNSFNAIVDLLAAEFSNVIVADPNQFGYWDKTTDILTSDQVHPNEKGHFDLARTGIDAIRAWQTRKALALV
>C_sp_MCBD17_030||2_-495 C_sp_MCBD17_030||2
MVWVKKADLKSGRIGPRGPVGPQGLPGPGGATGDESTAAYVAGPSKTRTALGDFLDAEPRIPDESTVPSFLEQWQDGNGRMPLGIKTDGTVQTPLHDSTRRTVGPDGTKATDYVTTGWVAGPDGTPLASASTDGTKVADDALGTDGRTPGFVLDGYARRFDKSIFALAAGLTPPVPAGLGAMRGRDGSVRFATSRTDTIVCLGDSITFGYGDDLSLGGWPGRVGATTGKTMVNLGTSGWTSTEKGIHWGAIVPLLTLAGNQLAVSGSTAVTAVTPSTTYRQGASGVTTSWHGTLLGIPCTLAHDTTKSQTAGWTITPDAALPQTLTVPAGAPFIPDVPTLGGSPVPSDAILITALGVNDFPVGSGAVVNSYLDTARDAVASLSRLTPTNPKYLVVSIINTTTQTRGTVGYQQVSQANDELRRLFGSQFADVRGYMIANAISYLTAQGVTPTAADTAAVAGDTVPPSLRTDSTHPNGLGYNLYAQAVQSFLTEKGW
>C_sp_MCBD17_032||1-791 C_sp_MCBD17_032||1
MQYGTVTGRFLAAVGDTTADTDRNPDEVPLVGKVTFTAELPKGRALQVVGQKATILPVPIACTLDTQGYLVQNGVRSVNLIATDTDDTNPRDFTYKVTFSGLTYAGTPVSYGPFSIAVPAGQTIDLSVVAPVTSSAGVPIIRGEDGRTGAKGDPGERGLQGDPGPQGDPGPQGPQGLPGLNATPADEAVAGMIATAGTSATKTALRSGFASQLTVDPTTSTATINEWLNVTSALGVKRLVGSCVLTAPLIIPSGTTLDASGATIVSKFVGNMLQNTNAASATQRDSGITIIGGTWQRNAGGPASTAVDGSANGAHSLFLRHVDNLTIRGLNVSSTGGKYMIALGDVTNFRVSDITGGNLASDTVHITGPASNGLVERVSIGTGGDDVVAITTTDYAAYSDVHGSVTDVTIRGVKGGNTTRAVLIAGASYASGQGDGHILDRIVVDTVTQTGTGASVWTGAGGNTDVFGSIEIAHAYGGPVLLKHPNHRSVVVRDAPRGVIPSPQDSNTVANITSLAIRDTIVASGNLVLVNSAAVTIDNLELSNISSAFDPVVNSIVGTIGRLVIRGLRYTGPNNVLALGGTVNAVLFDALVATLNTSTTHVVRLNGTATVGSVTFADCTVSAIDTNTGILVNVASTTASVALVIVNRGTFTNIGRFLEKANGTAGATTLRATDATVIGGNRLVQVGGGSLEFTYLNLRLTNMLNQPVRVYGGASATINGAGWAGYTGSAAVRGATELIQCSAADFPVDLSILTRTNGDQATNTNAALACGVGRAITNGTSWKNLYTGATY
>C_sp_MCJR17_043||1-553 C_sp_MCJR17_043||1
MQYGTVTGRFLAAVGDTATDTDRNPDEVPLVGKVTFTADLPKGRALQVVGQKATILPVPITCTLDTQGYLVQNGVRSVNLIATDTDETNPRDFTYKVTFTGLTYAGTPVSYGPFSIAVPAGQTIDLSVVAPVTSSNGVPIIRGEDGRTGAPGADGRDGRDGKDGLPGVNAIANDDANATLIATPGTATNSALASFGMSAPPISNRAQLITYGHSFLAEQGLADASRYWARRLAKALGLTYPTSDGGAANDLKRAIGGSSIGDTLGRVGGATGFGDPQVPRWVPGTKALVVLQCLMNTLRLRGATDLDLRSATNYGRAMLAILSASEIIDDSDPRITKSTGTAWASQTSGFPLNGSSSYNATNGAYFEYTVPSNRDAYIVTLSRGGGTAGVIVDITDQTAGTVLVSGLDLSNQTISASGIYAWRTPASARGHVVRFTKTGGSALNIDAVLPVSLTPPPVLWMKEPYLANYAASTQFPNGSDAAVNSFNAIVDLLAAEFSNVIVADPNQFGYWDKTTDILTSDQVHPNEKGHFDLARTGIDAIRAWQTRKALALV
>C_sp_MCLR17_032||1-386 C_sp_MCLR17_032||1
MGTPQIPSVDSDTKQLPDAVRARVANNLKDPGTPEGTAMAALLAGVSFNPARQFVYFGDSWGTQLYQGTDPLPNMAIARLGANLVKNYAVAGAIIGPTTQNSGNATDAQVITAQNDTSYNKAKITDVIVLAGVNNIGGYLPTVDQARGHFQGIAALYPNARLWFATDAKKAINNAGDNDPWRWYNRFFEGASLAGYAVAEWSPMWTWSAIRDSAAWWDPASSTDSSRHPTAAGFTAVAARLAGFLSGEAPRPYFRVPTALHSNAAALMSAQGVSGTPTLSTDGTIVDGSMLRMNVSIGGMDALASVATTAYQPILQIPTSYIPIGEYLMAPAGCRLSSGTMDFTYAMRVNVDGPGVVSVDPRLLNNHVGYFVLRADLPLTTVKTAD
>C_sp_MCLR17_034||1-534 C_sp_MCLR17_034||1
MGTPLLVSVDSDSKQLPTAVRQRAADNLKDPNTVEGAALALAAGAGSTTSNVVPASTPAVAYSIAGWGDSITETGVGTDSWTDLVAQATGLPVYNGGKWGQSSPQIAARQGGITAMITFPTNSIPASGSATVTADVNPLGGSFSGSRAGTIHGVDGTLSWDQASNVLTFARTTAGTAVPLSGPVKFLPADAIRPVNREAIQIFWIGRNGAQDVSGNLAALRRMVSYANARFLILSVIPWFNQISPDATNYAYNEAFPEQYRDIGAWLRTPAAATAAGITFTTDDQTDIAAGLTPRSLRVDDVHPNAAGRKAIAAYILGEIRKMGWVSSTPYTAPAIPVAATNRWDLSGRADGQAVSSVMPIVGAVALTQGTASFQPVGVKDAAFTRNALATDGTLRIGGTLAATPTVATVTAVGRLTDATDANGKLFLSSFGVLLRVNGTKVGTFSTTNSSAIASTFTADTAAHVFTVVINGATSAVWVDGVKVGTGTTATSSGQVQVGGGAGFQVLDLIYNDSALSDANVTATATALKAAYIK
>C_sp_MCLR17_036||1-455 C_sp_MCLR17_036||1
MQYGTVTGRFLAAVADTPQDADTNPDEVPLQGTVTFTPSAAALKVAGQGATILPVPIAGTLDADGYLTLNGQRGVTLIATDTDETNPRDFTYRVTFSGLNYGGVGVSYQSFSIAVPAGQTIDLAVVAPVAEAKGAAIVRGEKGDPGGTFTYDPDDGLYTADDAVPIPSLEVAVTTTGTDDVTVLKPSGDVRPGVWEWVHDAPAGYLFHLLTGQNASSASALIGMGIDNGGIGLFLNNKKTGVGISIQQNDSITSATAYGVYASQLSTKAPLIHVDQADGAKHVLRVVASESSVETNELLEIITTGVSGGGYVSARSGTIYWKSDINATQGKRLRAVQNVVADGNSTAIEPDSLRLSTWNGGDGGYWQKRIAQNGQSLLLQGADGTSGGRDAAPATWFTAVETKQVSGTAAGTQVGFYGVTPVSRQAAPSAATDAASAVSAVNTLRDSLVALGLLS
>C_sp_MCLR17_042||1-421 C_sp_MCLR17_042||1
MATVPPFIAADATTKQFPTAVRQRQAANFSDPATPEGAALDLRYVRSSARATRQSVKRPLTAGLGGRDVAPFDWVCWGTSMTEGGPANGAPEVALGRQVRWLDRLQLALRNRFPLLSPVAGSIGYIPAFYQTFFVAGTTANGRVTPSGVTYSGNLIAVGSGLASRSLALTTTSDWIQFTFTGDSVDVFGGTLATASTTATVSVDGGAAQPWALPASARKATKFSLTGLTAGSHTIRITGGSAGNVAIDGIMPYNGDRTRGIRIWDAGKGSAKIGDYGTDSTSLIFQSMGLIQPRMVTIEFGFNEYFGNVDPALFQTQLTNSVSWMIAPVTVKPTVQFIVFPEPSITGAARSYPYQAYVDAVYAAAAATPNSFVTDLRNALEAGVTVGSAGNGMYFDGVHFNAYGQAGVADLILEDALARMV
>C_sp_MCPF17_003||2-507 C_sp_MCPF17_003||2
MGTNLLPSVDSDTLQLPDAVRARIASNLADPGTPEGAAVVEVAEAAGGGQVTAATGDAFLGAAVALAEGNQSFAIQATGDSTTVPDTAWFRLLANAVAARFPALVHHYRKWNESTLDFDQPVVLNAPSDATRRALVMAAGTASQRSGPQSPGPNVTGDLDARVNLRMPSYVPGETQAIIGKWTNDASRSWLLLINSTGTLRYSAYNADGSTLVDKISTAPVALADNTDGWIRVVHDVDNGASGNDVKFYTSTDGVTWTQVGTTQTATGVVALNPSTSRYIVGHRGSNSLTAGTKIYAIQVRDGINGPNIVPIMPEHWARSIGQYEPTLEGTPVVTWLMAGRSGGGLGYDYQTPFDTPAGTTASYLTQYMRHMSPNYGQLVTFFSSSHNDYQARNALWATRLSAWVTGVTADKLTSARIVLTQNPRTVADPGTDGHRARRALTLAWARQFPGVDVIDTYQAFLNDGRALSDLVNPADGVHPTGPGYQVWAAAVQGELDAALALVTAKP
>C_sp_MCPF17_015||1-553 C_sp_MCPF17_015||1
MQYGTVTGRFLAAVGDTATDTDRNPDEVPLVGKVTFTADLPKGRALQVVGQKATILPVPITCTLDTQGYLVQNGVRSVNLIATDTDETNPRDFTYKVTFTGLTYAGTPVSYGPFSIAVPAGQTIDLSVVAPVTSSNGVPIIRGEDGRTGAPGADGRDGRDGKDGLPGVNAIANDDANATLIATPGTATNSALASFGMSAPPISNRAQLITYGHSFLAEQGLADASRYWARRLAKALGLTYPTSDGGAANDLKRAIGGSSIGDTLGRVGGATGFGDPQVPRWVPGTKALVVLQCLMNTLRLRGATDLDLRSATNYGRAMLAILSASEIIDDSDPRITKSTGTAWASQTSGFPLNGSSSYNATNGAYFEYTVPSNRDAYIVTLSRGGGTAGVIVDITDQTAGTVLVSGLDLSNQTISASGIYAWRTPASARGHVVRFTKTGGSALNIDAVLPVSLTPPPVLWMKEPYLANYAASTQFPNGSDAAVNSFNAIVDLLAAEFSNVIVADPNQFGYWDKTTDILTSDQVHPNEKGHFDLARTGIDAIRAWQTRKALALV
>C_sp_MCSS17_006||1-560 C_sp_MCSS17_006||1
MAPVPSFHAADATTKQFPTTVRQRMAQNISDPGTVEGAAVLAVAKGLAQTPKLLMHGDSLIANFAGTSALLTSTFGAGNVANTAVGGIGSSGVAALQGGRPAMITVTGGVIPATGSVAVTSDAQIFYTNSTSATKTQAGFLAGVPGTLTGVKANGSYTYSFTRSTEGYKVPVPKPVPFRTGDQYRDHVMLLDGGRNNLTDDPATIVQQFREMLAWNRRNPNDHIILTIPAANGENAGTTNRTNIDAINAALRAAFPRNVVDWAAFLASQAALDLAGLTASGTDASDIANGITPQSLRNSGDLLHFNSTAYQILQPMLLREFAARGIVQYNDPVTPTSPIHTYGLTDASHRYVTDDVTASNGSTFTSWTDKIGSIALANASSSLVVAAGPGGVDKSIARPNTTTAANTQRLFNSTGIPTAKTVAVVYNNTTPADVKSVIASLASPGFVIQRAADGTFQTVVTSGIGSGAATDTDAEVAGWRVVFGWVDAANNLIGIDTSGAAKTGAWTPGTPTTTTFVVGGGETSAIDMATAEVIVWDRVLSDSDRATVRSALRSHYPVIA
>C_sp_MCSS17_011||1-754 C_sp_MCSS17_011||1
MATDYATIVVRRGNADAWENSQRPLASGEWGYDETNRVAKIGDGYTMWRDLPASSSGLTFNPGTGLFSAGTADSIPSVEAGTSQLPDAVRQRIAANLADVATPEGAAVAGASAGIPFDTESETYKPTYGPAIPSVDEGGQFPEPIRAAQAANLRDASTVEGDALAQVTTEASAASLAYDSASRTYQPSSGQPIASFDPETGLFAPQVLSALDKRFGSRVYPEQFGAVADGVTDDTAAIQAGADYIRARGGGVLSFSCGKSYGLLGTVILGSRTLLDGNNATIQKLFGGTSTSFVNHVAPGAVGYGSGAQDITFRDLRIKGNYDAPGVLDGSTGWNHVDNLNFLNVEFVELQQNAHAVDLGGCRNVKFIGCTFAGLKTVAGREYVEAIQIDSSSYIGSSWKAWPTNSYDGLPTRGVLVDGCTFTTLTKNGTTYGMPNPMGSHGSFGGDDTAYYEDIRFVNNRVVGFNTPTSGTAFGWLHFRSLRNATIKNNTFEYTGPPSLSGYPTVISILSTTSAYTFADAASTSPATAAVSPPLNPQNIDVSYNKFKNFRNAPVLAGSALINIVGANNSEVVGNIFDGLSSTAILNAPATGGDTNDGLTIALNRVTTQSTEPAILATSSVLGQIKDNTIRMSAGGIGIQVDQGNAVLVQGNVLYAGATGVLIRGCSNTSVQNNLGTAQTTAAYSVGPAGYGTNASDTVLMGNRSRATAAGTAGILIGSTGSRTKMQANTLLSTVPVTDGGTGTTTPVPNIVAA
>C_sp_MCSS17_015||1-707 C_sp_MCSS17_015||1
MAEPLRIRVRRDTLANFVAADVVPANGEPIGIINPDDGKVTAYLIGDGVTTVDQLPALSKGDKGEPGQDGAPGLPGTNGVATDDATAQNIRTEGTETRAAVLEAIDDSVVNTLGQYELMPYYNLGDSWADMARSNYTAGASPQQRLGKRLDVASITARGASSRTVEDIANFTLGGPWGWVPRSKALVTLTSCHLNNTKYLGTAAPAQRGYKHACRALFSALTANAAIASNTAAFAYSPGWTSETTQSYTSATGSSTPAQGTVVSTGGSRWTTTTVGAYALVNVAADIVDLFLVARVAGAGVATVTDNTSGTTLGVLDLTAAVAQETPAVLRLTGLGTGTRTLRITHSSGASLTVDSVRIPLSAPVPIVAAPAPDMPVNSTNSLPSGDPSSSYHEAQQKERAWMTEVAADFPTVTICDLNDHGFTDDDFYTDHRHLNDKGSAKWASAVQQHLAGLGYSRGLNTTGSSDPAAYTPPAPPTVPSGGQDGTGAGAVPPPAGTDTPISGASYDFGSAGLPLGTLPQWGALAGGTPLAGAATVQDDGGGRYVRINGATTTGDYMESAAPTRTIVETEAIVFRAPVISSTNRFIASAYSASPTRTVGFNSLGTAFVTSDGTALMKTTAPLPDTAWHVIIVVRNGTNSVLSVDGVELAGNIGTATAVSGIRLANSAGGVNRGQFDIRRAVIIPSALDASARTALYNQLHALVPTA
>C_sp_MCSS17_015||2-366 C_sp_MCSS17_015||2
MTWTLIANIRGPQGNKGEQGTPGQGFGTNAVEFIADSPETDWDVALGYRDDTGAARILIGRRKDGTWYPEEFGGTGGGTGTTPIVRWGDSLTANSESSAAQLSALLNNRTVVTQGIGGQTSQAIAARNGGVPTRVTVTGGVIPASGSVTMRLTVRLRSDLTGSTPLVVAGVAGTFVATDSSDYLTGTFTRTKAGMPAVVPNGEPAQTGYDYRDMWPIYWYGRNNFKQTDTVGRTDFPERIVADIRGSLEWNNCRDRALVLSIPPWVGEESGKGIRAKLDEANAALRDAFPREYVDTAARLRNADVIRATGNTPTDQDLADISNGLTPTVFRLHNSDGSVDAGHFGSVGYQALYMVIAEIYAARGWN
>C_sp_PhB137||1-410 C_sp_PhB137||1
MAIPSFLAFDADTKLPPEPAVRALREKLGLPSYRGSTIVLAGDSRIAAEIEGSDTSNAFRRQQHGAFDWANVFLRHRFAVLASTGVVGNTTAQLLARYDRDVLAYQPQNVLIGIGVNDVTNLVPVADIKANILQMVALNASVGATSILCTVNPRDSHSADQRLALAELNRWFLGLAVRGVIVVDVTSPVVNATAMTWKSGYTIDSDGLHQNRAAAPRMGRLIADRLAPLYPSVNPLPVLPADPLNLIVNPFMDGSGSTATGWQIIGAVTGSLVPSTDLRPGNWQQLVSTAATNTHLRQLNIACPPEWIGRRVKGAIEFVFNAGAQMSSIQLQLNHQSSDGSILMASADMSQNAGDSGALSYQPLVDAGAVVFETTAATVKTGTTMFQFILELSNFVGTVRARRGVLTLAD
>C_sp_PhB172||1-437 C_sp_PhB172||1
MATDFATILMRRGSADYWAGSGRPLSSGEWGYDETNRVVKIGDGFTMWNDLPAATLSSADGQLPTVVRSALASNIVDISTTEGAAVAQAAGREGNFTVASMGRARAAFAGVRAGTRSAKILCVGDSTTAGYGTSSALSYPSRLVAALAAGVPARAGLSIPPRQVEDPRWSLGGWAVINSFGWADSLALMSDNPGVGLASYTPGALADTFDVYYFGTGGYGTLHVELDTGEKIDVDTSGAAGSVQKVTVTASVATANHVVNFYNPTPKPVAVLGVDAYVAATPNARVGNVGVSGSASGQWGSVQGAVTGSGSAAAIRAYAPDLTLIMLGINDAKMAVSVDAYLANVAATIAAAKASGSVMLLSVVPSNTPAEDALERQYRDALPGFARTQGVGFVDILGRFGSYAESQPLGMYSDGLHPSTIGYVDIATAVARAIEVA
>C_sp_UCD-KPL2560||2-659 C_sp_UCD-KPL2560||2
MADYKQIRVRRDTLANWTGVVPANGEPIGVTGADGAVTTYKIGDGVTPAEQLPALSKGDTGPQGDPGLPGVNAVENDAAVAAYLRSSSSESRAAVTVAVQDGVEAAVPKQVADAIAADPTVASSAASAVDTALAGRQVPSAVETFDRDAAFSLADSSGRRTALEVDEAGNPTARMAKAVASAGSMPSASSTYAPGVALTDADGRIILDAQYGSDGTFTAPVVARLVPRLDAATPKKIPRMLRRLPSATDAKLLAATNTAAKFMLGTWIPGRFPGTAAITPTDVGATGASTDEAKVRHPCAAAFSVAALIFTGTYDATVTGVALADAKTSVLRVIKGIAKAHQATTTGGWGRYWQSSAWAQMLDAAAWMMGADIDPETQGYLNALVPVEATFVINGYNGGLGTGVIPYWTRYDGTVITPGDSKSEENAWMGGFLAWASAHYPTATNAAAWQSAAYRWLLSAGTVPSDILTDRTVQGVNLTTTFDGWNVNQDGSIVNHDRLHPDYMCSSPELAWSAGVLWAHAGKRIPDAFVLNAEKVYRALAQVSYGGRSIYTPGTWELFYPQGNDWGTSRMADKAMADVVTYCMGLDSQVATSAAEWADLHLQRCLDMQARFTDGHTYLNSAEDIYSGAEPWVARNLALGVLAARMPTTARYTYASIGA
>C_sp_VKM_Ac-1376||1-545 C_sp_VKM_Ac-1376||1
MQYGTVTGRLLAAVADSVVDADFNPDEVPLSGRVVFTPSATALKVVAAGATILPVPIKCDLDSEGYLTLNGKRGVNLIATDTTETNPTGFTYRVSFESLTYAGTPVSYGSFSIAVPAGQTIDLAVVAPVATANGAAIIRGEPGAVTDVTIGEVQTVDATADADAFLTGDETVKQLNLVLPRGPKGDQGADGSTALPAVPTSPGSRAQLITYGHSFLAEQGLTDESQYWARRLAKSLGLTYPTSDGGPANDLKRASGGTTIGDSLGRVAGGIGTAPWVPGTKALVVLQALINSARQNGATAIDITSAINSARGIMALVNASEIVQDTDARIVKSATTWQVGTGFFAGGTAQYSSTVGSYFEYVVPADRDVFIATVCRGAGTAGAVVNITDQTAGTTLVTGLDLSASSIANASIYVWRTPASARGHTVRFTKTGGTSLYIDAVLPVSPNPPPVLWMKEPYLANYAASTQFPNGSDAALDAFNAIVDQMSAEFPNLIVADPNQAGYWDKANDVLSDQVHPNEQGHYHLARAAHDAVRAWQARKALALI
>C_sp_VKM_Ac-1376||2-500 C_sp_VKM_Ac-1376||2
MATTQDAALQMRRKSAEFWEASSTALLSGEWGYDETNRVVKIGDGYSLWSDLPVFMTATATGDLPAQIREQLAANLGDPSTPEGAAVADSAAGIPFNAATGLYTPASGRPIPSLDEGSNQLPDAVRTTLAANLANPAAPEGAAVAGAASALPTVPVSAGSRAKLITYGHSFLAEQGLTDASHYWARRLATALGLTYPTSDGGAANDLKRAVGGTTIDNALGRVAGGALPWVPGTKALVVLETLINSARLNGATAIDITSATNNARSMMAILGASEIIEDTDPRIVKSATTWQRGTGAFLGGSAVFSSAAGSYFEYTVPADRDVFIATIGRGAGTAGAIVDITDQTSGAALATGLDLSNTSITSAVVYVYRTPASTRGHTVRFTKTGGTSLYIDAVLPVSPTPPPVLWMKEPHLLNYAASTSFPNGSDAVLDAFNAIVDQMAAEFPNLIVADPNQLGYWDKNTDILTSDQVHPNDKGHLDLARAGHDAVRAWQARKALSLI
>C_sp_VKM_Ac-1796||1-411 C_sp_VKM_Ac-1796||1
MGTNLVPSIDSDTKQLRDDVRARIAANIEDPGTPEGVALFSRSASVCAARPGNRMVWLGDSLTQWQDAATPANTATSSVSHSQRVSLGNLASIMTGQRALYVNNAGIGGNTTAQMLARFDADVMPYAPNVVHLLAGTNDIGNSVPLGTSIDNIVKLVAKIRRIGAVPILGLLPPSATSPAKVTQWNMAIRRYALAQGIALVDYHTPLVDPATGSFLPAYLGDGIHPSSAGFGAMAQAFASTVGPLLPPFSPSLPTTNAQSNNLLANGLFPGVGSPWTGSPQSVSAAAAPAVGNWMNLTADGSASGTIYQNVQTAPVPGHRYMLVGRVQTSVTSGTSGFLVRNRITTASGAVDMMPMNNIPVVIPDGVFFTEYVCPDGATAQQVMFQINSGMVGTMKIAQVALYDLTALGIV
>C_sp_VKM_Ac-2884||2-228 C_sp_VKM_Ac-2884||2
MRLTRRRVVAIGCVAVAVIGLTAGAYLARAALVAHQTCQSVRSYEKSVGAVQTIGSGPERITVIGDSYATGDTLKDRGDAWVDDLATQQNATVSVLAQGGTGYTNAGFCGDSTYDTRVADVAATRPDLVIVEGGLNDTDTSPSDERAAAERVYRSLRHYDVAVVGPVDVPAVEGERRVDDALKRATRAQGATYVSALDWHIDLGPDEKHPSPSGHAAFATNLATSLGL
>C_sp_VKM_Ac-2884||2-398 C_sp_VKM_Ac-2884||2
MTVYDWRMRQRGGTEAENLSSGDVPLERELVVASDTGAFWIGDGATALTDLPKQGPITLDPTSGVATLPDGTQLASLSSQTYLLPTVAREAMARVLADRTTPEGAAVVGAQGDNAMTYLGTKQIEVLKSSDDDRPGVWEFIHDSPTGYLFHLMTGADTQPASALLGLGIDNGGQGIFINNKKRGVGIAIQQNDSIESPTAYGVYANQSSKTAPLIHVDHADGAKHALRIISSESKVETNELIEVITTGVSGGGYVSSRSGAVYWRSDINATQGKRVRAVQAIAADGNSTAIEPDALRLSTWNGADGGYWQKRIGQNGQSMLLQVADGTSGGRDTAPAKWFTGVEVKQVNGLAGGTQLGFYGAVPVGRQAAPAAATDAASTQAAVNNLRSALIALGLLS
>C_sp_WW7||2-502 C_sp_WW7||2
MGTPKLVSADSETGQLAGTIRERIAANLGDPSTPEGGAAAKVVGLPGPKGDAGKDGNPVGTEQPSDRDADWVFAERDVNQRVHHAIGLDGRHIFPRGVQTGDAGSFIHDVVNSDLSWAAIRDANGRVGELRLDMTGHVPQDVLDGWSARMGTGVGGLPIDVLIVAGQSNATKRSSLPVIVSDVDQRVLQWNAAAASIGVVPATDVQWIGNEFAREYVKNVSGRRLLIVPCAMGSTGFTTTSINPPPPGYTYTGNAAQGTWDRTLTSDPTNHYANMIAWTKVALAAAGSGARLIGALWSQGESDRGPMSQTQYAAKLDDLIGQARIDLGVADLPFIIGSMVPETIANNSVSTTAINLALLDTPRRVTRTSYVWGPAGMPEYGNGLIHWSPQGQAVRAREMARDGLYRARLNVAAANPVPPQALTISRSGSAVHISWAAPPCRVTAYNIELSTDSGATWTAVALADGPIATYCDTTVSATLPVWVRGSTTNPVGTSDKTLPEKA
>C_sp_WW7||3-631 C_sp_WW7||3
MATTFTRMLQRGTTEAEILSSSDVPLAREIVVASDTGAFWIGDGVDPASALPKQGPITVNQETGMATLPEGSIIPLVDQTTFLLPDVMRAALAMTLGDPATVEGAAVAKTRGPAGPAGPAGPAGPAGVAGPAGSAGPTGPAGPTGADGVAGTQARTPASVTAIACWGDSITEIGVGTDSYPDLLAQLTGVPVYNGGKWGQSSPQVGARQGGILAQLTFSGAQIPTSGSVTVTADINPLGGSYSGSRLGSSHGVPGTLSWDQPSNTLTFSRTTPGAAVPLSGAVKFVPADATSVFNREAVQVFAAGRNGAQDVTGNVNAVRRMVAYANTRFLVLSVLPWAGQVSPDATNYAYLEAFPEQYRDVGAWLRTAAAATSAGITFTTDDQSDIDAGLTPRSFRQDDVHPNAAGRRAIATFVANEMVKLGWVSLYIAPALPTAATNRWDLSGRAAGQQIASVPPLTGTVQLTQGTVASRPTGVVDSLFKRNPALVSSTTSIGGYLGATPGIATVTVVGRLTDAADANGKLFLNLLGVLLRVNGAKFGTYATSGGAAINSTLTADTAPHVFTLVMSGATAALWIDGVKVGSGTAAPSNGQFNVGGGAGFEVLDLVYNDSALSDANVTSTATSLRSGYVK
