# Supplementary material for: Prophage-Derived Regions in Curtobacterium Genomes: Good Things, Small Packages
Source: Int J Mol Sci. 2023 Jan 13;24(2):1586. doi: 10.3390/ijms24021586 (PMC9862828; doi:10.3390/ijms24021586)
Supplement: Supplementary file 1 [file ijms-24-01586-s001.zip › Table_S1.xlsx]

## Sheet: C_albidum_DSM_20512__1
Accession #	ANI	Alignment length	Coverage 1	Coverage 2	Genome size 1	Genome size 2	Name	NCBI Taxonomy
MK967384	80.9	465	0.0123211	0.00911765	37740	51000	Gordonia phage Sidious	Viruses; Duplodnaviria; Heunggongvirae; Uroviricota; Caudoviricetes; Caudovirales; Siphoviridae; Nymbaxtervirinae
MZ681517	80.4	465	0.0123211	0.00991049	37740	46920	Gordonia phage Dolores	Viruses; Duplodnaviria; Heunggongvirae; Uroviricota; Caudoviricetes; Caudovirales; Siphoviridae
ON260830	80.4	465	0.0123211	0.00991049	37740	46920	Gordonia phage WinkNick	Viruses; Duplodnaviria; Heunggongvirae; Uroviricota; Caudoviricetes; Caudovirales; Siphoviridae
MN585966	80.1	437	0.0115792	0.0104495	37740	41820	Gordonia phage Faith5x5	Viruses; Duplodnaviria; Heunggongvirae; Uroviricota; Caudoviricetes; Caudovirales; Siphoviridae
MG099941	79.8	465	0.0123211	0.0101307	37740	45900	Gordonia phage Bjanes7	Viruses; Duplodnaviria; Heunggongvirae; Uroviricota; Caudoviricetes; Caudovirales; Siphoviridae; Attisvirus
MH271295	79.8	465	0.0123211	0.0101307	37740	45900	Gordonia phage Ebert	Viruses; Duplodnaviria; Heunggongvirae; Uroviricota; Caudoviricetes; Caudovirales; Siphoviridae; Attisvirus
MK433275	79.8	465	0.0123211	0.00930372	37740	49980	Gordonia phage EMsquaredA	Viruses; Duplodnaviria; Heunggongvirae; Uroviricota; Caudoviricetes; Caudovirales; Siphoviridae
MN062715	79.8	465	0.0123211	0.00930372	37740	49980	Gordonia phage Marteena	Viruses; Duplodnaviria; Heunggongvirae; Uroviricota; Caudoviricetes; Caudovirales; Siphoviridae
MT889398	79.8	465	0.0123211	0.00876697	37740	53040	Gordonia phage Herod	Viruses; Duplodnaviria; Heunggongvirae; Uroviricota; Caudoviricetes; Caudovirales; Siphoviridae; Nymbaxtervirinae; Nymphadoravirus
MW055908	79.8	465	0.0123211	0.0106019	37740	43860	Gordonia phage Lamberg	Viruses; Duplodnaviria; Heunggongvirae; Uroviricota; Caudoviricetes; Caudovirales; Siphoviridae; Attisvirus
MN428057	79.6	465	0.0123211	0.00991049	37740	46920	Gordonia phage Suerte	Viruses; Duplodnaviria; Heunggongvirae; Uroviricota; Caudoviricetes; Caudovirales; Siphoviridae; Nymbaxtervirinae
MZ274304	79.3	440	0.0116587	0.00845829	37740	52020	Gordonia phage Agueybana	Viruses; Duplodnaviria; Heunggongvirae; Uroviricota; Caudoviricetes; Caudovirales; Siphoviridae; Nymbaxtervirinae; Nymphadoravirus
MN892486	77.6	452	0.0119767	0.00942845	37740	47940	Mycobacterium phage KilKor	Viruses; Duplodnaviria; Heunggongvirae; Uroviricota; Caudoviricetes; Caudovirales; Siphoviridae; Pclasvirinae; Fishburnevirus; Fishburnevirus kilkor
MN908683	77.6	452	0.0119767	0.00963342	37740	46920	Mycobacterium phage StressBall	Viruses; Duplodnaviria; Heunggongvirae; Uroviricota; Caudoviricetes; Caudovirales; Siphoviridae; Pclasvirinae; Fishburnevirus
FJ168659	76.8	446	0.0118177	0.00950554	37740	46920	Mycobacterium phage Brujita	Viruses; Duplodnaviria; Heunggongvirae; Uroviricota; Caudoviricetes; Caudovirales; Siphoviridae; Chebruvirinae; Brujitavirus
HM152765	76.8	446	0.0118177	0.00950554	37740	46920	Mycobacterium phage Island3	Viruses; Duplodnaviria; Heunggongvirae; Uroviricota; Caudoviricetes; Caudovirales; Siphoviridae; Chebruvirinae; Brujitavirus
AY129333	76.7	452	0.0119767	0.00805704	37740	56100	Mycobacterium phage Che9c	Viruses; Duplodnaviria; Heunggongvirae; Uroviricota; Caudoviricetes; Caudovirales; Siphoviridae; Chenonavirus
MN096355	76.7	439	0.0116322	0.00878351	37740	49980	Mycobacterium phage Purky	Viruses; Duplodnaviria; Heunggongvirae; Uroviricota; Caudoviricetes; Caudovirales; Siphoviridae; Pclasvirinae; Purkyvirus; Purkyvirus purky
MH001449	76.5	453	0.0120032	0.0082244	37740	55080	Mycobacterium phage MooMoo	Viruses; Duplodnaviria; Heunggongvirae; Uroviricota; Caudoviricetes; Gracegardnervirinae; Moomoovirus; Moomoovirus moomoo
KR080195	76.3	452	0.0119767	0.00923203	37740	48960	Mycobacterium phage Phayonce	Viruses; Duplodnaviria; Heunggongvirae; Uroviricota; Caudoviricetes; Caudovirales; Siphoviridae; Pclasvirinae; Phayoncevirus
MH153804	72	527	0.013964	0.0099359	37740	53040	Gordonia phage Jace	Viruses; Duplodnaviria; Heunggongvirae; Uroviricota; Caudoviricetes; Caudovirales; Siphoviridae; Jacevirus; Jacevirus jace
MZ028627	69.7	650	0.0172231	0.0077714	37740	83640	Gordonia phage VanLee	Viruses; Duplodnaviria; Heunggongvirae; Uroviricota; Caudoviricetes; Caudovirales; Siphoviridae
KY092479	67.6	782	0.0207207	0.0207207	37740	37740	Streptomyces phage Ididsumtinwong	Viruses; Duplodnaviria; Heunggongvirae; Uroviricota; Caudoviricetes; Caudovirales; Siphoviridae; Austintatiousvirus; Austintatiousvirus ididsumtinwong
KY092483	67.6	782	0.0207207	0.0207207	37740	37740	Streptomyces phage Bioscum	Viruses; Duplodnaviria; Heunggongvirae; Uroviricota; Caudoviricetes; Caudovirales; Siphoviridae; Austintatiousvirus; Austintatiousvirus ididsumtinwong
KY092481	67.4	782	0.0207207	0.0207207	37740	37740	Streptomyces phage PapayaSalad	Viruses; Duplodnaviria; Heunggongvirae; Uroviricota; Caudoviricetes; Caudovirales; Siphoviridae; Austintatiousvirus; Austintatiousvirus papayasalad
MK305888	67.4	782	0.0207207	0.0219048	37740	35700	Streptomyces phage Austintatious	Viruses; Duplodnaviria; Heunggongvirae; Uroviricota; Caudoviricetes; Caudovirales; Siphoviridae; Austintatiousvirus; Austintatiousvirus austintatious
MZ322021	67.2	782	0.0207207	0.00901961	37740	86700	Gordonia phage Cafasso	Viruses; Duplodnaviria; Heunggongvirae; Uroviricota; Caudoviricetes; Caudovirales; Siphoviridae
MZ357096	67	732	0.0193959	0.0184012	37740	39780	Curtobacterium phage Parvaparticeps	Viruses; Duplodnaviria; Heunggongvirae; Uroviricota; Caudoviricetes; Caudovirales; Siphoviridae
JX182371	66.4	785	0.0208002	0.021378	37740	36720	Streptomyces phage SV1	Viruses; Duplodnaviria; Heunggongvirae; Uroviricota; Caudoviricetes; Caudovirales; Siphoviridae; Picardvirus
CP058906	66.3	758	0.0200848	0.0176937	37740	42840	Micromonospora phage pMLP1	Viruses; Duplodnaviria; Heunggongvirae; Uroviricota; Caudoviricetes; Caudovirales; Siphoviridae
KY092482	66.2	722	0.0191309	0.0191309	37740	37740	Streptomyces phage Mojorita	Viruses; Duplodnaviria; Heunggongvirae; Uroviricota; Caudoviricetes; Caudovirales; Siphoviridae; Picardvirus; Picardvirus picard
KY676784	66.2	783	0.0207472	0.0202012	37740	38760	Streptomyces phage ToastyFinz	Viruses; Duplodnaviria; Heunggongvirae; Uroviricota; Caudoviricetes; Caudovirales; Siphoviridae; Raleighvirus
MT711975	65.7	759	0.0201113	0.022549	37740	33660	Streptomyces phage Alderaan	Viruses; Duplodnaviria; Heunggongvirae; Uroviricota; Caudoviricetes; Caudovirales; Siphoviridae; Austintatiousvirus
MH825699	65.6	694	0.018389	0.017446	37740	39780	Streptomyces phage Darolandstone	Viruses; Duplodnaviria; Heunggongvirae; Uroviricota; Caudoviricetes; Caudovirales; Siphoviridae; Raleighvirus; Raleighvirus darolandstone
MZ747515	65.6	704	0.0186539	0.0168341	37740	41820	Microbacterium phage SBlackberry	Viruses; Duplodnaviria; Heunggongvirae; Uroviricota; Caudoviricetes; Caudovirales; Siphoviridae; Goodmanvirus
ON260821	65.5	705	0.0186804	0.016858	37740	41820	Microbacterium phage Typher	Viruses; Duplodnaviria; Heunggongvirae; Uroviricota; Caudoviricetes; Caudovirales; Siphoviridae; Goodmanvirus
KY092480	65.4	732	0.0193959	0.0188854	37740	38760	Streptomyces phage Picard	Viruses; Duplodnaviria; Heunggongvirae; Uroviricota; Caudoviricetes; Caudovirales; Siphoviridae; Picardvirus; Picardvirus picard
KY092484	65.2	783	0.0207472	0.0196833	37740	39780	Streptomyces phage Raleigh	Viruses; Duplodnaviria; Heunggongvirae; Uroviricota; Caudoviricetes; Caudovirales; Siphoviridae; Raleighvirus; Raleighvirus raleigh
MN369765	64.9	704	0.0186539	0.0168341	37740	41820	Microbacterium phage Zanella	Viruses; Duplodnaviria; Heunggongvirae; Uroviricota; Caudoviricetes; Caudovirales; Siphoviridae; Goodmanvirus
MT310855	64.3	716	0.0189719	0.0167134	37740	42840	Microbacterium phage Rasovi	Viruses; Duplodnaviria; Heunggongvirae; Uroviricota; Caudoviricetes; Caudovirales; Siphoviridae; Goodmanvirus
MK016495	63.7	719	0.0190514	0.0171927	37740	41820	Microbacterium phage Goodman	Viruses; Duplodnaviria; Heunggongvirae; Uroviricota; Caudoviricetes; Caudovirales; Siphoviridae; Goodmanvirus; Goodmanvirus goodman
MZ150782	63.7	709	0.0187864	0.0169536	37740	41820	Microbacterium phage PermaG	Viruses; Duplodnaviria; Heunggongvirae; Uroviricota; Caudoviricetes; Caudovirales; Siphoviridae; Goodmanvirus
GQ379227	63.5	549	0.0145469	0.014951	37740	36720	Streptomyces phage phiSASD1	Viruses; Duplodnaviria; Heunggongvirae; Uroviricota; Caudoviricetes; Caudovirales; Siphoviridae
MT498057	63.5	719	0.0190514	0.0171927	37740	41820	Microbacterium phage Cicada	Viruses; Duplodnaviria; Heunggongvirae; Uroviricota; Caudoviricetes; Caudovirales; Siphoviridae; Goodmanvirus
MK737942	63.3	704	0.0186539	0.0168341	37740	41820	Microbacterium phage Sucha	Viruses; Duplodnaviria; Heunggongvirae; Uroviricota; Caudoviricetes; Caudovirales; Siphoviridae; Goodmanvirus
MT889371	63.3	651	0.0172496	0.0167957	37740	38760	Microbacterium phage DelaGarza	Viruses; Duplodnaviria; Heunggongvirae; Uroviricota; Caudoviricetes; Caudovirales; Siphoviridae
MZ456037	63.2	765	0.0202703	0.0197368	37740	38760	Microbacterium phage Pickles13	Viruses; Duplodnaviria; Heunggongvirae; Uroviricota; Caudoviricetes; Caudovirales; Siphoviridae; Appavirus
MK016497	63	719	0.0190514	0.0171927	37740	41820	Microbacterium phage Johann	Viruses; Duplodnaviria; Heunggongvirae; Uroviricota; Caudoviricetes; Caudovirales; Siphoviridae; Goodmanvirus; Goodmanvirus goodman
JN116824	62.9	656	0.0173821	0.0169247	37740	38760	Rhodococcus phage REQ3	Viruses; Duplodnaviria; Heunggongvirae; Uroviricota; Caudoviricetes; Caudovirales; Siphoviridae
ON260825	62.7	658	0.0174351	0.0169763	37740	38760	Microbacterium phage Antuna	Viruses; Duplodnaviria; Heunggongvirae; Uroviricota; Caudoviricetes; Caudovirales; Siphoviridae; Appavirus
MH153799	62.1	640	0.0169581	0.0169581	37740	37740	Microbacterium phage Appa	Viruses; Duplodnaviria; Heunggongvirae; Uroviricota; Caudoviricetes; Caudovirales; Siphoviridae; Appavirus; Appavirus appa

## Sheet: C_f_p_f_CFBP_8824__1
Accession #	ANI	Alignment length	Coverage 1	Coverage 2	Genome size 1	Genome size 2	Name	NCBI Taxonomy
MG812496	55.8	776	0.047549	0.050719	16320	15300	Gordonia phage SallySpecial	Viruses; Duplodnaviria; Heunggongvirae; Uroviricota; Caudoviricetes; Caudovirales; Siphoviridae
KU998255	55.6	634	0.038848	0.038848	16320	16320	Gordonia phage McGonagall	Viruses; Duplodnaviria; Heunggongvirae; Uroviricota; Caudoviricetes; Caudovirales; Siphoviridae
KU998256	55.6	634	0.038848	0.038848	16320	16320	Gordonia phage Jeanie	Viruses; Duplodnaviria; Heunggongvirae; Uroviricota; Caudoviricetes; Caudovirales; Siphoviridae

## Sheet: C_f_p_oortii_CFBP_1384__1
Accession #	ANI	Alignment length	Coverage 1	Coverage 2	Genome size 1	Genome size 2	Name	NCBI Taxonomy
ON392166	72.9	1626	0.0455462	0.0388809	35700	41820	Arthrobacter phage Cole	Viruses; Duplodnaviria; Heunggongvirae; Uroviricota; Caudoviricetes; Caudovirales; Siphoviridae
MK392368	71.15	2760	0.0773109	0.0644258	35700	42840	Arthrobacter phage Elesar	Viruses; Duplodnaviria; Heunggongvirae; Uroviricota; Caudoviricetes; Caudovirales; Siphoviridae
MH834621	67.55	1405	0.0393557	0.0335964	35700	41820	Arthrobacter phage Nandita	Viruses; Duplodnaviria; Heunggongvirae; Uroviricota; Caudoviricetes; Caudovirales; Siphoviridae
MZ274308	67.2	703	0.0196919	0.0168101	35700	41820	Arthrobacter phage Popper	Viruses; Duplodnaviria; Heunggongvirae; Uroviricota; Caudoviricetes; Caudovirales; Siphoviridae
MH834627	67.1	1527	0.0427731	0.0356443	35700	42840	Arthrobacter phage Ryan	Viruses; Duplodnaviria; Heunggongvirae; Uroviricota; Caudoviricetes; Caudovirales; Siphoviridae
MZ150784	65.45	1610	0.045098	0.0375817	35700	42840	Arthrobacter phage Zaheer	Viruses; Duplodnaviria; Heunggongvirae; Uroviricota; Caudoviricetes; Caudovirales; Siphoviridae
MK359313	65.2	927	0.0259664	0.0201961	35700	45900	Gordonia phage Vasanti	Viruses; Duplodnaviria; Heunggongvirae; Uroviricota; Caudoviricetes; Caudovirales; Siphoviridae; Attisvirus
MH271295	64.8	927	0.0259664	0.0201961	35700	45900	Gordonia phage Ebert	Viruses; Duplodnaviria; Heunggongvirae; Uroviricota; Caudoviricetes; Caudovirales; Siphoviridae; Attisvirus
MK279911	64.8	927	0.0259664	0.0201961	35700	45900	Gordonia phage Sproutie	Viruses; Duplodnaviria; Heunggongvirae; Uroviricota; Caudoviricetes; Caudovirales; Siphoviridae; Attisvirus
MK279912	64.8	927	0.0259664	0.0201961	35700	45900	Gordonia phage Savage	Viruses; Duplodnaviria; Heunggongvirae; Uroviricota; Caudoviricetes; Caudovirales; Siphoviridae; Attisvirus
MK875797	64.8	927	0.0259664	0.0201961	35700	45900	Gordonia phage Haley23	Viruses; Duplodnaviria; Heunggongvirae; Uroviricota; Caudoviricetes; Caudovirales; Siphoviridae; Attisvirus
MN586055	64.8	927	0.0259664	0.0201961	35700	45900	Gordonia phage Cynthia	Viruses; Duplodnaviria; Heunggongvirae; Uroviricota; Caudoviricetes; Caudovirales; Siphoviridae; Attisvirus
MT818424	64.8	927	0.0259664	0.0201961	35700	45900	Gordonia phage GemG	Viruses; Duplodnaviria; Heunggongvirae; Uroviricota; Caudoviricetes; Caudovirales; Siphoviridae; Attisvirus
MW291013	64.8	927	0.0259664	0.0201961	35700	45900	Gordonia phage Mocha12	Viruses; Duplodnaviria; Heunggongvirae; Uroviricota; Caudoviricetes; Caudovirales; Siphoviridae; Attisvirus
MW507130	64.8	927	0.0259664	0.0201961	35700	45900	Gordonia Phage Whiteclaw	Viruses; Duplodnaviria; Heunggongvirae; Uroviricota; Caudoviricetes; Caudovirales; Siphoviridae; Attisvirus
MW822147	64.8	927	0.0259664	0.0201961	35700	45900	Gordonia phage TuertoX	Viruses; Duplodnaviria; Heunggongvirae; Uroviricota; Caudoviricetes; Caudovirales; Siphoviridae; Attisvirus
MZ681509	64.8	927	0.0259664	0.0201961	35700	45900	Gordonia phage Gizermo	Viruses; Duplodnaviria; Heunggongvirae; Uroviricota; Caudoviricetes; Caudovirales; Siphoviridae; Attisvirus
KU963246	64.2	927	0.0259664	0.019757	35700	46920	Gordonia phage SoilAssassin	Viruses; Duplodnaviria; Heunggongvirae; Uroviricota; Caudoviricetes; Caudovirales; Siphoviridae; Attisvirus
KU963247	64.2	927	0.0259664	0.019757	35700	46920	Gordonia phage Attis	Viruses; Duplodnaviria; Heunggongvirae; Uroviricota; Caudoviricetes; Caudovirales; Siphoviridae; Attisvirus
MG099941	64.2	927	0.0259664	0.0201961	35700	45900	Gordonia phage Bjanes7	Viruses; Duplodnaviria; Heunggongvirae; Uroviricota; Caudoviricetes; Caudovirales; Siphoviridae; Attisvirus
MK801734	64.2	927	0.0259664	0.019757	35700	46920	Gordonia phage LordFarquaad	Viruses; Duplodnaviria; Heunggongvirae; Uroviricota; Caudoviricetes; Caudovirales; Siphoviridae; Attisvirus
MT771342	64.2	927	0.0259664	0.0211354	35700	43860	Gordonia phage Matteo	Viruses; Duplodnaviria; Heunggongvirae; Uroviricota; Caudoviricetes; Caudovirales; Siphoviridae; Attisvirus
MZ150788	64.2	927	0.0259664	0.0201961	35700	45900	Gordonia phage Yeet412	Viruses; Duplodnaviria; Heunggongvirae; Uroviricota; Caudoviricetes; Caudovirales; Siphoviridae; Attisvirus
MN428053	64.1	927	0.0259664	0.0206551	35700	44880	Gordonia phage Denise	Viruses; Duplodnaviria; Heunggongvirae; Uroviricota; Caudoviricetes; Caudovirales; Siphoviridae
MW055908	64.1	927	0.0259664	0.0211354	35700	43860	Gordonia phage Lamberg	Viruses; Duplodnaviria; Heunggongvirae; Uroviricota; Caudoviricetes; Caudovirales; Siphoviridae; Attisvirus
MZ171371	64.1	927	0.0259664	0.0206551	35700	44880	Gordonia phage Sahara	Viruses; Duplodnaviria; Heunggongvirae; Uroviricota; Caudoviricetes; Caudovirales; Siphoviridae; Attisvirus
OM203160	64.1	927	0.0259664	0.0206551	35700	44880	Gordonia phage Pickett	Viruses; Duplodnaviria; Heunggongvirae; Uroviricota; Caudoviricetes; Caudovirales; Siphoviridae; Attisvirus
MN428048	63.7	930	0.0260504	0.0193992	35700	47940	Gordonia phage DobbysSock	Viruses; Duplodnaviria; Heunggongvirae; Uroviricota; Caudoviricetes; Caudovirales; Siphoviridae
MK279848	63.4	930	0.0260504	0.0202614	35700	45900	Gordonia phage Dorito	Viruses; Duplodnaviria; Heunggongvirae; Uroviricota; Caudoviricetes; Caudovirales; Siphoviridae
MN428057	63.3	930	0.0260504	0.019821	35700	46920	Gordonia phage Suerte	Viruses; Duplodnaviria; Heunggongvirae; Uroviricota; Caudoviricetes; Caudovirales; Siphoviridae; Nymbaxtervirinae
MN234218	62.7	930	0.0260504	0.019821	35700	46920	Gordonia phage Powerball	Viruses; Duplodnaviria; Heunggongvirae; Uroviricota; Caudoviricetes; Caudovirales; Siphoviridae; Nymbaxtervirinae
ON260822	61	849	0.0237815	0.022496	35700	37740	Arthrobacter phage Basilisk	Viruses; Duplodnaviria; Heunggongvirae; Uroviricota; Caudoviricetes; Caudovirales; Siphoviridae
EF579802	60.95	1646	0.0461064	0.0358606	35700	45900	Microbacterium phage Min1	Viruses; Duplodnaviria; Heunggongvirae; Uroviricota; Caudoviricetes; Caudovirales; Siphoviridae; Minunavirus; Minunavirus Min1
MT889365	60.8	739	0.0207003	0.017671	35700	41820	Microbacterium phage Quenya	Viruses; Duplodnaviria; Heunggongvirae; Uroviricota; Caudoviricetes; Caudovirales; Siphoviridae; Dismasvirus
MT310853	59.7	565	0.0158263	0.013848	35700	40800	Microbacterium phage AvGardian	Viruses; Duplodnaviria; Heunggongvirae; Uroviricota; Caudoviricetes; Caudovirales; Siphoviridae; Dismasvirus
MT889372	59.2	566	0.0158543	0.0138725	35700	40800	Microbacterium phage Avocadoman	Viruses; Duplodnaviria; Heunggongvirae; Uroviricota; Caudoviricetes; Caudovirales; Siphoviridae; Dismasvirus
MT889392	59.1	595	0.0166667	0.0142276	35700	41820	Microbacterium phage Lahqtemish	Viruses; Duplodnaviria; Heunggongvirae; Uroviricota; Caudoviricetes; Caudovirales; Siphoviridae; Dismasvirus
KU963249	58.9	942	0.0263866	0.0184706	35700	51000	Gordonia phage Yeezy	Viruses; Duplodnaviria; Heunggongvirae; Uroviricota; Caudoviricetes; Caudovirales; Siphoviridae; Nymbaxtervirinae; Baxtervirus
MT889389	58.9	822	0.0230252	0.0201471	35700	40800	Microbacterium phage DickRichards	Viruses; Duplodnaviria; Heunggongvirae; Uroviricota; Caudoviricetes; Caudovirales; Siphoviridae; Dismasvirus
MT818427	58.8	829	0.0232213	0.0203186	35700	40800	Microbacterium phage AnnaLie	Viruses; Duplodnaviria; Heunggongvirae; Uroviricota; Caudoviricetes; Caudovirales; Siphoviridae; Dismasvirus
MW924640	58.8	829	0.0232213	0.0203186	35700	40800	Microbacterium phage BelmontSKP	Viruses; Duplodnaviria; Heunggongvirae; Uroviricota; Caudoviricetes; Caudovirales; Siphoviridae; Dismasvirus
MZ820083	58.7	737	0.0206443	0.0180637	35700	40800	Microbacterium phage Doobus	Viruses; Duplodnaviria; Heunggongvirae; Uroviricota; Caudoviricetes; Caudovirales; Siphoviridae; Dismasvirus
MN062714	58.5	743	0.0208123	0.0182108	35700	40800	Microbacterium Phage DirtyBubble	Viruses; Duplodnaviria; Heunggongvirae; Uroviricota; Caudoviricetes; Caudovirales; Siphoviridae; Dismasvirus
MT024860	58.5	743	0.0208123	0.0182108	35700	40800	Microbacterium phage Stromboli	Viruses; Duplodnaviria; Heunggongvirae; Uroviricota; Caudoviricetes; Caudovirales; Siphoviridae; Dismasvirus
MW601221	58.5	743	0.0208123	0.0182108	35700	40800	Microbacterium phage BabyYoda	Viruses; Duplodnaviria; Heunggongvirae; Uroviricota; Caudoviricetes; Caudovirales; Siphoviridae; Dismasvirus
MW924647	58.5	743	0.0208123	0.0182108	35700	40800	Microbacterium phage Stoor	Viruses; Duplodnaviria; Heunggongvirae; Uroviricota; Caudoviricetes; Caudovirales; Siphoviridae; Dismasvirus
MH045567	58.3	830	0.0232493	0.019847	35700	41820	Microbacterium phage Elva	Viruses; Duplodnaviria; Heunggongvirae; Uroviricota; Caudoviricetes; Caudovirales; Siphoviridae; Dismasvirus
MK284521	58.3	750	0.0210084	0.0170999	35700	43860	Gordonia phage Kiko	Viruses; Duplodnaviria; Heunggongvirae; Uroviricota; Caudoviricetes; Caudovirales; Siphoviridae
MT639650	58.3	943	0.0264146	0.017779	35700	53040	Gordonia phage Ohgeesy	Viruses; Duplodnaviria; Heunggongvirae; Uroviricota; Caudoviricetes; Caudovirales; Siphoviridae; Nymbaxtervirinae; Baxtervirus
MG670586	58.2	753	0.0210924	0.0184559	35700	40800	Microbacterium phage Dismas	Viruses; Duplodnaviria; Heunggongvirae; Uroviricota; Caudoviricetes; Caudovirales; Siphoviridae; Dismasvirus; Dismasvirus dismas
MK937610	58.2	833	0.0233333	0.0199187	35700	41820	Microbacterium phage Arroyo	Viruses; Duplodnaviria; Heunggongvirae; Uroviricota; Caudoviricetes; Caudovirales; Siphoviridae; Dismasvirus
MH045568	58.1	753	0.0210924	0.0184559	35700	40800	Microbacterium phage Kieran	Viruses; Duplodnaviria; Heunggongvirae; Uroviricota; Caudoviricetes; Caudovirales; Siphoviridae; Dismasvirus; Dismasvirus dismas
MN062717	58.1	753	0.0210924	0.0180057	35700	41820	Microbacterium phage Sharkboy	Viruses; Duplodnaviria; Heunggongvirae; Uroviricota; Caudoviricetes; Caudovirales; Siphoviridae; Dismasvirus; Dismasvirus dismas
OK318958	58.1	596	0.0166947	0.0142516	35700	41820	Microbacterium phage IndyLu	Viruses; Duplodnaviria; Heunggongvirae; Uroviricota; Caudoviricetes; Caudovirales; Siphoviridae; Dismasvirus
KU252585	58	944	0.0264426	0.0177979	35700	53040	Gordonia phage Howe	Viruses; Duplodnaviria; Heunggongvirae; Uroviricota; Caudoviricetes; Caudovirales; Siphoviridae
MK061406	58	944	0.0264426	0.0185098	35700	51000	Gordonia phage Adora	Viruses; Duplodnaviria; Heunggongvirae; Uroviricota; Caudoviricetes; Caudovirales; Siphoviridae
MK878902	58	944	0.0264426	0.0174621	35700	54060	Gordonia phage Twinkle	Viruses; Duplodnaviria; Heunggongvirae; Uroviricota; Caudoviricetes; Caudovirales; Siphoviridae
MZ456038	58	944	0.0264426	0.0177979	35700	53040	Gordonia phage Shlim410	Viruses; Duplodnaviria; Heunggongvirae; Uroviricota; Caudoviricetes; Caudovirales; Siphoviridae
MZ681515	58	944	0.0264426	0.0177979	35700	53040	Gordonia phage Hortense	Viruses; Duplodnaviria; Heunggongvirae; Uroviricota; Caudoviricetes; Caudovirales; Siphoviridae
KU963263	57.9	943	0.0264146	0.017779	35700	53040	Gordonia phage BaxterFox	Viruses; Duplodnaviria; Heunggongvirae; Uroviricota; Caudoviricetes; Caudovirales; Siphoviridae; Nymbaxtervirinae; Baxtervirus
MH045566	57.6	746	0.0208964	0.0178384	35700	41820	Microbacterium phage Didgeridoo	Viruses; Duplodnaviria; Heunggongvirae; Uroviricota; Caudoviricetes; Caudovirales; Siphoviridae; Dismasvirus
OK999980	57.5	698	0.0195518	0.0139656	35700	49980	Arthrobacter phage EastWest	Viruses; Duplodnaviria; Heunggongvirae; Uroviricota; Caudoviricetes; Caudovirales; Myoviridae
MK967384	57.4	943	0.0264146	0.0184902	35700	51000	Gordonia phage Sidious	Viruses; Duplodnaviria; Heunggongvirae; Uroviricota; Caudoviricetes; Caudovirales; Siphoviridae; Nymbaxtervirinae
ON637762	57.3	672	0.0188235	0.0134454	35700	49980	Gordonia phage Francois	Viruses; Duplodnaviria; Heunggongvirae; Uroviricota; Caudoviricetes; Caudovirales; Siphoviridae; Betterkatzvirus
KJ028219	57.2	767	0.0214846	0.0153461	35700	49980	Mycobacterium phage 32HC	Viruses; Duplodnaviria; Heunggongvirae; Uroviricota; Caudoviricetes; Caudovirales; Siphoviridae; Trigintaduovirus
KU963261	57.2	686	0.0192157	0.0137255	35700	49980	Gordonia phage BetterKatz	Viruses; Duplodnaviria; Heunggongvirae; Uroviricota; Caudoviricetes; Caudovirales; Siphoviridae; Betterkatzvirus; Betterkatzvirus betterkatz
MK967392	57.2	673	0.0188515	0.0134654	35700	49980	Gordonia phage GrandSlam	Viruses; Duplodnaviria; Heunggongvirae; Uroviricota; Caudoviricetes; Caudovirales; Siphoviridae; Betterkatzvirus
MW534376	57.2	686	0.0192157	0.0137255	35700	49980	Gordonia phage Ayotoya	Viruses; Duplodnaviria; Heunggongvirae; Uroviricota; Caudoviricetes; Caudovirales; Siphoviridae; Betterkatzvirus
ON637763	57.2	673	0.0188515	0.0134654	35700	49980	Gordonia phage Chop	Viruses; Duplodnaviria; Heunggongvirae; Uroviricota; Caudoviricetes; Caudovirales; Siphoviridae; Betterkatzvirus
MH399781	57	673	0.0188655	0.0137561	35700	48960	Gordonia phage Nadeem	Viruses; Duplodnaviria; Heunggongvirae; Uroviricota; Caudoviricetes; Caudovirales; Siphoviridae; Betterkatzvirus; Betterkatzvirus betterkatz
MK279893	57	673	0.0188655	0.0137561	35700	48960	Gordonia phage WheatThin	Viruses; Duplodnaviria; Heunggongvirae; Uroviricota; Caudoviricetes; Caudovirales; Siphoviridae; Betterkatzvirus; Betterkatzvirus betterkatz
MK305885	57	673	0.0188655	0.0137561	35700	48960	Gordonia phage Mulch	Viruses; Duplodnaviria; Heunggongvirae; Uroviricota; Caudoviricetes; Caudovirales; Siphoviridae; Betterkatzvirus; Betterkatzvirus betterkatz
MK359319	57	673	0.0188655	0.0137561	35700	48960	Gordonia phage Parada	Viruses; Duplodnaviria; Heunggongvirae; Uroviricota; Caudoviricetes; Caudovirales; Siphoviridae; Betterkatzvirus; Betterkatzvirus betterkatz
MK376958	57	673	0.0188655	0.0137561	35700	48960	Gordonia phage Brylie	Viruses; Duplodnaviria; Heunggongvirae; Uroviricota; Caudoviricetes; Caudovirales; Siphoviridae; Betterkatzvirus; Betterkatzvirus betterkatz
MZ005677	56.85	675	0.0189076	0.0135054	35700	49980	Gordonia phage Bock	Viruses; Duplodnaviria; Heunggongvirae; Uroviricota; Caudoviricetes; Caudovirales; Siphoviridae; Betterkatzvirus; Betterkatzvirus betterkatz
MH509446	56.65	686	0.0192157	0.0137255	35700	49980	Gordonia phage DelRio	Viruses; Duplodnaviria; Heunggongvirae; Uroviricota; Caudoviricetes; Caudovirales; Siphoviridae; Betterkatzvirus
JN116823	56.6	941	0.0263585	0.0192198	35700	48960	Rhodococcus phage REQ2	Viruses; Duplodnaviria; Heunggongvirae; Uroviricota; Caudoviricetes; Caudovirales; Siphoviridae
MW291015	56.6	674	0.0188796	0.0137663	35700	48960	Gordonia phage NancyRae	Viruses; Duplodnaviria; Heunggongvirae; Uroviricota; Caudoviricetes; Caudovirales; Siphoviridae; Betterkatzvirus; Betterkatzvirus betterkatz
MK919470	56.5	917	0.0256863	0.0191281	35700	47940	Gordonia phage Mellie	Viruses; Duplodnaviria; Heunggongvirae; Uroviricota; Caudoviricetes; Caudovirales; Siphoviridae; Fairfaxidumvirus
OL742560	56.4	656	0.0183754	0.0133987	35700	48960	Arthrobacter phage Lilmac1015	Viruses; Duplodnaviria; Heunggongvirae; Uroviricota; Caudoviricetes; Caudovirales; Myoviridae
MW584175	56.3	643	0.0180112	0.0118942	35700	54060	Mycobacterium phage prophi62-2	Viruses; Duplodnaviria; Heunggongvirae; Uroviricota; Caudoviricetes; Caudovirales; Siphoviridae
KU998248	56.2	917	0.0256863	0.0187296	35700	48960	Gordonia phage Utz	Viruses; Duplodnaviria; Heunggongvirae; Uroviricota; Caudoviricetes; Caudovirales; Siphoviridae; Fairfaxidumvirus
MF919521	56.2	917	0.0256863	0.0183473	35700	49980	Gordonia phage Lysidious	Viruses; Duplodnaviria; Heunggongvirae; Uroviricota; Caudoviricetes; Caudovirales; Siphoviridae; Fairfaxidumvirus
MN096365	56.2	917	0.0256863	0.0179804	35700	51000	Gordonia phage Samba	Viruses; Duplodnaviria; Heunggongvirae; Uroviricota; Caudoviricetes; Caudovirales; Siphoviridae; Fairfaxidumvirus
MT553336	56.2	917	0.0256863	0.0191281	35700	47940	Gordonia phage BlingBling	Viruses; Duplodnaviria; Heunggongvirae; Uroviricota; Caudoviricetes; Caudovirales; Siphoviridae; Fairfaxidumvirus
MT723936	56.2	917	0.0256863	0.0195439	35700	46920	Gordonia phage Hitter	Viruses; Duplodnaviria; Heunggongvirae; Uroviricota; Caudoviricetes; Caudovirales; Siphoviridae; Fairfaxidumvirus
MZ150785	56.2	917	0.0256863	0.0179804	35700	51000	Gordonia phage Jalammah	Viruses; Duplodnaviria; Heunggongvirae; Uroviricota; Caudoviricetes; Caudovirales; Siphoviridae; Fairfaxidumvirus
MH576969	56.1	917	0.0256863	0.0187296	35700	48960	Gordonia phage Zarbodnamra	Viruses; Duplodnaviria; Heunggongvirae; Uroviricota; Caudoviricetes; Caudovirales; Siphoviridae; Fairfaxidumvirus
MN234179	56.1	922	0.0258263	0.0184474	35700	49980	Gordonia phage Pipp	Viruses; Duplodnaviria; Heunggongvirae; Uroviricota; Caudoviricetes; Caudovirales; Siphoviridae; Fairfaxidumvirus
KX576640	56	626	0.017535	0.0142727	35700	43860	Arthrobacter phage RcigaStruga	Viruses; Duplodnaviria; Heunggongvirae; Uroviricota; Caudoviricetes; Caudovirales; Siphoviridae; Korravirus
KX688102	56	645	0.0180672	0.0147059	35700	43860	Arthrobacter phage Oxynfrius	Viruses; Duplodnaviria; Heunggongvirae; Uroviricota; Caudoviricetes; Caudovirales; Siphoviridae; Korravirus; Korravirus oxynfrius
MG210949	56	626	0.017535	0.0142727	35700	43860	Arthrobacter phage Huntingdon	Viruses; Duplodnaviria; Heunggongvirae; Uroviricota; Caudoviricetes; Caudovirales; Siphoviridae; Korravirus; Korravirus huntingdon
MN585963	55.9	917	0.0256863	0.0187296	35700	48960	Gordonia phage Wocket	Viruses; Duplodnaviria; Heunggongvirae; Uroviricota; Caudoviricetes; Caudovirales; Siphoviridae; Fairfaxidumvirus
MN735429	55.9	645	0.0180672	0.015056	35700	42840	Arthrobacter phage AppleCider	Viruses; Duplodnaviria; Heunggongvirae; Uroviricota; Caudoviricetes; Caudovirales; Siphoviridae; Korravirus
KX688103	55.8	626	0.017535	0.0142727	35700	43860	Arthrobacter phage Greenhouse	Viruses; Duplodnaviria; Heunggongvirae; Uroviricota; Caudoviricetes; Caudovirales; Siphoviridae; Korravirus; Korravirus greenhouse
KX911187	55.8	626	0.017535	0.0142727	35700	43860	Rathayibacter phage NCPPB3778	Viruses; Duplodnaviria; Heunggongvirae; Uroviricota; Caudoviricetes; Caudovirales; Siphoviridae
KU160672	55.7	636	0.0178151	0.0145007	35700	43860	Arthrobacter phage Wayne	Viruses; Duplodnaviria; Heunggongvirae; Uroviricota; Caudoviricetes; Caudovirales; Siphoviridae; Korravirus
KX621004	55.7	645	0.0180672	0.0147059	35700	43860	Arthrobacter phage Suppi	Viruses; Duplodnaviria; Heunggongvirae; Uroviricota; Caudoviricetes; Caudovirales; Siphoviridae; Korravirus
MF140400	55.7	645	0.0180672	0.0147059	35700	43860	Arthrobacter phage Canowicakte	Viruses; Duplodnaviria; Heunggongvirae; Uroviricota; Caudoviricetes; Caudovirales; Siphoviridae; Korravirus
MK112535	55.7	645	0.0180672	0.0147059	35700	43860	Arthrobacter phage CallieOMalley	Viruses; Duplodnaviria; Heunggongvirae; Uroviricota; Caudoviricetes; Caudovirales; Siphoviridae; Korravirus
MK501730	55.6	917	0.0256863	0.0191281	35700	47940	Gordonia phage Barco	Viruses; Duplodnaviria; Heunggongvirae; Uroviricota; Caudoviricetes; Caudovirales; Siphoviridae; Fairfaxidumvirus
MK864263	55.6	917	0.0256863	0.0191281	35700	47940	Gordonia phage Melba	Viruses; Duplodnaviria; Heunggongvirae; Uroviricota; Caudoviricetes; Caudovirales; Siphoviridae; Fairfaxidumvirus
MN010762	55.6	917	0.0256863	0.0191281	35700	47940	Gordonia phage MintFen	Viruses; Duplodnaviria; Heunggongvirae; Uroviricota; Caudoviricetes; Caudovirales; Siphoviridae; Fairfaxidumvirus
MT723942	55.6	917	0.0256863	0.0187296	35700	48960	Gordonia phage Archis	Viruses; Duplodnaviria; Heunggongvirae; Uroviricota; Caudoviricetes; Caudovirales; Siphoviridae; Fairfaxidumvirus
KU160652	55.5	626	0.017535	0.0142727	35700	43860	Arthrobacter phage Joann	Viruses; Duplodnaviria; Heunggongvirae; Uroviricota; Caudoviricetes; Caudovirales; Siphoviridae; Korravirus
KU963251	55.5	917	0.0256863	0.0183473	35700	49980	Gordonia phage UmaThurman	Viruses; Duplodnaviria; Heunggongvirae; Uroviricota; Caudoviricetes; Caudovirales; Siphoviridae; Fairfaxidumvirus
KX557274	55.4	917	0.0256863	0.0195439	35700	46920	Gordonia phage CaptainKirk2	Viruses; Duplodnaviria; Heunggongvirae; Uroviricota; Caudoviricetes; Caudovirales; Siphoviridae; Fairfaxidumvirus
MK279863	55.4	644	0.0180392	0.0150327	35700	42840	Arthrobacter phage Litotes	Viruses; Duplodnaviria; Heunggongvirae; Uroviricota; Caudoviricetes; Caudovirales; Siphoviridae; Korravirus; Korravirus litotes
MN369740	55.4	917	0.0256863	0.0195439	35700	46920	Gordonia phage Delian	Viruses; Duplodnaviria; Heunggongvirae; Uroviricota; Caudoviricetes; Caudovirales; Siphoviridae; Fairfaxidumvirus
MK279854	55.3	645	0.0180672	0.0147059	35700	43860	Arthrobacter phage GreenHearts	Viruses; Duplodnaviria; Heunggongvirae; Uroviricota; Caudoviricetes; Caudovirales; Siphoviridae; Korravirus; Korravirus greenhearts
KU963254	55.2	918	0.0257143	0.01875	35700	48960	Gordonia phage Obliviate	Viruses; Duplodnaviria; Heunggongvirae; Uroviricota; Caudoviricetes; Caudovirales; Siphoviridae; Fairfaxidumvirus
MW601225	55.2	918	0.0257143	0.0183673	35700	49980	Gordonia phage ZiggyZoo	Viruses; Duplodnaviria; Heunggongvirae; Uroviricota; Caudoviricetes; Caudovirales; Siphoviridae; Fairfaxidumvirus
KU160649	54.9	669	0.0187395	0.0156162	35700	42840	Arthrobacter phage Immaculata	Viruses; Duplodnaviria; Heunggongvirae; Uroviricota; Caudoviricetes; Caudovirales; Siphoviridae; Korravirus
KX621005	54.9	669	0.0187395	0.0156162	35700	42840	Arthrobacter phage Vallejo	Viruses; Duplodnaviria; Heunggongvirae; Uroviricota; Caudoviricetes; Caudovirales; Siphoviridae; Korravirus
MK279845	54.9	669	0.0187395	0.0156162	35700	42840	Arthrobacter phage Cholula	Viruses; Duplodnaviria; Heunggongvirae; Uroviricota; Caudoviricetes; Caudovirales; Siphoviridae; Korravirus
MK279876	54.9	669	0.0187395	0.0156162	35700	42840	Arthrobacter phage Rozby	Viruses; Duplodnaviria; Heunggongvirae; Uroviricota; Caudoviricetes; Caudovirales; Siphoviridae; Korravirus
MK279901	54.9	669	0.0187395	0.0156162	35700	42840	Arthrobacter phage Potatoes	Viruses; Duplodnaviria; Heunggongvirae; Uroviricota; Caudoviricetes; Caudovirales; Siphoviridae; Korravirus
MK660714	54.9	669	0.0187395	0.0156162	35700	42840	Arthrobacter phage MrGloopy	Viruses; Duplodnaviria; Heunggongvirae; Uroviricota; Caudoviricetes; Caudovirales; Siphoviridae; Korravirus
MK279892	54.8	669	0.0187395	0.0156162	35700	42840	Arthrobacter phage Wawa	Viruses; Duplodnaviria; Heunggongvirae; Uroviricota; Caudoviricetes; Caudovirales; Siphoviridae; Korravirus; Korravirus wawa

## Sheet: C_f_S5_26__1
Accession #	ANI	Alignment length	Coverage 1	Coverage 2	Genome size 1	Genome size 2	Name	NCBI Taxonomy
MK967380	77.8	522	0.0196833	0.0119015	26520	43860	Rhodococcus phage Sleepyhead	Viruses; Duplodnaviria; Heunggongvirae; Uroviricota; Caudoviricetes; Caudovirales; Siphoviridae; Sleepyheadvirus; Sleepyheadvirus sleepyhead
MZ152914	73.1	499	0.018816	0.0106351	26520	46920	Mycobacterium phage Maco7	Viruses; Duplodnaviria; Heunggongvirae; Uroviricota; Caudoviricetes; Caudovirales; Siphoviridae; Mapvirus
GQ141189	72.6	730	0.0275264	0.0183509	26520	39780	Bifidobacterium phage Bbif-1	Viruses; Duplodnaviria; Heunggongvirae; Uroviricota; Caudoviricetes; Caudovirales; Siphoviridae
MW460248	72.1	641	0.0241704	0.0133709	26520	47940	Mycobacterium phage Maco2	Viruses; Duplodnaviria; Heunggongvirae; Uroviricota; Caudoviricetes; Caudovirales; Siphoviridae; Mapvirus
JX901189	71.1	508	0.0191554	0.0108269	26520	46920	Mycobacterium phage FF47	Viruses; Duplodnaviria; Heunggongvirae; Uroviricota; Caudoviricetes; Caudovirales; Siphoviridae; Mapvirus
OM793623	70.4	559	0.0210784	0.0119139	26520	46920	Mycobacterium phage Maco6	Viruses; Duplodnaviria; Heunggongvirae; Uroviricota; Caudoviricetes; Caudovirales; Siphoviridae; Mapvirus
ON108645	69.7	544	0.0205128	0.0104575	26520	52020	Mycobacterium phage NoShow	Viruses; Duplodnaviria; Heunggongvirae; Uroviricota; Caudoviricetes; Caudovirales; Siphoviridae
KX620750	69	572	0.0215686	0.0155773	26520	36720	Propionibacterium phage B22	Viruses; Duplodnaviria; Heunggongvirae; Uroviricota; Caudoviricetes; Caudovirales; Siphoviridae; Doucettevirus
KX620753	69	572	0.0215686	0.0151563	26520	37740	Propionibacterium phage E6	Viruses; Duplodnaviria; Heunggongvirae; Uroviricota; Caudoviricetes; Caudovirales; Siphoviridae; Doucettevirus
KX620751	68.8	537	0.0202489	0.0146242	26520	36720	Propionibacterium phage Doucette	Viruses; Duplodnaviria; Heunggongvirae; Uroviricota; Caudoviricetes; Caudovirales; Siphoviridae; Doucettevirus
KX620754	68.8	572	0.0215686	0.0151563	26520	37740	Propionibacterium phage G4	Viruses; Duplodnaviria; Heunggongvirae; Uroviricota; Caudoviricetes; Caudovirales; Siphoviridae; Doucettevirus
JF937104	68	518	0.0195324	0.00860751	26520	60180	Mycobacterium phage Pixie	Viruses; Duplodnaviria; Heunggongvirae; Uroviricota; Caudoviricetes; Weiservirinae; Keshuvirus
KX683428	68	518	0.0195324	0.00860751	26520	60180	Mycobacterium phage TBond007	Viruses; Duplodnaviria; Heunggongvirae; Uroviricota; Caudoviricetes; Weiservirinae; Keshuvirus
ON526978	66.9	540	0.020362	0.00945378	26520	57120	Mycobacterium phage Ruthiejr	Viruses; Duplodnaviria; Heunggongvirae; Uroviricota; Caudoviricetes; Caudovirales; Siphoviridae; Timquatrovirus
KX621007	66.7	540	0.020362	0.00928793	26520	58140	Mycobacterium phage Taquito	Viruses; Duplodnaviria; Heunggongvirae; Uroviricota; Caudoviricetes; Weiservirinae; Fionnbharthvirus; Fionnbharthvirus taquito
MZ274310	66.7	546	0.0205882	0.00955882	26520	57120	Mycobacterium phage Boilgate	Viruses; Duplodnaviria; Heunggongvirae; Uroviricota; Caudoviricetes; Caudovirales; Siphoviridae; Timquatrovirus
MH051258	66.5	540	0.020362	0.00928793	26520	58140	Mycobacterium phage SamScheppers	Viruses; Duplodnaviria; Heunggongvirae; Uroviricota; Caudoviricetes; Caudovirales; Siphoviridae; Timquatrovirus
MN234199	66.3	518	0.0195324	0.00846405	26520	61200	Mycobacterium phage Ekdilam	Viruses; Duplodnaviria; Heunggongvirae; Uroviricota; Caudoviricetes; Weiservirinae; Amginevirus; Amginevirus ekdilam
KC787107	66	572	0.0215686	0.0147575	26520	38760	Mycobacterium phage Bo4	Viruses; Duplodnaviria; Heunggongvirae; Uroviricota; Caudoviricetes; Caudovirales; Siphoviridae; Liefievirus
MH450123	65.8	578	0.0217949	0.0149123	26520	38760	Arthrobacter phage MargaretKali	Viruses; Duplodnaviria; Heunggongvirae; Uroviricota; Caudoviricetes; Caudovirales; Siphoviridae
KM923971	65.3	569	0.0214555	0.00914497	26520	62220	Mycobacterium phage Kratio	Viruses; Duplodnaviria; Heunggongvirae; Uroviricota; Caudoviricetes; Caudovirales; Siphoviridae; Timquatrovirus
KY945355	65.3	569	0.0214555	0.00945497	26520	60180	Mycobacterium phage Shandong1	Viruses; Duplodnaviria; Heunggongvirae; Uroviricota; Caudoviricetes; Weiservirinae; Unicornvirus; Unicornvirus shandong1
MH509442	65.3	531	0.0200226	0.00882353	26520	60180	Mycobacterium phage Aminay	Viruses; Duplodnaviria; Heunggongvirae; Uroviricota; Caudoviricetes; Weiservirinae; Aminayvirus; Aminayvirus aminay
JN243855	65.1	569	0.0214555	0.00914497	26520	62220	Mycobacterium phage Larva	Viruses; Duplodnaviria; Heunggongvirae; Uroviricota; Caudoviricetes; Weiservirinae; Kratiovirus
KX808132	65.1	537	0.0202489	0.00957219	26520	56100	Mycobacterium phage Amelie	Viruses; Duplodnaviria; Heunggongvirae; Uroviricota; Caudoviricetes; Weiservirinae; Anayavirus; Anayavirus amelie
MF919518	65.1	537	0.0202489	0.00957219	26520	56100	Mycobacterium phage LilPharaoh	Viruses; Duplodnaviria; Heunggongvirae; Uroviricota; Caudoviricetes; Weiservirinae; Anayavirus
MH020245	65.1	537	0.0202489	0.00957219	26520	56100	Mycobacterium phage SgtBeansprout	Viruses; Duplodnaviria; Heunggongvirae; Uroviricota; Caudoviricetes; Weiservirinae; Anayavirus
MH399770	65.1	537	0.0202489	0.00957219	26520	56100	Mycobacterium phage Biglebops	Viruses; Duplodnaviria; Heunggongvirae; Uroviricota; Caudoviricetes; Weiservirinae; Anayavirus
MN284895	65.1	569	0.0214555	0.00929739	26520	61200	Mycobacterium phage Marshawn	Viruses; Duplodnaviria; Heunggongvirae; Uroviricota; Caudoviricetes; Weiservirinae; Anayavirus; Anayavirus marshawn
OM913583	65.1	537	0.0202489	0.00957219	26520	56100	Mycobacterium phage Nutello	Viruses; Duplodnaviria; Heunggongvirae; Uroviricota; Caudoviricetes; Weiservirinae; Anayavirus
KT281789	64.9	537	0.0202489	0.00923633	26520	58140	Mycobacterium phage Enkosi	Viruses; Duplodnaviria; Heunggongvirae; Uroviricota; Caudoviricetes; Weiservirinae; Anayavirus
MN586025	64.9	537	0.0202489	0.00957219	26520	56100	Mycobacterium phage Mdavu	Viruses; Duplodnaviria; Heunggongvirae; Uroviricota; Caudoviricetes; Weiservirinae; Anayavirus
KF017002	64.8	538	0.0202866	0.00753501	26520	71400	Mycobacterium phage Catdawg	Viruses; Duplodnaviria; Heunggongvirae; Uroviricota; Caudoviricetes; Caudovirales; Siphoviridae; Corndogvirus; Corndogvirus catdawg
MG099943	64.8	538	0.0202866	0.00753501	26520	71400	Mycobacterium phage Familton	Viruses; Duplodnaviria; Heunggongvirae; Uroviricota; Caudoviricetes; Caudovirales; Siphoviridae; Corndogvirus
MG872838	64.8	538	0.0202866	0.00764422	26520	70380	Mycobacterium phage JangDynasty	Viruses; Duplodnaviria; Heunggongvirae; Uroviricota; Caudoviricetes; Caudovirales; Siphoviridae; Corndogvirus
MH020246	64.8	538	0.0202866	0.00753501	26520	71400	Mycobacterium phage SchoolBus	Viruses; Duplodnaviria; Heunggongvirae; Uroviricota; Caudoviricetes; Caudovirales; Siphoviridae; Corndogvirus
MH590592	64.8	538	0.0202866	0.00742889	26520	72420	Mycobacterium phage Ryadel	Viruses; Duplodnaviria; Heunggongvirae; Uroviricota; Caudoviricetes; Caudovirales; Siphoviridae; Corndogvirus; Corndogvirus ryadel
MH926062	64.8	538	0.0202866	0.00753501	26520	71400	Mycobacterium phage Vorrps	Viruses; Duplodnaviria; Heunggongvirae; Uroviricota; Caudoviricetes; Caudovirales; Siphoviridae; Corndogvirus
MN428058	64.8	538	0.0202866	0.00753501	26520	71400	Mycobacterium phage Krili	Viruses; Duplodnaviria; Heunggongvirae; Uroviricota; Caudoviricetes; Caudovirales; Siphoviridae; Corndogvirus
MW314845	64.8	538	0.0202866	0.00753501	26520	71400	Mycobacterium phage TelAviv	Viruses; Duplodnaviria; Heunggongvirae; Uroviricota; Caudoviricetes; Caudovirales; Siphoviridae; Corndogvirus
MZ209306	64.8	538	0.0202866	0.00753501	26520	71400	Mycobacterium phage Murai	Viruses; Duplodnaviria; Heunggongvirae; Uroviricota; Caudoviricetes; Caudovirales; Siphoviridae; Corndogvirus
MZ747511	64.8	538	0.0202866	0.00753501	26520	71400	Mycobacterium phage Mori	Viruses; Duplodnaviria; Heunggongvirae; Uroviricota; Caudoviricetes; Caudovirales; Siphoviridae; Corndogvirus
MT818425	64.7	537	0.0202489	0.00763001	26520	70380	Mycobacterium phage NiebruSaylor	Viruses; Duplodnaviria; Heunggongvirae; Uroviricota; Caudoviricetes; Caudovirales; Siphoviridae; Corndogvirus
ON260829	64.6	538	0.0202866	0.00742889	26520	72420	Mycobacterium phage Idergollasper	Viruses; Duplodnaviria; Heunggongvirae; Uroviricota; Caudoviricetes; Caudovirales; Siphoviridae
JN698993	64.3	538	0.0202866	0.00764422	26520	70380	Mycobacterium phage Firecracker	Viruses; Duplodnaviria; Heunggongvirae; Uroviricota; Caudoviricetes; Caudovirales; Siphoviridae; Corndogvirus
KF024730	64.3	538	0.0202866	0.00775663	26520	69360	Mycobacterium phage Dylan	Viruses; Duplodnaviria; Heunggongvirae; Uroviricota; Caudoviricetes; Caudovirales; Siphoviridae; Corndogvirus
KT281796	64.3	538	0.0202866	0.00775663	26520	69360	Mycobacterium phage Zakhe101	Viruses; Duplodnaviria; Heunggongvirae; Uroviricota; Caudoviricetes; Caudovirales; Siphoviridae; Corndogvirus
MF324915	63.7	569	0.0214555	0.00914497	26520	62220	Mycobacterium phage Amgine	Viruses; Duplodnaviria; Heunggongvirae; Uroviricota; Caudoviricetes; Weiservirinae; Amginevirus; Amginevirus amgine
MK279899	63.5	541	0.0203997	0.0147331	26520	36720	Arthrobacter phage Maja	Viruses; Duplodnaviria; Heunggongvirae; Uroviricota; Caudoviricetes; Caudovirales; Siphoviridae; Majavirus; Majavirus maja
MT723940	63	537	0.0202489	0.00877451	26520	61200	Mycobacterium phage Ellie	Viruses; Duplodnaviria; Heunggongvirae; Uroviricota; Caudoviricetes; Weiservirinae; Amginevirus; Amginevirus ellie
EF579802	62.7	581	0.021908	0.012658	26520	45900	Microbacterium phage Min1	Viruses; Duplodnaviria; Heunggongvirae; Uroviricota; Caudoviricetes; Caudovirales; Siphoviridae; Minunavirus; Minunavirus Min1
MN234226	62.7	569	0.0214555	0.00929739	26520	61200	Mycobacterium phage Curiosium	Viruses; Duplodnaviria; Heunggongvirae; Uroviricota; Caudoviricetes; Weiservirinae; Anayavirus; Anayavirus curiosium
MW314857	62.1	592	0.0223228	0.0148819	26520	39780	Mycobacterium phage phiGD21-1	Viruses; Duplodnaviria; Heunggongvirae; Uroviricota; Caudoviricetes; Caudovirales; Siphoviridae
MW314853	62	592	0.0223228	0.0148819	26520	39780	Mycobacterium phage phiGD34-2	Viruses; Duplodnaviria; Heunggongvirae; Uroviricota; Caudoviricetes; Caudovirales; Siphoviridae
MW584210	62	592	0.0223228	0.0148819	26520	39780	Mycobacterium phage prophiGD34-2	Viruses; Duplodnaviria; Heunggongvirae; Uroviricota; Caudoviricetes; Caudovirales; Siphoviridae
MK937591	61.8	568	0.0214178	0.0103123	26520	55080	Microbacterium phage Cinna	Viruses; Duplodnaviria; Heunggongvirae; Uroviricota; Caudoviricetes; Caudovirales; Siphoviridae; Mementomorivirus
MN813682	61.4	568	0.0214178	0.0103123	26520	55080	Microbacterium phage Matzah	Viruses; Duplodnaviria; Heunggongvirae; Uroviricota; Caudoviricetes; Caudovirales; Siphoviridae; Mementomorivirus
MW584151	61.4	592	0.0223228	0.0148819	26520	39780	Mycobacterium phage prophiGD11-2	Viruses; Duplodnaviria; Heunggongvirae; Uroviricota; Caudoviricetes; Caudovirales; Siphoviridae
MW584184	61.4	592	0.0223228	0.0148819	26520	39780	Mycobacterium phage prophiGD08-2	Viruses; Duplodnaviria; Heunggongvirae; Uroviricota; Caudoviricetes; Caudovirales; Siphoviridae
MW584200	61.4	592	0.0223228	0.0148819	26520	39780	Mycobacterium phage prophiGD42-2	Viruses; Duplodnaviria; Heunggongvirae; Uroviricota; Caudoviricetes; Caudovirales; Siphoviridae
MW314851	61.3	592	0.0223228	0.0148819	26520	39780	Mycobacterium phage phiGD89-1	Viruses; Duplodnaviria; Heunggongvirae; Uroviricota; Caudoviricetes; Caudovirales; Siphoviridae
MW584193	61.3	592	0.0223228	0.0148819	26520	39780	Mycobacterium phage prophi89-1	Viruses; Duplodnaviria; Heunggongvirae; Uroviricota; Caudoviricetes; Caudovirales; Siphoviridae
MK937608	61.1	568	0.0214178	0.0103123	26520	55080	Microbacterium phage Cressida	Viruses; Duplodnaviria; Heunggongvirae; Uroviricota; Caudoviricetes; Caudovirales; Siphoviridae; Mementomorivirus
MW584198	61.1	592	0.0223228	0.0148819	26520	39780	Mycobacterium phage prophiGD43A-2	Viruses; Duplodnaviria; Heunggongvirae; Uroviricota; Caudoviricetes; Caudovirales; Siphoviridae
MW584194	60.4	534	0.0201357	0.0137771	26520	38760	Mycobacterium phage prophi62-1	Viruses; Duplodnaviria; Heunggongvirae; Uroviricota; Caudoviricetes; Caudovirales; Siphoviridae
MT006237	60.3	603	0.0227376	0.0151584	26520	39780	Bifidobacterium phage BigBern1	Viruses; Duplodnaviria; Heunggongvirae; Uroviricota; Caudoviricetes; Caudovirales; Siphoviridae
MN703413	59.6	1259	0.0474736	0.028705	26520	43860	Arthrobacter phage Powerpuff	Viruses; Duplodnaviria; Heunggongvirae; Uroviricota; Caudoviricetes; Caudovirales; Siphoviridae; Yangvirus
MT024871	59.6	1259	0.0474736	0.0293884	26520	42840	Arthrobacter phage YesChef	Viruses; Duplodnaviria; Heunggongvirae; Uroviricota; Caudoviricetes; Caudovirales; Siphoviridae; Yangvirus
MZ005682	59.6	1295	0.0488311	0.0295258	26520	43860	Arthrobacter phage Kaylissa	Viruses; Duplodnaviria; Heunggongvirae; Uroviricota; Caudoviricetes; Caudovirales; Siphoviridae; Yangvirus
MT024869	59.55	1295	0.0488311	0.0302288	26520	42840	Arthrobacter phage Lego	Viruses; Duplodnaviria; Heunggongvirae; Uroviricota; Caudoviricetes; Caudovirales; Siphoviridae; Yangvirus
MW055910	59.45	1295	0.0488311	0.0295258	26520	43860	Arthrobacter phage Tbone	Viruses; Duplodnaviria; Heunggongvirae; Uroviricota; Caudoviricetes; Caudovirales; Siphoviridae; Yangvirus
MZ622175	59.2	581	0.021908	0.0142402	26520	40800	Microbacterium phage Juicer	Viruses; Duplodnaviria; Heunggongvirae; Uroviricota; Caudoviricetes; Caudovirales; Siphoviridae; Neferthenavirus
MW584188	59.1	551	0.0207768	0.00871284	26520	63240	Mycobacterium phage prophiGD91-2	Viruses; Duplodnaviria; Heunggongvirae; Uroviricota; Caudoviricetes; Caudovirales; Siphoviridae
OL549192	58.95	1295	0.0488311	0.0302288	26520	42840	Arthrobacter phage Lizalica	Viruses; Duplodnaviria; Heunggongvirae; Uroviricota; Caudoviricetes; Caudovirales; Siphoviridae; Yangvirus
MT889376	58.7	1398	0.0527149	0.0318741	26520	43860	Arthrobacter phage Phives	Viruses; Duplodnaviria; Heunggongvirae; Uroviricota; Caudoviricetes; Caudovirales; Siphoviridae; Yangvirus
ON526972	58.6	599	0.0225867	0.0146814	26520	40800	Microbacterium phage Juanyo	Viruses; Duplodnaviria; Heunggongvirae; Uroviricota; Caudoviricetes; Caudovirales; Siphoviridae; Elerivirus
ON528933	58.3	836	0.0315234	0.0195145	26520	42840	Pseudarthrobacter phage KshKPC-M	Viruses; Duplodnaviria; Heunggongvirae; Uroviricota; Caudoviricetes; Caudovirales; Siphoviridae; Liebevirus
ON208833	58.2	1293	0.0487557	0.0294802	26520	43860	Arthrobacter phage Iter	Viruses; Duplodnaviria; Heunggongvirae; Uroviricota; Caudoviricetes; Caudovirales; Siphoviridae; Yangvirus
MT889375	58.15	1331	0.0501885	0.0310691	26520	42840	Arthrobacter phage Adumb2043	Viruses; Duplodnaviria; Heunggongvirae; Uroviricota; Caudoviricetes; Caudovirales; Siphoviridae; Yangvirus
MT889366	58.1	1295	0.0488311	0.0302288	26520	42840	Arthrobacter phage London	Viruses; Duplodnaviria; Heunggongvirae; Uroviricota; Caudoviricetes; Caudovirales; Siphoviridae; Yangvirus
MN175604	58	559	0.0210784	0.013701	26520	40800	Gordonia phage PhorbesPhlower	Viruses; Duplodnaviria; Heunggongvirae; Uroviricota; Caudoviricetes; Caudovirales; Siphoviridae; Luckytenvirus
OL549191	57.95	1565	0.0590121	0.0356817	26520	43860	Arthrobacter phage Amyev	Viruses; Duplodnaviria; Heunggongvirae; Uroviricota; Caudoviricetes; Caudovirales; Siphoviridae; Yangvirus
MN908686	57.9	600	0.0226244	0.015083	26520	39780	Microbacterium phage Zepp	Viruses; Duplodnaviria; Heunggongvirae; Uroviricota; Caudoviricetes; Caudovirales; Siphoviridae; Neferthenavirus
MZ150787	57.9	600	0.0226244	0.015083	26520	39780	Microbacterium phage QuadZero	Viruses; Duplodnaviria; Heunggongvirae; Uroviricota; Caudoviricetes; Caudovirales; Siphoviridae; Neferthenavirus
MT639653	57.85	1295	0.0488311	0.0302288	26520	42840	Arthrobacter phage Elezi	Viruses; Duplodnaviria; Heunggongvirae; Uroviricota; Caudoviricetes; Caudovirales; Siphoviridae; Yangvirus
MZ681506	57.85	1295	0.0488311	0.0302288	26520	42840	Arthrobacter phage Asa16	Viruses; Duplodnaviria; Heunggongvirae; Uroviricota; Caudoviricetes; Caudovirales; Siphoviridae; Yangvirus
MZ747516	57.85	1295	0.0488311	0.0302288	26520	42840	Arthrobacter phage Eraser	Viruses; Duplodnaviria; Heunggongvirae; Uroviricota; Caudoviricetes; Caudovirales; Siphoviridae
MZ820087	57.85	1295	0.0488311	0.0302288	26520	42840	Arthrobacter phage Niobe	Viruses; Duplodnaviria; Heunggongvirae; Uroviricota; Caudoviricetes; Caudovirales; Siphoviridae; Yangvirus
MN096367	57.8	589	0.0222097	0.0148064	26520	39780	Microbacterium phage Nucci	Viruses; Duplodnaviria; Heunggongvirae; Uroviricota; Caudoviricetes; Caudovirales; Siphoviridae; Elerivirus
MT451983	57.7	600	0.0226244	0.015083	26520	39780	Microbacterium phage Ixel	Viruses; Duplodnaviria; Heunggongvirae; Uroviricota; Caudoviricetes; Caudovirales; Siphoviridae; Neferthenavirus
MT889377	57.7	600	0.0226244	0.015083	26520	39780	Microbacterium phage Zayuliv	Viruses; Duplodnaviria; Heunggongvirae; Uroviricota; Caudoviricetes; Caudovirales; Siphoviridae; Neferthenavirus
MZ005670	57.6	589	0.0222097	0.0148064	26520	39780	Microbacterium phage Mandalorian	Viruses; Duplodnaviria; Heunggongvirae; Uroviricota; Caudoviricetes; Caudovirales; Siphoviridae; Elerivirus
MH834619	57.3	739	0.0278658	0.0164661	26520	44880	Arthrobacter phage Maureen	Viruses; Duplodnaviria; Heunggongvirae; Uroviricota; Caudoviricetes; Caudovirales; Siphoviridae; Liebevirus; Arthrobacter virus Liebe
MK061413	57.3	739	0.0278658	0.0164661	26520	44880	Arthrobacter phage Liebe	Viruses; Duplodnaviria; Heunggongvirae; Uroviricota; Caudoviricetes; Caudovirales; Siphoviridae; Liebevirus; Arthrobacter virus Liebe
OL549188	57.3	619	0.0233409	0.0144491	26520	42840	Arthrobacter phage Warda	Viruses; Duplodnaviria; Heunggongvirae; Uroviricota; Caudoviricetes; Caudovirales; Siphoviridae; Yangvirus
MH834629	56.1	618	0.0233032	0.0144258	26520	42840	Arthrobacter phage Yang	Viruses; Duplodnaviria; Heunggongvirae; Uroviricota; Caudoviricetes; Caudovirales; Siphoviridae; Yangvirus; Arthobacter virus Yang

## Sheet: C_f_VKM_Ac-1386__1
Accession #	ANI	Alignment length	Coverage 1	Coverage 2	Genome size 1	Genome size 2	Name	NCBI Taxonomy
EF579802	63.3	614	0.0162692	0.0133769	37740	45900	Microbacterium phage Min1	Viruses; Duplodnaviria; Heunggongvirae; Uroviricota; Caudoviricetes; Caudovirales; Siphoviridae; Minunavirus; Minunavirus Min1
MT498058	61.55	563	0.0149179	0.00985644	37740	57120	Gordonia phage Clawz	Viruses; Duplodnaviria; Heunggongvirae; Uroviricota; Caudoviricetes; Caudovirales; Siphoviridae
MT889375	57.6	957	0.0253577	0.0223389	37740	42840	Arthrobacter phage Adumb2043	Viruses; Duplodnaviria; Heunggongvirae; Uroviricota; Caudoviricetes; Caudovirales; Siphoviridae; Yangvirus
MH834629	57.4	809	0.0214361	0.0188842	37740	42840	Arthrobacter phage Yang	Viruses; Duplodnaviria; Heunggongvirae; Uroviricota; Caudoviricetes; Caudovirales; Siphoviridae; Yangvirus; Arthobacter virus Yang
MW055910	57.3	1542	0.0408585	0.0351573	37740	43860	Arthrobacter phage Tbone	Viruses; Duplodnaviria; Heunggongvirae; Uroviricota; Caudoviricetes; Caudovirales; Siphoviridae; Yangvirus
OL549188	57.3	1542	0.0408585	0.0359944	37740	42840	Arthrobacter phage Warda	Viruses; Duplodnaviria; Heunggongvirae; Uroviricota; Caudoviricetes; Caudovirales; Siphoviridae; Yangvirus
MN703413	57.1	920	0.0243773	0.0209758	37740	43860	Arthrobacter phage Powerpuff	Viruses; Duplodnaviria; Heunggongvirae; Uroviricota; Caudoviricetes; Caudovirales; Siphoviridae; Yangvirus
MT024871	57.1	920	0.0243773	0.0214753	37740	42840	Arthrobacter phage YesChef	Viruses; Duplodnaviria; Heunggongvirae; Uroviricota; Caudoviricetes; Caudovirales; Siphoviridae; Yangvirus
MT889376	57.1	1651	0.0437467	0.0376425	37740	43860	Arthrobacter phage Phives	Viruses; Duplodnaviria; Heunggongvirae; Uroviricota; Caudoviricetes; Caudovirales; Siphoviridae; Yangvirus
MZ005682	56.8	953	0.0252517	0.0217282	37740	43860	Arthrobacter phage Kaylissa	Viruses; Duplodnaviria; Heunggongvirae; Uroviricota; Caudoviricetes; Caudovirales; Siphoviridae; Yangvirus
OL549191	56.75	1827	0.0484102	0.0416553	37740	43860	Arthrobacter phage Amyev	Viruses; Duplodnaviria; Heunggongvirae; Uroviricota; Caudoviricetes; Caudovirales; Siphoviridae; Yangvirus
MT024869	56.7	953	0.0252517	0.0222456	37740	42840	Arthrobacter phage Lego	Viruses; Duplodnaviria; Heunggongvirae; Uroviricota; Caudoviricetes; Caudovirales; Siphoviridae; Yangvirus
OL549192	56.4	953	0.0252517	0.0222456	37740	42840	Arthrobacter phage Lizalica	Viruses; Duplodnaviria; Heunggongvirae; Uroviricota; Caudoviricetes; Caudovirales; Siphoviridae; Yangvirus
MZ456037	54.8	690	0.018283	0.0178019	37740	38760	Microbacterium phage Pickles13	Viruses; Duplodnaviria; Heunggongvirae; Uroviricota; Caudoviricetes; Caudovirales; Siphoviridae; Appavirus

## Sheet: C_sp_9128__1
Accession #	ANI	Alignment length	Coverage 1	Coverage 2	Genome size 1	Genome size 2	Name	NCBI Taxonomy
MT771342	65.7	628	0.0166402	0.0143183	37740	43860	Gordonia phage Matteo	Viruses; Duplodnaviria; Heunggongvirae; Uroviricota; Caudoviricetes; Caudovirales; Siphoviridae; Attisvirus
KY092479	64.8	799	0.0211712	0.0211712	37740	37740	Streptomyces phage Ididsumtinwong	Viruses; Duplodnaviria; Heunggongvirae; Uroviricota; Caudoviricetes; Caudovirales; Siphoviridae; Austintatiousvirus; Austintatiousvirus ididsumtinwong
MK305888	64.8	799	0.0211712	0.022381	37740	35700	Streptomyces phage Austintatious	Viruses; Duplodnaviria; Heunggongvirae; Uroviricota; Caudoviricetes; Caudovirales; Siphoviridae; Austintatiousvirus; Austintatiousvirus austintatious
KY092481	64.7	799	0.0211712	0.0211712	37740	37740	Streptomyces phage PapayaSalad	Viruses; Duplodnaviria; Heunggongvirae; Uroviricota; Caudoviricetes; Caudovirales; Siphoviridae; Austintatiousvirus; Austintatiousvirus papayasalad
KY092483	64.7	799	0.0211712	0.0211712	37740	37740	Streptomyces phage Bioscum	Viruses; Duplodnaviria; Heunggongvirae; Uroviricota; Caudoviricetes; Caudovirales; Siphoviridae; Austintatiousvirus; Austintatiousvirus ididsumtinwong
MT711975	64.6	685	0.0181505	0.0203506	37740	33660	Streptomyces phage Alderaan	Viruses; Duplodnaviria; Heunggongvirae; Uroviricota; Caudoviricetes; Caudovirales; Siphoviridae; Austintatiousvirus
MH536826	64.5	695	0.0184155	0.0136275	37740	51000	Gordonia phage Ruthy	Viruses; Duplodnaviria; Heunggongvirae; Uroviricota; Caudoviricetes; Caudovirales; Siphoviridae; Ruthyvirus; Ruthyvirus ruthy
KU963255	64.2	923	0.0244568	0.017402	37740	53040	Gordonia phage Nymphadora	Viruses; Duplodnaviria; Heunggongvirae; Uroviricota; Caudoviricetes; Caudovirales; Siphoviridae; Nymbaxtervirinae; Nymphadoravirus; Nymphadoravirus nymphadora
KX557273	64.2	923	0.0244568	0.017402	37740	53040	Gordonia phage BatStarr	Viruses; Duplodnaviria; Heunggongvirae; Uroviricota; Caudoviricetes; Caudovirales; Siphoviridae; Nymbaxtervirinae; Nymphadoravirus; Nymphadoravirus nymphadora
MH479912	64.2	923	0.0244568	0.017402	37740	53040	Gordonia phage Eviarto	Viruses; Duplodnaviria; Heunggongvirae; Uroviricota; Caudoviricetes; Caudovirales; Siphoviridae; Nymbaxtervirinae; Nymphadoravirus; Nymphadoravirus nymphadora
MH479927	64.2	923	0.0244568	0.017402	37740	53040	Gordonia phage TimTam	Viruses; Duplodnaviria; Heunggongvirae; Uroviricota; Caudoviricetes; Caudovirales; Siphoviridae; Nymbaxtervirinae; Nymphadoravirus; Nymphadoravirus nymphadora
KY092484	64	732	0.0193959	0.0184012	37740	39780	Streptomyces phage Raleigh	Viruses; Duplodnaviria; Heunggongvirae; Uroviricota; Caudoviricetes; Caudovirales; Siphoviridae; Raleighvirus; Raleighvirus raleigh
MH825699	64	692	0.018336	0.0173957	37740	39780	Streptomyces phage Darolandstone	Viruses; Duplodnaviria; Heunggongvirae; Uroviricota; Caudoviricetes; Caudovirales; Siphoviridae; Raleighvirus; Raleighvirus darolandstone
MW712717	63.8	626	0.0165872	0.0120338	37740	52020	Gordonia phage BoyNamedSue	Viruses; Duplodnaviria; Heunggongvirae; Uroviricota; Caudoviricetes; Caudovirales; Siphoviridae; Nymbaxtervirinae; Nymphadoravirus
MZ171374	63.8	626	0.0165872	0.0120338	37740	52020	Gordonia phage AlumE	Viruses; Duplodnaviria; Heunggongvirae; Uroviricota; Caudoviricetes; Caudovirales; Siphoviridae; Nymbaxtervirinae; Nymphadoravirus
JX182371	63.7	783	0.0207472	0.0213235	37740	36720	Streptomyces phage SV1	Viruses; Duplodnaviria; Heunggongvirae; Uroviricota; Caudoviricetes; Caudovirales; Siphoviridae; Picardvirus
MK284520	63.7	819	0.0217011	0.0157439	37740	52020	Gordonia phage Lilas	Viruses; Duplodnaviria; Heunggongvirae; Uroviricota; Caudoviricetes; Caudovirales; Siphoviridae
KY092482	63.6	720	0.0190779	0.0190779	37740	37740	Streptomyces phage Mojorita	Viruses; Duplodnaviria; Heunggongvirae; Uroviricota; Caudoviricetes; Caudovirales; Siphoviridae; Picardvirus; Picardvirus picard
KY092480	63.3	695	0.0184155	0.0179309	37740	38760	Streptomyces phage Picard	Viruses; Duplodnaviria; Heunggongvirae; Uroviricota; Caudoviricetes; Caudovirales; Siphoviridae; Picardvirus; Picardvirus picard
KY676784	63.3	728	0.0192899	0.0187822	37740	38760	Streptomyces phage ToastyFinz	Viruses; Duplodnaviria; Heunggongvirae; Uroviricota; Caudoviricetes; Caudovirales; Siphoviridae; Raleighvirus
KU998234	63.2	925	0.0245098	0.0159099	37740	58140	Gordonia phage Wizard	Viruses; Duplodnaviria; Heunggongvirae; Uroviricota; Caudoviricetes; Caudovirales; Siphoviridae; Wizardvirus
MK112547	63.2	875	0.0231849	0.0171569	37740	51000	Gordonia phage Maridalia	Viruses; Duplodnaviria; Heunggongvirae; Uroviricota; Caudoviricetes; Caudovirales; Siphoviridae; Nymbaxtervirinae; Nymphadoravirus
MK016492	63.1	885	0.0234499	0.0170127	37740	52020	Gordonia phage Bialota	Viruses; Duplodnaviria; Heunggongvirae; Uroviricota; Caudoviricetes; Caudovirales; Siphoviridae; Nymbaxtervirinae; Nymphadoravirus
MK864264	63.1	923	0.0244568	0.0158755	37740	58140	Gordonia phage VanDeWege	Viruses; Duplodnaviria; Heunggongvirae; Uroviricota; Caudoviricetes; Caudovirales; Siphoviridae; Wizardvirus; Wizardvirus vandewege
KX557287	63	902	0.0239004	0.0173395	37740	52020	Gordonia phage Zirinka	Viruses; Duplodnaviria; Heunggongvirae; Uroviricota; Caudoviricetes; Caudovirales; Siphoviridae; Nymbaxtervirinae; Nymphadoravirus
MK864266	62.9	885	0.0234499	0.0152219	37740	58140	Gordonia phage Arri	Viruses; Duplodnaviria; Heunggongvirae; Uroviricota; Caudoviricetes; Caudovirales; Siphoviridae; Wizardvirus; Wizardvirus Arri
MK919469	62.9	923	0.0244568	0.018098	37740	51000	Gordonia phage Madeline	Viruses; Duplodnaviria; Heunggongvirae; Uroviricota; Caudoviricetes; Caudovirales; Siphoviridae; Nymbaxtervirinae; Nymphadoravirus
MW924650	62.7	924	0.0244833	0.0184874	37740	49980	Gordonia phage Neobush	Viruses; Duplodnaviria; Heunggongvirae; Uroviricota; Caudoviricetes; Caudovirales; Siphoviridae; Nymbaxtervirinae; Nymphadoravirus
MW507125	62.4	924	0.0244833	0.0158927	37740	58140	Gordonia phage Phlop	Viruses; Duplodnaviria; Heunggongvirae; Uroviricota; Caudoviricetes; Caudovirales; Siphoviridae; Wizardvirus; Wizardvirus phlop
MZ171371	62.3	816	0.0216216	0.0181818	37740	44880	Gordonia phage Sahara	Viruses; Duplodnaviria; Heunggongvirae; Uroviricota; Caudoviricetes; Caudovirales; Siphoviridae; Attisvirus
MZ274304	62.3	909	0.0240859	0.017474	37740	52020	Gordonia phage Agueybana	Viruses; Duplodnaviria; Heunggongvirae; Uroviricota; Caudoviricetes; Caudovirales; Siphoviridae; Nymbaxtervirinae; Nymphadoravirus
OM203160	62	925	0.0245098	0.0206105	37740	44880	Gordonia phage Pickett	Viruses; Duplodnaviria; Heunggongvirae; Uroviricota; Caudoviricetes; Caudovirales; Siphoviridae; Attisvirus
JN116824	61.7	653	0.0173026	0.0168473	37740	38760	Rhodococcus phage REQ3	Viruses; Duplodnaviria; Heunggongvirae; Uroviricota; Caudoviricetes; Caudovirales; Siphoviridae
MH651167	61.7	695	0.0184155	0.0139056	37740	49980	Gordonia phage Angelique	Viruses; Duplodnaviria; Heunggongvirae; Uroviricota; Caudoviricetes; Caudovirales; Siphoviridae
MN908684	61.7	675	0.0178855	0.0178855	37740	37740	Arthrobacter phage Shoya	Viruses; Duplodnaviria; Heunggongvirae; Uroviricota; Caudoviricetes; Caudovirales; Siphoviridae
MN062704	61.4	685	0.0181505	0.0129148	37740	53040	Gordonia phage JuJu	Viruses; Duplodnaviria; Heunggongvirae; Uroviricota; Caudoviricetes; Jujuvirus; Jujuvirus juju
MH153804	61.3	540	0.0143084	0.010181	37740	53040	Gordonia phage Jace	Viruses; Duplodnaviria; Heunggongvirae; Uroviricota; Caudoviricetes; Caudovirales; Siphoviridae; Jacevirus; Jacevirus jace
MK820642	61.3	986	0.0261261	0.0201389	37740	48960	Gordonia phage Polly	Viruses; Duplodnaviria; Heunggongvirae; Uroviricota; Caudoviricetes; Caudovirales; Siphoviridae; Nymbaxtervirinae; Nymphadoravirus
MW534378	61.3	627	0.0166137	0.0120531	37740	52020	Gordonia phage Cashline	Viruses; Duplodnaviria; Heunggongvirae; Uroviricota; Caudoviricetes; Caudovirales; Siphoviridae
JN698995	61.1	678	0.017965	0.0105509	37740	64260	Mycobacterium phage Dori	Viruses; Duplodnaviria; Heunggongvirae; Uroviricota; Caudoviricetes; Caudovirales; Siphoviridae
MH910036	61.1	625	0.0165607	0.0122549	37740	51000	Arthrobacter phage Hestia	Viruses; Duplodnaviria; Heunggongvirae; Uroviricota; Caudoviricetes; Caudovirales; Siphoviridae
MK937603	61.1	714	0.0189189	0.0118644	37740	60180	Gordonia phage Bakery	Viruses; Duplodnaviria; Heunggongvirae; Uroviricota; Caudoviricetes; Caudovirales; Siphoviridae; Wizardvirus; Wizardvirus bakery
MT723938	61.1	786	0.0208267	0.0154118	37740	51000	Gordonia phage Bunnybear	Viruses; Duplodnaviria; Heunggongvirae; Uroviricota; Caudoviricetes; Caudovirales; Siphoviridae; Nymbaxtervirinae; Nymphadoravirus
MK359313	60.9	694	0.018389	0.0151198	37740	45900	Gordonia phage Vasanti	Viruses; Duplodnaviria; Heunggongvirae; Uroviricota; Caudoviricetes; Caudovirales; Siphoviridae; Attisvirus
CP058906	60.8	774	0.0205087	0.0180672	37740	42840	Micromonospora phage pMLP1	Viruses; Duplodnaviria; Heunggongvirae; Uroviricota; Caudoviricetes; Caudovirales; Siphoviridae
KM083128	60.7	684	0.018124	0.0108159	37740	63240	Mycobacterium phage Sparky	Viruses; Duplodnaviria; Heunggongvirae; Uroviricota; Caudoviricetes; Caudovirales; Siphoviridae; Sparkyvirus; Sparkyvirus sparky
MT889398	60.7	522	0.0138315	0.00984163	37740	53040	Gordonia phage Herod	Viruses; Duplodnaviria; Heunggongvirae; Uroviricota; Caudoviricetes; Caudovirales; Siphoviridae; Nymbaxtervirinae; Nymphadoravirus
KU963263	60.4	682	0.018071	0.0128582	37740	53040	Gordonia phage BaxterFox	Viruses; Duplodnaviria; Heunggongvirae; Uroviricota; Caudoviricetes; Caudovirales; Siphoviridae; Nymbaxtervirinae; Baxtervirus
MK279911	60.4	682	0.018071	0.0148584	37740	45900	Gordonia phage Sproutie	Viruses; Duplodnaviria; Heunggongvirae; Uroviricota; Caudoviricetes; Caudovirales; Siphoviridae; Attisvirus
MK279912	60.4	682	0.018071	0.0148584	37740	45900	Gordonia phage Savage	Viruses; Duplodnaviria; Heunggongvirae; Uroviricota; Caudoviricetes; Caudovirales; Siphoviridae; Attisvirus
MK875797	60.4	682	0.018071	0.0148584	37740	45900	Gordonia phage Haley23	Viruses; Duplodnaviria; Heunggongvirae; Uroviricota; Caudoviricetes; Caudovirales; Siphoviridae; Attisvirus
MN586055	60.4	682	0.018071	0.0148584	37740	45900	Gordonia phage Cynthia	Viruses; Duplodnaviria; Heunggongvirae; Uroviricota; Caudoviricetes; Caudovirales; Siphoviridae; Attisvirus
MT818424	60.4	682	0.018071	0.0148584	37740	45900	Gordonia phage GemG	Viruses; Duplodnaviria; Heunggongvirae; Uroviricota; Caudoviricetes; Caudovirales; Siphoviridae; Attisvirus
MW291013	60.4	682	0.018071	0.0148584	37740	45900	Gordonia phage Mocha12	Viruses; Duplodnaviria; Heunggongvirae; Uroviricota; Caudoviricetes; Caudovirales; Siphoviridae; Attisvirus
MW507130	60.4	682	0.018071	0.0148584	37740	45900	Gordonia Phage Whiteclaw	Viruses; Duplodnaviria; Heunggongvirae; Uroviricota; Caudoviricetes; Caudovirales; Siphoviridae; Attisvirus
MW822147	60.4	682	0.018071	0.0148584	37740	45900	Gordonia phage TuertoX	Viruses; Duplodnaviria; Heunggongvirae; Uroviricota; Caudoviricetes; Caudovirales; Siphoviridae; Attisvirus
MZ681509	60.4	682	0.018071	0.0148584	37740	45900	Gordonia phage Gizermo	Viruses; Duplodnaviria; Heunggongvirae; Uroviricota; Caudoviricetes; Caudovirales; Siphoviridae; Attisvirus
MH910041	60.2	583	0.0154478	0.0103922	37740	56100	Arthrobacter phage Seahorse	Viruses; Duplodnaviria; Heunggongvirae; Uroviricota; Caudoviricetes; Caudovirales; Siphoviridae
MZ028627	60.2	638	0.0169051	0.00762793	37740	83640	Gordonia phage VanLee	Viruses; Duplodnaviria; Heunggongvirae; Uroviricota; Caudoviricetes; Caudovirales; Siphoviridae
MG099941	60	595	0.0157658	0.012963	37740	45900	Gordonia phage Bjanes7	Viruses; Duplodnaviria; Heunggongvirae; Uroviricota; Caudoviricetes; Caudovirales; Siphoviridae; Attisvirus
MH834598	60	624	0.0165342	0.0127451	37740	48960	Arthrobacter phage Auxilium	Viruses; Duplodnaviria; Heunggongvirae; Uroviricota; Caudoviricetes; Caudovirales; Siphoviridae
MW712719	59.7	588	0.0155803	0.0117647	37740	49980	Arthrobacter phage Persistence	Viruses; Duplodnaviria; Heunggongvirae; Uroviricota; Caudoviricetes; Caudovirales; Siphoviridae
KU935729	59.65	683	0.0180975	0.015943	37740	42840	Mycobacterium phage SkinnyPete	Viruses; Duplodnaviria; Heunggongvirae; Uroviricota; Caudoviricetes; Caudovirales; Siphoviridae; Nclasvirinae; Charlievirus
AY129333	59.3	686	0.018177	0.0122282	37740	56100	Mycobacterium phage Che9c	Viruses; Duplodnaviria; Heunggongvirae; Uroviricota; Caudoviricetes; Caudovirales; Siphoviridae; Chenonavirus
MK494120	59.2	689	0.0182565	0.0120623	37740	57120	Mycobacterium phage Piper2020	Viruses; Duplodnaviria; Heunggongvirae; Uroviricota; Caudoviricetes; Caudovirales; Siphoviridae; Cheoctovirus
MK967380	59.2	627	0.0166137	0.0142955	37740	43860	Rhodococcus phage Sleepyhead	Viruses; Duplodnaviria; Heunggongvirae; Uroviricota; Caudoviricetes; Caudovirales; Siphoviridae; Sleepyheadvirus; Sleepyheadvirus sleepyhead
MN369765	58.9	709	0.0187864	0.0169536	37740	41820	Microbacterium phage Zanella	Viruses; Duplodnaviria; Heunggongvirae; Uroviricota; Caudoviricetes; Caudovirales; Siphoviridae; Goodmanvirus
ON260821	58.8	706	0.0187069	0.0168819	37740	41820	Microbacterium phage Typher	Viruses; Duplodnaviria; Heunggongvirae; Uroviricota; Caudoviricetes; Caudovirales; Siphoviridae; Goodmanvirus
MW584187	58.7	618	0.0163752	0.0137701	37740	44880	Mycobacterium phage prophi91-3	Viruses; Duplodnaviria; Heunggongvirae; Uroviricota; Caudoviricetes; Caudovirales; Siphoviridae
MZ747515	58.6	709	0.0187864	0.0169536	37740	41820	Microbacterium phage SBlackberry	Viruses; Duplodnaviria; Heunggongvirae; Uroviricota; Caudoviricetes; Caudovirales; Siphoviridae; Goodmanvirus
MZ150782	58.3	683	0.0180975	0.0163319	37740	41820	Microbacterium phage PermaG	Viruses; Duplodnaviria; Heunggongvirae; Uroviricota; Caudoviricetes; Caudovirales; Siphoviridae; Goodmanvirus
MT498057	58.1	713	0.0188924	0.0170493	37740	41820	Microbacterium phage Cicada	Viruses; Duplodnaviria; Heunggongvirae; Uroviricota; Caudoviricetes; Caudovirales; Siphoviridae; Goodmanvirus
MH834623	57.6	681	0.0180445	0.0155267	37740	43860	Arthrobacter phage Peas	Viruses; Duplodnaviria; Heunggongvirae; Uroviricota; Caudoviricetes; Caudovirales; Siphoviridae; Bridgettevirus; Bridgettevirus peas
MH834603	57.3	759	0.0201113	0.0177171	37740	42840	Arthrobacter phage Bridgette	Viruses; Duplodnaviria; Heunggongvirae; Uroviricota; Caudoviricetes; Caudovirales; Siphoviridae; Bridgettevirus; Bridgettevirus bridgette
MZ322021	57.3	737	0.0195284	0.00850058	37740	86700	Gordonia phage Cafasso	Viruses; Duplodnaviria; Heunggongvirae; Uroviricota; Caudoviricetes; Caudovirales; Siphoviridae
MT310855	57.1	706	0.0187069	0.0164799	37740	42840	Microbacterium phage Rasovi	Viruses; Duplodnaviria; Heunggongvirae; Uroviricota; Caudoviricetes; Caudovirales; Siphoviridae; Goodmanvirus
MK016495	57	706	0.0187069	0.0168819	37740	41820	Microbacterium phage Goodman	Viruses; Duplodnaviria; Heunggongvirae; Uroviricota; Caudoviricetes; Caudovirales; Siphoviridae; Goodmanvirus; Goodmanvirus goodman
MW584173	57	841	0.022284	0.0139747	37740	60180	Mycobacterium phage prophi102-2	Viruses; Duplodnaviria; Heunggongvirae; Uroviricota; Caudoviricetes; Caudovirales; Siphoviridae
MW584189	57	841	0.022284	0.0139747	37740	60180	Mycobacterium phage prophiGD54-1	Viruses; Duplodnaviria; Heunggongvirae; Uroviricota; Caudoviricetes; Caudovirales; Siphoviridae

## Sheet: C_sp_C1__1
Accession #	ANI	Alignment length	Coverage 1	Coverage 2	Genome size 1	Genome size 2	Name	NCBI Taxonomy
MZ923504	68.6	1343	0.0286232	0.0274306	46920	48960	Microcystis phage MinS1	Viruses; Duplodnaviria; Heunggongvirae; Uroviricota; Caudoviricetes; Caudovirales; Siphoviridae
MN234178	63.7	745	0.0158781	0.0165998	46920	44880	Arthrobacter phage TripleJ	Viruses; Duplodnaviria; Heunggongvirae; Uroviricota; Caudoviricetes; Caudovirales; Siphoviridae; Triplejayvirus; Triplejayvirus tripleJ
MZ357096	63.7	740	0.0157715	0.0186023	46920	39780	Curtobacterium phage Parvaparticeps	Viruses; Duplodnaviria; Heunggongvirae; Uroviricota; Caudoviricetes; Caudovirales; Siphoviridae
MN586027	63.025	2797	0.0596121	0.0464772	46920	60180	Arthrobacter phage Mufasa8	Viruses; Duplodnaviria; Heunggongvirae; Uroviricota; Caudoviricetes; Caudovirales; Siphoviridae; Mufasoctovirus; Mufasoctovirus mufasa8
MK411746	60.55	1252	0.0266837	0.0208043	46920	60180	Arthrobacter phage Sonali	Viruses; Duplodnaviria; Heunggongvirae; Uroviricota; Caudoviricetes; Caudovirales; Siphoviridae; Sonalivirus; Sonalivirus sonali
MN234196	55.5	636	0.013555	0.0105683	46920	60180	Gordonia phage CloverMinnie	Viruses; Duplodnaviria; Heunggongvirae; Uroviricota; Caudoviricetes; Caudovirales; Siphoviridae; Sourvirus
MN908693	55.5	639	0.0136189	0.0104412	46920	61200	Gordonia phage AnClar	Viruses; Duplodnaviria; Heunggongvirae; Uroviricota; Caudoviricetes; Caudovirales; Siphoviridae; Sourvirus
MT498058	54.6	640	0.0136402	0.0112045	46920	57120	Gordonia phage Clawz	Viruses; Duplodnaviria; Heunggongvirae; Uroviricota; Caudoviricetes; Caudovirales; Siphoviridae

## Sheet: C_sp_ISL-83__1
Accession #	ANI	Alignment length	Coverage 1	Coverage 2	Genome size 1	Genome size 2	Name	NCBI Taxonomy
MK977705	70.2	500	0.0136166	0.00557041	36720	89760	Gordonia phage Mollymur	Viruses; Duplodnaviria; Heunggongvirae; Uroviricota; Caudoviricetes; Caudovirales; Siphoviridae; Bantamvirus
MZ150789	67.3833	5325	0.145016	0.137384	36720	38760	Microbacterium phage Footloose	Viruses; Duplodnaviria; Heunggongvirae; Uroviricota; Caudoviricetes; Caudovirales; Siphoviridae
MH834612	65.5	530	0.0144336	0.0101884	36720	52020	Arthrobacter phage Faja	Viruses; Duplodnaviria; Heunggongvirae; Uroviricota; Caudoviricetes; Caudovirales; Siphoviridae
MN234178	64.7	573	0.0156046	0.0127674	36720	44880	Arthrobacter phage TripleJ	Viruses; Duplodnaviria; Heunggongvirae; Uroviricota; Caudoviricetes; Caudovirales; Siphoviridae; Triplejayvirus; Triplejayvirus tripleJ
MW584187	64.4	647	0.0176198	0.0144162	36720	44880	Mycobacterium phage prophi91-3	Viruses; Duplodnaviria; Heunggongvirae; Uroviricota; Caudoviricetes; Caudovirales; Siphoviridae
GQ141189	64.3	857	0.0233388	0.0215435	36720	39780	Bifidobacterium phage Bbif-1	Viruses; Duplodnaviria; Heunggongvirae; Uroviricota; Caudoviricetes; Caudovirales; Siphoviridae
MG925349	62	652	0.017756	0.0152194	36720	42840	Mycobacterium phage Mendokysei	Viruses; Duplodnaviria; Heunggongvirae; Uroviricota; Caudoviricetes; Caudovirales; Siphoviridae; Bernalvirus; Bernalvirus mendokysei
KT184391	61.9	588	0.0160131	0.0117647	36720	49980	Streptomyces phage Lannister	Viruses; Duplodnaviria; Heunggongvirae; Uroviricota; Caudoviricetes; Caudovirales; Siphoviridae; Arquatrovirinae; Likavirus
MN096373	61.5	588	0.0160131	0.0115294	36720	51000	Streptomyces phage TuanPN	Viruses; Duplodnaviria; Heunggongvirae; Uroviricota; Caudoviricetes; Caudovirales; Siphoviridae; Arquatrovirinae; Likavirus
ON526985	61.5	588	0.0160131	0.0115294	36720	51000	Streptomyces phage Ejemplo	Viruses; Duplodnaviria; Heunggongvirae; Uroviricota; Caudoviricetes; Caudovirales; Siphoviridae; Arquatrovirinae; Likavirus
MN096379	61.3	580	0.0157952	0.0113725	36720	51000	Streptomyces phage Yasdnil	Viruses; Duplodnaviria; Heunggongvirae; Uroviricota; Caudoviricetes; Caudovirales; Siphoviridae; Arquatrovirinae; Likavirus; Likavirus yasdnil
KX507344	61.2	588	0.0160131	0.0117647	36720	49980	Streptomyces phage Godpower	Viruses; Duplodnaviria; Heunggongvirae; Uroviricota; Caudoviricetes; Caudovirales; Siphoviridae; Arquatrovirinae; Likavirus
MH171095	61.2	588	0.0160131	0.0115294	36720	51000	Streptomyces phage Maneekul	Viruses; Duplodnaviria; Heunggongvirae; Uroviricota; Caudoviricetes; Caudovirales; Siphoviridae; Arquatrovirinae; Likavirus
MK433276	61.2	580	0.0157952	0.0113725	36720	51000	Streptomyces phage Asten	Viruses; Duplodnaviria; Heunggongvirae; Uroviricota; Caudoviricetes; Caudovirales; Siphoviridae; Arquatrovirinae; Likavirus
MW365951	61.2	580	0.0157952	0.0113725	36720	51000	Streptomyces phage Hippo	Viruses; Duplodnaviria; Heunggongvirae; Uroviricota; Caudoviricetes; Caudovirales; Siphoviridae; Arquatrovirinae; Likavirus
KX344445	61.1	742	0.020207	0.0148459	36720	49980	Streptomyces phage Nanodon	Viruses; Duplodnaviria; Heunggongvirae; Uroviricota; Caudoviricetes; Caudovirales; Siphoviridae; Arquatrovirinae; Likavirus; Likavirus nanodon
MG757163	61.1	586	0.0159586	0.0114902	36720	51000	Streptomyces phage OzzyJ	Viruses; Duplodnaviria; Heunggongvirae; Uroviricota; Caudoviricetes; Caudovirales; Siphoviridae; Arquatrovirinae; Likavirus
MN284899	61.1	586	0.0159586	0.0114902	36720	51000	Streptomyces phage Whatever	Viruses; Duplodnaviria; Heunggongvirae; Uroviricota; Caudoviricetes; Caudovirales; Siphoviridae; Arquatrovirinae; Likavirus
MZ648040	61.1	586	0.0159586	0.0114902	36720	51000	Streptomyces phage Triste	Viruses; Duplodnaviria; Heunggongvirae; Uroviricota; Caudoviricetes; Caudovirales; Siphoviridae; Arquatrovirinae; Likavirus
KC700556	61	588	0.0160131	0.0115294	36720	51000	Streptomyces phage Lika	Viruses; Duplodnaviria; Heunggongvirae; Uroviricota; Caudoviricetes; Caudovirales; Siphoviridae; Arquatrovirinae; Likavirus
KJ510413	61	668	0.0181917	0.0159732	36720	41820	Mycobacterium phage Bernal13	Viruses; Duplodnaviria; Heunggongvirae; Uroviricota; Caudoviricetes; Caudovirales; Siphoviridae; Bernalvirus
KM591905	61	668	0.0181917	0.0159732	36720	41820	Mycobacterium phage RonRayGun	Viruses; Duplodnaviria; Heunggongvirae; Uroviricota; Caudoviricetes; Caudovirales; Siphoviridae; Bernalvirus
KT152029	61	588	0.0160131	0.0120098	36720	48960	Streptomyces phage Caliburn	Viruses; Duplodnaviria; Heunggongvirae; Uroviricota; Caudoviricetes; Caudovirales; Siphoviridae; Arquatrovirinae; Likavirus
MF155936	61	668	0.0181917	0.0155929	36720	42840	Mycobacterium phage ZenTime222	Viruses; Duplodnaviria; Heunggongvirae; Uroviricota; Caudoviricetes; Caudovirales; Siphoviridae; Bernalvirus
MG593802	61	588	0.0160131	0.0120098	36720	48960	Streptomyces phage Omar	Viruses; Duplodnaviria; Heunggongvirae; Uroviricota; Caudoviricetes; Caudovirales; Siphoviridae; Arquatrovirinae; Arequatrovirus
MH001451	61	668	0.0181917	0.0159732	36720	41820	Mycobacterium phage Nairb	Viruses; Duplodnaviria; Heunggongvirae; Uroviricota; Caudoviricetes; Caudovirales; Siphoviridae; Bernalvirus
MK494089	61	668	0.0181917	0.0159732	36720	41820	Mycobacterium phage Ibrahim	Viruses; Duplodnaviria; Heunggongvirae; Uroviricota; Caudoviricetes; Caudovirales; Siphoviridae; Bernalvirus
MN735432	61	668	0.0181917	0.0159732	36720	41820	Mycobacteriophage Whitty	Viruses; Duplodnaviria; Heunggongvirae; Uroviricota; Caudoviricetes; Caudovirales; Siphoviridae; Bernalvirus
MZ820092	61	580	0.0157952	0.0113725	36720	51000	Streptomyces phage SarahRose	Viruses; Duplodnaviria; Heunggongvirae; Uroviricota; Caudoviricetes; Caudovirales; Siphoviridae; Arquatrovirinae; Likavirus
OL455894	61	588	0.0160131	0.0120098	36720	48960	Streptomyces phage Unstoppable	Viruses; Duplodnaviria; Heunggongvirae; Uroviricota; Caudoviricetes; Caudovirales; Siphoviridae; Arquatrovirinae; Likavirus
OL742563	61	580	0.0157952	0.0113725	36720	51000	Streptomyces phage Snorlax	Viruses; Duplodnaviria; Heunggongvirae; Uroviricota; Caudoviricetes; Caudovirales; Siphoviridae; Arquatrovirinae; Likavirus
MF541406	60.9	586	0.0159586	0.0117247	36720	49980	Streptomyces phage Dattran	Viruses; Duplodnaviria; Heunggongvirae; Uroviricota; Caudoviricetes; Caudovirales; Siphoviridae; Arquatrovirinae; Likavirus
MH171097	60.9	586	0.0159586	0.0114902	36720	51000	Streptomyces phage Goby	Viruses; Duplodnaviria; Heunggongvirae; Uroviricota; Caudoviricetes; Caudovirales; Siphoviridae; Arquatrovirinae; Likavirus; Likavirus goby
MH171098	60.9	586	0.0159586	0.0114902	36720	51000	Streptomyces phage Toma	Viruses; Duplodnaviria; Heunggongvirae; Uroviricota; Caudoviricetes; Caudovirales; Siphoviridae; Arquatrovirinae; Likavirus
MW365953	60.9	586	0.0159586	0.0114902	36720	51000	Streptomyces phage Dwayne	Viruses; Duplodnaviria; Heunggongvirae; Uroviricota; Caudoviricetes; Caudovirales; Siphoviridae; Arquatrovirinae; Likavirus
MW435856	60.9	586	0.0159586	0.0114902	36720	51000	Streptomyces phage Werner	Viruses; Duplodnaviria; Heunggongvirae; Uroviricota; Caudoviricetes; Caudovirales; Siphoviridae; Arquatrovirinae; Likavirus; Likavirus werner
KC700558	60.8	580	0.0157952	0.0113725	36720	51000	Streptomyces phage Zemlya	Viruses; Duplodnaviria; Heunggongvirae; Uroviricota; Caudoviricetes; Caudovirales; Siphoviridae; Arquatrovirinae; Likavirus
KT124227	60.8	588	0.0160131	0.0120098	36720	48960	Streptomyces phage Aaronocolus	Viruses; Duplodnaviria; Heunggongvirae; Uroviricota; Caudoviricetes; Caudovirales; Siphoviridae; Arquatrovirinae; Likavirus
KX507345	60.8	588	0.0160131	0.0115294	36720	51000	Streptomyces phage Brataylor	Viruses; Duplodnaviria; Heunggongvirae; Uroviricota; Caudoviricetes; Caudovirales; Siphoviridae; Arquatrovirinae; Likavirus
MF541407	60.8	588	0.0160131	0.0120098	36720	48960	Streptomyces phage Esperer	Viruses; Duplodnaviria; Heunggongvirae; Uroviricota; Caudoviricetes; Caudovirales; Siphoviridae; Arquatrovirinae; Likavirus
MF541410	60.8	588	0.0160131	0.0120098	36720	48960	Streptomyces phage Ozzie	Viruses; Duplodnaviria; Heunggongvirae; Uroviricota; Caudoviricetes; Caudovirales; Siphoviridae; Arquatrovirinae; Likavirus
MG298964	60.8	713	0.0194172	0.0148728	36720	47940	Streptomyces phage Alsaber	Viruses; Duplodnaviria; Heunggongvirae; Uroviricota; Caudoviricetes; Caudovirales; Siphoviridae; Arquatrovirinae; Camvirus; Camvirus alsaber
MK433270	60.8	588	0.0160131	0.0120098	36720	48960	Streptomyces phage Bovely	Viruses; Duplodnaviria; Heunggongvirae; Uroviricota; Caudoviricetes; Caudovirales; Siphoviridae; Arquatrovirinae; Likavirus
MK433271	60.8	588	0.0160131	0.0120098	36720	48960	Streptomyces phage Indigo	Viruses; Duplodnaviria; Heunggongvirae; Uroviricota; Caudoviricetes; Caudovirales; Siphoviridae; Arquatrovirinae; Likavirus
MK433278	60.8	588	0.0160131	0.0120098	36720	48960	Streptomyces phage Nerdos	Viruses; Duplodnaviria; Heunggongvirae; Uroviricota; Caudoviricetes; Caudovirales; Siphoviridae; Arquatrovirinae; Likavirus
MN062705	60.8	696	0.0189542	0.0139256	36720	49980	Streptomyces phage Celia	Viruses; Duplodnaviria; Heunggongvirae; Uroviricota; Caudoviricetes; Caudovirales; Siphoviridae; Arquatrovirinae; Celiavirus; Celiavirus celia
MN096375	60.8	588	0.0160131	0.0117647	36720	49980	Streptomyces phage Leviticus	Viruses; Duplodnaviria; Heunggongvirae; Uroviricota; Caudoviricetes; Caudovirales; Siphoviridae; Arquatrovirinae; Likavirus
MN586009	60.8	588	0.0160131	0.0120098	36720	48960	Streptomyces phage Phettuccine	Viruses; Duplodnaviria; Heunggongvirae; Uroviricota; Caudoviricetes; Caudovirales; Siphoviridae; Arquatrovirinae; Likavirus
MT310862	60.8	696	0.0189542	0.0139256	36720	49980	Streptomyces phage Itza	Viruses; Duplodnaviria; Heunggongvirae; Uroviricota; Caudoviricetes; Caudovirales; Siphoviridae; Arquatrovirinae
OL455891	60.8	588	0.0160131	0.0120098	36720	48960	Streptomyces phage SunsetPointe	Viruses; Duplodnaviria; Heunggongvirae; Uroviricota; Caudoviricetes; Caudovirales; Siphoviridae; Arquatrovirinae; Likavirus
ON208832	60.8	588	0.0160131	0.0120098	36720	48960	Streptomyces phage Legacy	Viruses; Duplodnaviria; Heunggongvirae; Uroviricota; Caudoviricetes; Caudovirales; Siphoviridae; Arquatrovirinae; Likavirus
ON526983	60.8	696	0.0189542	0.0139256	36720	49980	Streptomyces phage VieEnRose	Viruses; Duplodnaviria; Heunggongvirae; Uroviricota; Caudoviricetes; Caudovirales; Siphoviridae
MF766047	60.7	580	0.0157952	0.0116046	36720	49980	Streptomyces phage SqueakyClean	Viruses; Duplodnaviria; Heunggongvirae; Uroviricota; Caudoviricetes; Caudovirales; Siphoviridae; Arquatrovirinae; Arequatrovirus
MN234189	60.7	696	0.0189542	0.0139256	36720	49980	Streptomyces phage Urza	Viruses; Duplodnaviria; Heunggongvirae; Uroviricota; Caudoviricetes; Caudovirales; Siphoviridae; Arquatrovirinae
MZ648032	60.7	586	0.0159586	0.0114902	36720	51000	Streptomyces phage Chucky	Viruses; Duplodnaviria; Heunggongvirae; Uroviricota; Caudoviricetes; Caudovirales; Siphoviridae; Arquatrovirinae; Likavirus
MF541405	60.6	587	0.0159858	0.0117447	36720	49980	Streptomyces phage Celeste	Viruses; Duplodnaviria; Heunggongvirae; Uroviricota; Caudoviricetes; Caudovirales; Siphoviridae; Arquatrovirinae; Likavirus
JX889246	60.5	713	0.0194172	0.0142657	36720	49980	Streptomyces phage phiCAM	Viruses; Duplodnaviria; Heunggongvirae; Uroviricota; Caudoviricetes; Caudovirales; Siphoviridae; Arquatrovirinae; Camvirus
MH669004	60.4	678	0.0184641	0.0135654	36720	49980	Streptomyces phage Hank144	Viruses; Duplodnaviria; Heunggongvirae; Uroviricota; Caudoviricetes; Caudovirales; Siphoviridae; Arquatrovirinae; Janusvirus; Janusvirus hank144
MW073100	60.4	849	0.0231209	0.0203013	36720	41820	Microbacterium phage vB_MoxS-R1	Viruses; Duplodnaviria; Heunggongvirae; Uroviricota; Caudoviricetes; Caudovirales; Siphoviridae
KT186228	59.9	748	0.0203704	0.0152778	36720	48960	Streptomyces phage Amela	Viruses; Duplodnaviria; Heunggongvirae; Uroviricota; Caudoviricetes; Caudovirales; Siphoviridae; Arquatrovirinae; Camvirus
KT186229	59.9	748	0.0203704	0.0152778	36720	48960	Streptomyces phage Verse	Viruses; Duplodnaviria; Heunggongvirae; Uroviricota; Caudoviricetes; Caudovirales; Siphoviridae; Arquatrovirinae; Camvirus
KX507343	59.8	580	0.0157952	0.0116046	36720	49980	Streptomyces phage Lorelei	Viruses; Duplodnaviria; Heunggongvirae; Uroviricota; Caudoviricetes; Caudovirales; Siphoviridae; Arquatrovirinae; Likavirus; Likavirus lorelei
MF541403	59.8	743	0.0202342	0.0151757	36720	48960	Streptomyces phage BeardedLady	Viruses; Duplodnaviria; Heunggongvirae; Uroviricota; Caudoviricetes; Caudovirales; Siphoviridae; Arquatrovirinae; Likavirus
MH171093	59.8	580	0.0157952	0.0116046	36720	49980	Streptomyces phage Rana	Viruses; Duplodnaviria; Heunggongvirae; Uroviricota; Caudoviricetes; Caudovirales; Siphoviridae; Arquatrovirinae; Likavirus
MH171094	59.8	580	0.0157952	0.0113725	36720	51000	Streptomyces phage Nabi	Viruses; Duplodnaviria; Heunggongvirae; Uroviricota; Caudoviricetes; Caudovirales; Siphoviridae; Arquatrovirinae; Likavirus
ON526970	59.8	587	0.0159858	0.0117447	36720	49980	Streptomyces phage BroPlease	Viruses; Duplodnaviria; Heunggongvirae; Uroviricota; Caudoviricetes; Caudovirales; Siphoviridae; Arquatrovirinae; Hautrevirus
KC700557	59.7	743	0.0202342	0.0145686	36720	51000	Streptomyces phage Sujidade	Viruses; Duplodnaviria; Heunggongvirae; Uroviricota; Caudoviricetes; Caudovirales; Siphoviridae; Arquatrovirinae; Likavirus
MZ648039	59.7	747	0.0203431	0.0146471	36720	51000	Streptomyces phage RedBear	Viruses; Duplodnaviria; Heunggongvirae; Uroviricota; Caudoviricetes; Caudovirales; Siphoviridae; Arquatrovirinae; Likavirus
MZ820088	59.7	747	0.0203431	0.0146471	36720	51000	Streptomyces phage Katalie	Viruses; Duplodnaviria; Heunggongvirae; Uroviricota; Caudoviricetes; Caudovirales; Siphoviridae; Arquatrovirinae; Likavirus
MZ820091	59.7	747	0.0203431	0.0146471	36720	51000	Streptomyces phage South40	Viruses; Duplodnaviria; Heunggongvirae; Uroviricota; Caudoviricetes; Caudovirales; Siphoviridae; Arquatrovirinae; Likavirus
ON526974	59.5	587	0.0159858	0.0117447	36720	49980	Streptomyces phage GreenWeasel	Viruses; Duplodnaviria; Heunggongvirae; Uroviricota; Caudoviricetes; Caudovirales; Siphoviridae; Arquatrovirinae; Hautrevirus
KT124228	59.4	743	0.0202342	0.0148659	36720	49980	Streptomyces phage Danzina	Viruses; Duplodnaviria; Heunggongvirae; Uroviricota; Caudoviricetes; Caudovirales; Siphoviridae; Arquatrovirinae; Likavirus
MN234192	59.4	743	0.0202342	0.0148659	36720	49980	Streptomyces phage Animus	Viruses; Duplodnaviria; Heunggongvirae; Uroviricota; Caudoviricetes; Caudovirales; Siphoviridae; Arquatrovirinae; Arequatrovirus
KX815338	59.3	722	0.0196623	0.0150605	36720	47940	Streptomyces phage Joe	Viruses; Duplodnaviria; Heunggongvirae; Uroviricota; Caudoviricetes; Caudovirales; Siphoviridae; Arquatrovirinae; Camvirus; Camvirus joe
KT184390	59.2	743	0.0202342	0.0148659	36720	49980	Streptomyces phage Izzy	Viruses; Duplodnaviria; Heunggongvirae; Uroviricota; Caudoviricetes; Caudovirales; Siphoviridae; Arquatrovirinae; Likavirus
MF541404	59.2	743	0.0202342	0.0148659	36720	49980	Streptomyces phage BryanRecycles	Viruses; Duplodnaviria; Heunggongvirae; Uroviricota; Caudoviricetes; Caudovirales; Siphoviridae; Arquatrovirinae; Likavirus
MF541408	59.2	743	0.0202342	0.0148659	36720	49980	Streptomyces phage Jash	Viruses; Duplodnaviria; Heunggongvirae; Uroviricota; Caudoviricetes; Caudovirales; Siphoviridae; Arquatrovirinae; Likavirus
MF541409	59.2	743	0.0202342	0.0151757	36720	48960	Streptomyces phage Oliynyk	Viruses; Duplodnaviria; Heunggongvirae; Uroviricota; Caudoviricetes; Caudovirales; Siphoviridae; Arquatrovirinae; Likavirus
MH171096	59.2	743	0.0202342	0.0148659	36720	49980	Streptomyces phage Eddasa	Viruses; Duplodnaviria; Heunggongvirae; Uroviricota; Caudoviricetes; Caudovirales; Siphoviridae; Arquatrovirinae; Likavirus
MK392366	59.2	743	0.0202342	0.0148659	36720	49980	Streptomyces phage Janus	Viruses; Duplodnaviria; Heunggongvirae; Uroviricota; Caudoviricetes; Caudovirales; Siphoviridae; Arquatrovirinae; Janusvirus; Janusvirus janus
MN096381	59.2	743	0.0202342	0.0148659	36720	49980	Streptomyces phage Rusticus	Viruses; Duplodnaviria; Heunggongvirae; Uroviricota; Caudoviricetes; Caudovirales; Siphoviridae; Arquatrovirinae; Likavirus
MT310863	59	1217	0.0331427	0.0243497	36720	49980	Streptomyces phage Issmi	Viruses; Duplodnaviria; Heunggongvirae; Uroviricota; Caudoviricetes; Caudovirales; Siphoviridae; Arquatrovirinae; Caelumvirus; Caelumvirus issmi
MT711978	59	710	0.0193355	0.0145016	36720	48960	Streptomyces phage Endor1	Viruses; Duplodnaviria; Heunggongvirae; Uroviricota; Caudoviricetes; Caudovirales; Siphoviridae; Arquatrovirinae; Camvirus; Camvirus endor1
OL549191	58.9	801	0.0218137	0.0182627	36720	43860	Arthrobacter phage Amyev	Viruses; Duplodnaviria; Heunggongvirae; Uroviricota; Caudoviricetes; Caudovirales; Siphoviridae; Yangvirus
MN204498	58.7	713	0.0194172	0.0148728	36720	47940	Streptomyces phage Saftant	Viruses; Duplodnaviria; Heunggongvirae; Uroviricota; Caudoviricetes; Caudovirales; Siphoviridae; Arquatrovirinae; Camvirus; Camvirus saftant
MT889376	58.2	1699	0.0462691	0.0387369	36720	43860	Arthrobacter phage Phives	Viruses; Duplodnaviria; Heunggongvirae; Uroviricota; Caudoviricetes; Caudovirales; Siphoviridae; Yangvirus
MH834629	56.9	1486	0.0404684	0.0346872	36720	42840	Arthrobacter phage Yang	Viruses; Duplodnaviria; Heunggongvirae; Uroviricota; Caudoviricetes; Caudovirales; Siphoviridae; Yangvirus; Arthobacter virus Yang
OL549189	56.2	604	0.0164488	0.0137711	36720	43860	Arthrobacter phage Crewmate	Viruses; Duplodnaviria; Heunggongvirae; Uroviricota; Caudoviricetes; Caudovirales; Siphoviridae; Manhattanvirus
MW862981	56.1	629	0.0171296	0.012585	36720	49980	Microbacterium phage Honk	Viruses; Duplodnaviria; Heunggongvirae; Uroviricota; Caudoviricetes; Caudovirales; Siphoviridae

## Sheet: C_sp_MCBD17_030__2
Accession #	ANI	Alignment length	Coverage 1	Coverage 2	Genome size 1	Genome size 2	Name	NCBI Taxonomy
KF692088	61.6	592	0.0152735	0.016122	38760	36720	Arthrobacter phage vB_ArS-ArV2	Viruses; Duplodnaviria; Heunggongvirae; Uroviricota; Caudoviricetes; Caudovirales; Siphoviridae
MN175604	61.5	644	0.0166151	0.0157843	38760	40800	Gordonia phage PhorbesPhlower	Viruses; Duplodnaviria; Heunggongvirae; Uroviricota; Caudoviricetes; Caudovirales; Siphoviridae; Luckytenvirus
MN234184	61.45	1339	0.0345459	0.0354796	38760	37740	Mycobacterium phage IdentityCrisis	Viruses; Duplodnaviria; Heunggongvirae; Uroviricota; Caudoviricetes; Caudovirales; Siphoviridae
MW314853	59	632	0.0163055	0.0158874	38760	39780	Mycobacterium phage phiGD34-2	Viruses; Duplodnaviria; Heunggongvirae; Uroviricota; Caudoviricetes; Caudovirales; Siphoviridae
MF141540	58.8	849	0.021904	0.0189171	38760	44880	Mycobacterium phage Avocado	Viruses; Duplodnaviria; Heunggongvirae; Uroviricota; Caudoviricetes; Gclasvirinae; Avocadovirus; Avocadovirus avocado
KR080197	58.5	828	0.0213622	0.0188782	38760	43860	Mycobacterium phage FlagStaff	Viruses; Duplodnaviria; Heunggongvirae; Uroviricota; Caudoviricetes; Gclasvirinae; Avocadovirus; Avocadovirus flagstaff
KR080202	58	888	0.0229102	0.0202462	38760	43860	Mycobacterium phage MOOREtheMARYer	Viruses; Duplodnaviria; Heunggongvirae; Uroviricota; Caudoviricetes; Gclasvirinae; Pinnievirus; Pinnievirus moorethemaryer
KX641265	57.9	745	0.0192208	0.0182598	38760	40800	Mycobacterium phage Taheera	Viruses; Duplodnaviria; Heunggongvirae; Uroviricota; Caudoviricetes; Caudovirales; Siphoviridae; Liefievirus; Liefievirus taheera
KX641266	57.9	745	0.0192208	0.0182598	38760	40800	Mycobacterium phage Terror	Viruses; Duplodnaviria; Heunggongvirae; Uroviricota; Caudoviricetes; Caudovirales; Siphoviridae; Liefievirus
MN234183	57.8	895	0.0230908	0.0204058	38760	43860	Mycobacterium phage Antsirabe	Viruses; Duplodnaviria; Heunggongvirae; Uroviricota; Caudoviricetes; Gclasvirinae; Antsirabevirus; Antsirabevirus antsirabe
MH153799	57.4	658	0.0169763	0.0174351	38760	37740	Microbacterium phage Appa	Viruses; Duplodnaviria; Heunggongvirae; Uroviricota; Caudoviricetes; Caudovirales; Siphoviridae; Appavirus; Appavirus appa
MK737944	57.3	658	0.0169763	0.0174351	38760	37740	Microbacterium phage Warren	Viruses; Duplodnaviria; Heunggongvirae; Uroviricota; Caudoviricetes; Caudovirales; Siphoviridae; Appavirus
MW291028	57.3	741	0.0191176	0.0177188	38760	41820	Mycobacterium phage Peeb	Viruses; Duplodnaviria; Heunggongvirae; Uroviricota; Caudoviricetes; Caudovirales; Siphoviridae; Liefievirus
MZ622170	57.3	658	0.0169763	0.0174351	38760	37740	Microbacterium phage Blett	Viruses; Duplodnaviria; Heunggongvirae; Uroviricota; Caudoviricetes; Caudovirales; Siphoviridae; Appavirus
KC787110	57.2	758	0.0195562	0.0190548	38760	39780	Mycobacterium phage Leo	Viruses; Duplodnaviria; Heunggongvirae; Uroviricota; Caudoviricetes; Caudovirales; Siphoviridae; Liefievirus
MW584151	57.2	797	0.0205624	0.0200352	38760	39780	Mycobacterium phage prophiGD11-2	Viruses; Duplodnaviria; Heunggongvirae; Uroviricota; Caudoviricetes; Caudovirales; Siphoviridae
AY129336	57.1	717	0.0184985	0.0127807	38760	56100	Mycobacterium phage Che9d	Viruses; Duplodnaviria; Heunggongvirae; Uroviricota; Caudoviricetes; Caudovirales; Siphoviridae; Avanivirus
MW584198	57.1	641	0.0165377	0.0161136	38760	39780	Mycobacterium phage prophiGD43A-2	Viruses; Duplodnaviria; Heunggongvirae; Uroviricota; Caudoviricetes; Caudovirales; Siphoviridae
MZ343158	57.1	717	0.0184985	0.0130174	38760	55080	Mycobacterium phage RitSun	Viruses; Duplodnaviria; Heunggongvirae; Uroviricota; Caudoviricetes; Caudovirales; Siphoviridae; Avanivirus
MW584149	57	740	0.0190918	0.0186023	38760	39780	Mycobacterium phage prophiGD16-1	Viruses; Duplodnaviria; Heunggongvirae; Uroviricota; Caudoviricetes; Caudovirales; Siphoviridae
DQ398042	56.9	741	0.0191176	0.0177188	38760	41820	Mycobacterium phage Halo	Viruses; Duplodnaviria; Heunggongvirae; Uroviricota; Caudoviricetes; Caudovirales; Siphoviridae; Liefievirus
JF704115	56.9	712	0.0183695	0.0122463	38760	58140	Mycobacterium phage Yoshi	Viruses; Duplodnaviria; Heunggongvirae; Uroviricota; Caudoviricetes; Caudovirales; Siphoviridae; Avanivirus
JN412593	56.9	737	0.0190144	0.0180637	38760	40800	Mycobacterium phage Liefie	Viruses; Duplodnaviria; Heunggongvirae; Uroviricota; Caudoviricetes; Caudovirales; Siphoviridae; Liefievirus
MH779504	56.9	755	0.0194788	0.0134581	38760	56100	Gordonia phage Getalong	Viruses; Duplodnaviria; Heunggongvirae; Uroviricota; Caudoviricetes; Caudovirales; Siphoviridae; Langleyhallvirinae; Getalongvirus; Getalongvirus getalong
MH779514	56.9	758	0.0195562	0.0181253	38760	41820	Mycobacterium phage Paito	Viruses; Duplodnaviria; Heunggongvirae; Uroviricota; Caudoviricetes; Caudovirales; Siphoviridae; Liefievirus; Liefievirus paito
MW119570	56.9	742	0.0191434	0.0181863	38760	40800	Mycobacterium phage Lang	Viruses; Duplodnaviria; Heunggongvirae; Uroviricota; Caudoviricetes; Caudovirales; Siphoviridae; Liefievirus
MW584184	56.9	675	0.0174149	0.0169683	38760	39780	Mycobacterium phage prophiGD08-2	Viruses; Duplodnaviria; Heunggongvirae; Uroviricota; Caudoviricetes; Caudovirales; Siphoviridae
MW584200	56.9	675	0.0174149	0.0169683	38760	39780	Mycobacterium phage prophiGD42-2	Viruses; Duplodnaviria; Heunggongvirae; Uroviricota; Caudoviricetes; Caudovirales; Siphoviridae
MW584205	56.9	869	0.02242	0.0218451	38760	39780	Mycobacterium phage prophiGD21-1	Viruses; Duplodnaviria; Heunggongvirae; Uroviricota; Caudoviricetes; Caudovirales; Siphoviridae
MZ747510	56.9	755	0.0194788	0.0137073	38760	55080	Gordonia phage Whitney	Viruses; Duplodnaviria; Heunggongvirae; Uroviricota; Caudoviricetes; Caudovirales; Siphoviridae; Langleyhallvirinae; Getalongvirus
KC787108	56.8	750	0.0193498	0.0193498	38760	38760	Mycobacterium phage DNAIII	Viruses; Duplodnaviria; Heunggongvirae; Uroviricota; Caudoviricetes; Caudovirales; Siphoviridae; Liefievirus
KM923970	56.8	742	0.0191434	0.0177427	38760	41820	Mycobacterium phage Gomashi	Viruses; Duplodnaviria; Heunggongvirae; Uroviricota; Caudoviricetes; Caudovirales; Siphoviridae; Liefievirus
MK310146	56.8	742	0.0191434	0.0177427	38760	41820	Mycobacterium phage Crespo	Viruses; Duplodnaviria; Heunggongvirae; Uroviricota; Caudoviricetes; Caudovirales; Siphoviridae; Liefievirus
MT522000	56.8	694	0.0179051	0.0128376	38760	54060	Mycobacterium phage Soul22	Viruses; Duplodnaviria; Heunggongvirae; Uroviricota; Caudoviricetes; Caudovirales; Siphoviridae; Avanivirus; Avanivirus soul22
EU568876	56.7	741	0.0191176	0.0177188	38760	41820	Mycobacterium phage BPs	Viruses; Duplodnaviria; Heunggongvirae; Uroviricota; Caudoviricetes; Caudovirales; Siphoviridae; Liefievirus
GQ303261	56.7	741	0.0191176	0.0177188	38760	41820	Mycobacterium phage Hope	Viruses; Duplodnaviria; Heunggongvirae; Uroviricota; Caudoviricetes; Caudovirales; Siphoviridae; Liefievirus
JN699002	56.7	741	0.0191176	0.0177188	38760	41820	Mycobacterium phage Avrafan	Viruses; Duplodnaviria; Heunggongvirae; Uroviricota; Caudoviricetes; Caudovirales; Siphoviridae; Liefievirus
JQ809702	56.7	694	0.0179051	0.0128376	38760	54060	Mycobacterium phage Avani	Viruses; Duplodnaviria; Heunggongvirae; Uroviricota; Caudoviricetes; Caudovirales; Siphoviridae; Avanivirus
KT347314	56.7	741	0.0191176	0.0177188	38760	41820	Mycobacterium phage Phreak	Viruses; Duplodnaviria; Heunggongvirae; Uroviricota; Caudoviricetes; Caudovirales; Siphoviridae; Liefievirus
KT355472	56.7	741	0.0191176	0.0177188	38760	41820	Mycobacterium phage Cedasite	Viruses; Duplodnaviria; Heunggongvirae; Uroviricota; Caudoviricetes; Caudovirales; Siphoviridae; Liefievirus
KT355474	56.7	741	0.0191176	0.0177188	38760	41820	Mycobacterium phage Frosty24	Viruses; Duplodnaviria; Heunggongvirae; Uroviricota; Caudoviricetes; Caudovirales; Siphoviridae; Liefievirus
KT365399	56.7	741	0.0191176	0.0177188	38760	41820	Mycobacterium phage Annihilator	Viruses; Duplodnaviria; Heunggongvirae; Uroviricota; Caudoviricetes; Caudovirales; Siphoviridae; Liefievirus
KX588251	56.7	741	0.0191176	0.0177188	38760	41820	Mycobacterium phage Jane	Viruses; Duplodnaviria; Heunggongvirae; Uroviricota; Caudoviricetes; Caudovirales; Siphoviridae; Liefievirus
KX664455	56.7	741	0.0191176	0.0177188	38760	41820	Mycobacterium phage Zombie	Viruses; Duplodnaviria; Heunggongvirae; Uroviricota; Caudoviricetes; Caudovirales; Siphoviridae; Liefievirus
MF668272	56.7	741	0.0191176	0.0177188	38760	41820	Mycobacterium phage Gideon	Viruses; Duplodnaviria; Heunggongvirae; Uroviricota; Caudoviricetes; Caudovirales; Siphoviridae; Liefievirus
MF919502	56.7	725	0.0187049	0.0126926	38760	57120	Mycobacterium phage Demsculpinboyz	Viruses; Duplodnaviria; Heunggongvirae; Uroviricota; Caudoviricetes; Caudovirales; Siphoviridae; Avanivirus; Avanivirus demsculpinboyz
MG099946	56.7	741	0.0191176	0.0168947	38760	43860	Mycobacterium phage LouisV14	Viruses; Duplodnaviria; Heunggongvirae; Uroviricota; Caudoviricetes; Caudovirales; Siphoviridae; Liefievirus
MH001455	56.7	741	0.0191176	0.0177188	38760	41820	Mycobacterium phage Remy19	Viruses; Duplodnaviria; Heunggongvirae; Uroviricota; Caudoviricetes; Caudovirales; Siphoviridae; Liefievirus
MH001456	56.7	741	0.0191176	0.0181618	38760	40800	Mycobacterium phage CLED96	Viruses; Duplodnaviria; Heunggongvirae; Uroviricota; Caudoviricetes; Caudovirales; Siphoviridae; Liefievirus
MH077584	56.7	741	0.0191176	0.0177188	38760	41820	Mycobacterium phage Phish	Viruses; Duplodnaviria; Heunggongvirae; Uroviricota; Caudoviricetes; Caudovirales; Siphoviridae; Liefievirus
MH371116	56.7	741	0.0191176	0.0177188	38760	41820	Mycobacterium phage DMoney	Viruses; Duplodnaviria; Heunggongvirae; Uroviricota; Caudoviricetes; Caudovirales; Siphoviridae; Liefievirus
MH371119	56.7	741	0.0191176	0.0177188	38760	41820	Mycobacterium phage OctaviousRex	Viruses; Duplodnaviria; Heunggongvirae; Uroviricota; Caudoviricetes; Caudovirales; Siphoviridae; Liefievirus
MH479920	56.7	741	0.0191176	0.0177188	38760	41820	Mycobacterium phage Mowgli	Viruses; Duplodnaviria; Heunggongvirae; Uroviricota; Caudoviricetes; Caudovirales; Siphoviridae; Liefievirus
MH590605	56.7	741	0.0191176	0.0181618	38760	40800	Mycobacterium phage Cherrybomb426	Viruses; Duplodnaviria; Heunggongvirae; Uroviricota; Caudoviricetes; Caudovirales; Siphoviridae; Liefievirus
MH779507	56.7	741	0.0191176	0.0177188	38760	41820	Mycobacterium phage Hotshotbaby7	Viruses; Duplodnaviria; Heunggongvirae; Uroviricota; Caudoviricetes; Caudovirales; Siphoviridae; Liefievirus
MH779513	56.7	741	0.0191176	0.0177188	38760	41820	Mycobacterium phage Olga	Viruses; Duplodnaviria; Heunggongvirae; Uroviricota; Caudoviricetes; Caudovirales; Siphoviridae; Liefievirus
MH779515	56.7	741	0.0191176	0.0177188	38760	41820	Mycobacterium phage Sweets	Viruses; Duplodnaviria; Heunggongvirae; Uroviricota; Caudoviricetes; Caudovirales; Siphoviridae; Liefievirus
MK305884	56.7	741	0.0191176	0.0177188	38760	41820	Mycobacterium phage BQuat	Viruses; Duplodnaviria; Heunggongvirae; Uroviricota; Caudoviricetes; Caudovirales; Siphoviridae; Liefievirus
MK433277	56.7	741	0.0191176	0.0177188	38760	41820	Mycobacterium phage Renaissance	Viruses; Duplodnaviria; Heunggongvirae; Uroviricota; Caudoviricetes; Caudovirales; Siphoviridae; Liefievirus
MK433279	56.7	741	0.0191176	0.0177188	38760	41820	Mycobacterium phage Kareem	Viruses; Duplodnaviria; Heunggongvirae; Uroviricota; Caudoviricetes; Caudovirales; Siphoviridae; Liefievirus
MK524493	56.7	741	0.0191176	0.0177188	38760	41820	Mycobacterium phage Darionha	Viruses; Duplodnaviria; Heunggongvirae; Uroviricota; Caudoviricetes; Caudovirales; Siphoviridae; Liefievirus
MK919475	56.7	741	0.0191176	0.0177188	38760	41820	Mycobacterium phage Camri	Viruses; Duplodnaviria; Heunggongvirae; Uroviricota; Caudoviricetes; Caudovirales; Siphoviridae; Liefievirus
MK937597	56.7	736	0.0189886	0.0131194	38760	56100	Gordonia phage Spooky	Viruses; Duplodnaviria; Heunggongvirae; Uroviricota; Caudoviricetes; Caudovirales; Siphoviridae; Langleyhallvirinae
MN585966	56.7	664	0.0171311	0.0158776	38760	41820	Gordonia phage Faith5x5	Viruses; Duplodnaviria; Heunggongvirae; Uroviricota; Caudoviricetes; Caudovirales; Siphoviridae
MZ747508	56.7	741	0.0191176	0.0177188	38760	41820	Mycobacterium phage Coleslaw	Viruses; Duplodnaviria; Heunggongvirae; Uroviricota; Caudoviricetes; Caudovirales; Siphoviridae; Liefievirus
ON260825	56.7	688	0.0177503	0.0177503	38760	38760	Microbacterium phage Antuna	Viruses; Duplodnaviria; Heunggongvirae; Uroviricota; Caudoviricetes; Caudovirales; Siphoviridae; Appavirus
ON392160	56.7	741	0.0191176	0.0177188	38760	41820	Mycobacterium phage CassieYates	Viruses; Duplodnaviria; Heunggongvirae; Uroviricota; Caudoviricetes; Caudovirales; Siphoviridae; Liefievirus
ON392162	56.7	741	0.0191176	0.0177188	38760	41820	Mycobacterium phage PinkYoshi	Viruses; Duplodnaviria; Heunggongvirae; Uroviricota; Caudoviricetes; Caudovirales; Siphoviridae; Liefievirus
ON637759	56.7	741	0.0191176	0.0177188	38760	41820	Mycobacterium phage ShaboiShabazz	Viruses; Duplodnaviria; Heunggongvirae; Uroviricota; Caudoviricetes; Caudovirales; Siphoviridae
ON637765	56.7	741	0.0191176	0.0177188	38760	41820	Mycobacterium phage JorRay	Viruses; Duplodnaviria; Heunggongvirae; Uroviricota; Caudoviricetes; Caudovirales; Siphoviridae
ON637766	56.7	741	0.0191176	0.0177188	38760	41820	Mycobacterium phage Marmie	Viruses; Duplodnaviria; Heunggongvirae; Uroviricota; Caudoviricetes; Caudovirales; Siphoviridae
KJ410133	56.6	764	0.019711	0.0174191	38760	43860	Mycobacterium phage Jolie2	Viruses; Duplodnaviria; Heunggongvirae; Uroviricota; Caudoviricetes; Gclasvirinae; Jolieduovirus; Jolieduovirus jolie2
FJ973624	56.5	741	0.0191176	0.0181618	38760	40800	Mycobacterium phage Angel	Viruses; Duplodnaviria; Heunggongvirae; Uroviricota; Caudoviricetes; Caudovirales; Siphoviridae; Liefievirus
KX443326	56.5	741	0.0191176	0.0177188	38760	41820	Mycobacterium phage BruceB	Viruses; Duplodnaviria; Heunggongvirae; Uroviricota; Caudoviricetes; Caudovirales; Siphoviridae; Liefievirus
KX534004	56.5	741	0.0191176	0.0177188	38760	41820	Mycobacterium phage Sneeze	Viruses; Duplodnaviria; Heunggongvirae; Uroviricota; Caudoviricetes; Caudovirales; Siphoviridae; Liefievirus
MF668268	56.5	741	0.0191176	0.0177188	38760	41820	Mycobacterium phage Aroostook	Viruses; Duplodnaviria; Heunggongvirae; Uroviricota; Caudoviricetes; Caudovirales; Siphoviridae; Liefievirus
MF919497	56.5	741	0.0191176	0.0177188	38760	41820	Mycobacterium phage Chance64	Viruses; Duplodnaviria; Heunggongvirae; Uroviricota; Caudoviricetes; Caudovirales; Siphoviridae; Liefievirus
MH045569	56.5	741	0.0191176	0.0181618	38760	40800	Mycobacterium phage Schiebel	Viruses; Duplodnaviria; Heunggongvirae; Uroviricota; Caudoviricetes; Caudovirales; Siphoviridae; Liefievirus
MH450127	56.5	741	0.0191176	0.0181618	38760	40800	Mycobacterium phage Plagueis	Viruses; Duplodnaviria; Heunggongvirae; Uroviricota; Caudoviricetes; Caudovirales; Siphoviridae; Liefievirus
MH779505	56.5	741	0.0191176	0.0181618	38760	40800	Mycobacterium phage Grizzly	Viruses; Duplodnaviria; Heunggongvirae; Uroviricota; Caudoviricetes; Caudovirales; Siphoviridae; Liefievirus; Liefievirus grizzly
MH779509	56.5	741	0.0191176	0.0177188	38760	41820	Mycobacterium phage Kasen3	Viruses; Duplodnaviria; Heunggongvirae; Uroviricota; Caudoviricetes; Caudovirales; Siphoviridae; Liefievirus
MK524494	56.5	742	0.0191434	0.0177427	38760	41820	Mycobacterium phage Rabbs	Viruses; Duplodnaviria; Heunggongvirae; Uroviricota; Caudoviricetes; Caudovirales; Siphoviridae; Liefievirus; Liefievirus rabbs
MN444875	56.5	741	0.0191176	0.0177188	38760	41820	Mycobacterium phage Jonghyun	Viruses; Duplodnaviria; Heunggongvirae; Uroviricota; Caudoviricetes; Caudovirales; Siphoviridae; Liefievirus
MT818422	56.5	741	0.0191176	0.0177188	38760	41820	Mycobacterium phage Periodt	Viruses; Duplodnaviria; Heunggongvirae; Uroviricota; Caudoviricetes; Caudovirales; Siphoviridae; Liefievirus
MZ171377	56.5	741	0.0191176	0.0177188	38760	41820	Mycobacterium phage Jolene	Viruses; Duplodnaviria; Heunggongvirae; Uroviricota; Caudoviricetes; Caudovirales; Siphoviridae; Liefievirus
MW534375	56.2	736	0.0189886	0.0126591	38760	58140	Gordonia phage ODay	Viruses; Duplodnaviria; Heunggongvirae; Uroviricota; Caudoviricetes; Caudovirales; Siphoviridae
ON526981	56.2	736	0.0189886	0.0133624	38760	55080	Gordonia phage Phabuloso	Viruses; Duplodnaviria; Heunggongvirae; Uroviricota; Caudoviricetes; Caudovirales; Siphoviridae; Langleyhallvirinae; Getalongvirus
MK279906	55.5	736	0.0189886	0.0138763	38760	53040	Gordonia phage Kenna	Viruses; Duplodnaviria; Heunggongvirae; Uroviricota; Caudoviricetes; Caudovirales; Siphoviridae; Langleyhallvirinae; Getalongvirus; Getalongvirus kenna
MK814752	55.5	736	0.0189886	0.0136145	38760	54060	Gordonia phage Lutum	Viruses; Duplodnaviria; Heunggongvirae; Uroviricota; Caudoviricetes; Caudovirales; Siphoviridae; Langleyhallvirinae; Getalongvirus; Getalongvirus kenna
MH651176	55.2	736	0.0189886	0.0133624	38760	55080	Gordonia phage Horus	Viruses; Duplodnaviria; Heunggongvirae; Uroviricota; Caudoviricetes; Caudovirales; Siphoviridae; Langleyhallvirinae; Horusvirus; Horusvirus horus
MG099939	55.1	755	0.0194788	0.013966	38760	54060	Gordonia phage BENtherdunthat	Viruses; Duplodnaviria; Heunggongvirae; Uroviricota; Caudoviricetes; Caudovirales; Siphoviridae; Langleyhallvirinae; Getalongvirus; Getalongvirus bentherdunthat
MK376961	55.1	755	0.0194788	0.0137073	38760	55080	Gordonia phage Asapag	Viruses; Duplodnaviria; Heunggongvirae; Uroviricota; Caudoviricetes; Caudovirales; Siphoviridae; Langleyhallvirinae; Getalongvirus; Getalongvirus asapag
MZ388553	55.1	755	0.0194788	0.0142345	38760	53040	Gordonia phage Leroy	Viruses; Duplodnaviria; Heunggongvirae; Uroviricota; Caudoviricetes; Caudovirales; Siphoviridae; Langleyhallvirinae; Horusvirus

## Sheet: C_sp_MCLR17_032__1
Accession #	ANI	Alignment length	Coverage 1	Coverage 2	Genome size 1	Genome size 2	Name	NCBI Taxonomy
OK040780	66	810	0.0214626	0.0226891	37740	35700	Arthrobacter phage Sarge	Viruses; Duplodnaviria; Heunggongvirae; Uroviricota; Caudoviricetes; Caudovirales; Siphoviridae
MH910036	64.2	1360	0.036036	0.0266667	37740	51000	Arthrobacter phage Hestia	Viruses; Duplodnaviria; Heunggongvirae; Uroviricota; Caudoviricetes; Caudovirales; Siphoviridae
MH834625	63.8	1458	0.0386328	0.0274887	37740	53040	Arthrobacter phage Richie	Viruses; Duplodnaviria; Heunggongvirae; Uroviricota; Caudoviricetes; Caudovirales; Siphoviridae
MH910041	63.8	723	0.0191574	0.0128877	37740	56100	Arthrobacter phage Seahorse	Viruses; Duplodnaviria; Heunggongvirae; Uroviricota; Caudoviricetes; Caudovirales; Siphoviridae
MW712719	62.4	723	0.0191574	0.0144658	37740	49980	Arthrobacter phage Persistence	Viruses; Duplodnaviria; Heunggongvirae; Uroviricota; Caudoviricetes; Caudovirales; Siphoviridae
MH834598	61.8	836	0.0221516	0.0170752	37740	48960	Arthrobacter phage Auxilium	Viruses; Duplodnaviria; Heunggongvirae; Uroviricota; Caudoviricetes; Caudovirales; Siphoviridae
JN116823	61.3	598	0.0158453	0.0122141	37740	48960	Rhodococcus phage REQ2	Viruses; Duplodnaviria; Heunggongvirae; Uroviricota; Caudoviricetes; Caudovirales; Siphoviridae
MH834611	60.8	717	0.0189984	0.0175735	37740	40800	Arthrobacter phage Eileen	Viruses; Duplodnaviria; Heunggongvirae; Uroviricota; Caudoviricetes; Caudovirales; Siphoviridae; Bridgettevirus; Bridgettevirus eileen
MH834623	60.8	717	0.0189984	0.0163475	37740	43860	Arthrobacter phage Peas	Viruses; Duplodnaviria; Heunggongvirae; Uroviricota; Caudoviricetes; Caudovirales; Siphoviridae; Bridgettevirus; Bridgettevirus peas
MH910037	60.3	843	0.022337	0.0158937	37740	53040	Arthrobacter phage Isolde	Viruses; Duplodnaviria; Heunggongvirae; Uroviricota; Caudoviricetes; Caudovirales; Siphoviridae
MH834603	60	737	0.0195284	0.0172035	37740	42840	Arthrobacter phage Bridgette	Viruses; Duplodnaviria; Heunggongvirae; Uroviricota; Caudoviricetes; Caudovirales; Siphoviridae; Bridgettevirus; Bridgettevirus bridgette
MH834605	59.6	700	0.018548	0.0163399	37740	42840	Arthrobacter phage Constance	Viruses; Duplodnaviria; Heunggongvirae; Uroviricota; Caudoviricetes; Caudovirales; Siphoviridae; Bridgettevirus; Bridgettevirus constance
MH834614	59.6	627	0.0166137	0.0146359	37740	42840	Arthrobacter phage Judy	Viruses; Duplodnaviria; Heunggongvirae; Uroviricota; Caudoviricetes; Caudovirales; Siphoviridae; Bridgettevirus; Bridgettevirus judy
MH834612	56.9	801	0.0212242	0.0153979	37740	52020	Arthrobacter phage Faja	Viruses; Duplodnaviria; Heunggongvirae; Uroviricota; Caudoviricetes; Caudovirales; Siphoviridae

[truncated: 10 more sheets: C_sp_MCLR17_034__1, C_sp_MCSS17_007__1, C_sp_MCSS17_015__2, C_sp_UCD-KPL2560__2, C_sp_VKM_Ac-1376__1, C_sp_VKM_Ac-1376__2, C_sp_VKM_Ac-1796__1, C_sp_VKM_Ac-2884__1, C_sp_VKM_Ac-2884__2, C_sp_WW7__3]
